# Supplementary material for: Excessive serine from the bone marrow microenvironment impairs megakaryopoiesis and thrombopoiesis in Multiple Myeloma
Source: Nat Commun. 2023 Apr 13;14:2093. doi: 10.1038/s41467-023-37699-z (PMC10102122; doi:10.1038/s41467-023-37699-z)
Supplement: Supplementary file 5 — Supplementary Data 1 [file 41467_2023_37699_MOESM5_ESM.xlsx]

## Sheet: Sheet1
	Supplementary Data1： related to Figure 4. Differential genes highly correlated with serine in cells undergoing MK differentiation by RNA-seq
	Gene Name	Vechile	Serine	FC
	USPL1	0.051778	2.19482	42.3891
	RP11-887P2.3	0.0558065	2.11533	37.9047
	SNORD10	0.21934	7.3045	33.3022
	RP5-1053E7.1	0.0687365	1.51086	21.9804
	TPST2	5.9945	105.143	17.5399
	CFAP161	0.151795	2.37427	15.6412
	RP11-254B13.1	0.372255	4.61679	12.4022
	RP11-555E18.2	0.221587	2.50521	11.3058
	RN7SL608P	0.0938435	0.992854	10.5799
	LIMS3	0.723515	7.64317	10.5639
	RP11-864I4.1	0.598144	6.02434	10.0717
	EDEM3	0.753289	6.61403	8.78022
	RP11-192H23.8	0.107589	0.904584	8.40781
	RP11-488C13.7	0.07784	0.62018	7.96737
	RP11-574K11.24	0.474949	3.7703	7.93832
	CCDC85C	0.129673	1.01052	7.79279
	TMEM164	3.85402	29.8637	7.74871
	USP32P2	0.370597	2.61368	7.05261
	RAP2C	1.48927	10.234	6.87181
	RP11-468E2.4	0.197711	1.28462	6.4975
	CDCA4	1.13817	7.04057	6.18589
	SNORD93	0.117644	0.714948	6.07724
	AMIGO3	0.163093	0.981907	6.02055
	TFE3	1.09776	6.54988	5.96657
	ZNF41	0.251782	1.49378	5.9328
	LUZP1	0.440175	2.60715	5.92297
	ROCK2	2.84923	16.4884	5.78698
	RP11-20I23.3	0.166785	0.946759	5.67654
	RNU6-1048P	0.180266	0.999282	5.54336
	FAM168B	5.1672	27.4878	5.31966
	ASAP2	6.56264	33.0967	5.0432
	CYP1B1	2.92638	14.3657	4.90903
	ALG5	2.62752	12.5425	4.7735
	SNORD97	0.526552	2.49519	4.73873
	NFYA	1.68908	7.76438	4.59682
	PPAN-P2RY11	0.335336	1.5289	4.5593
	SCAF1	2.03744	9.26784	4.54878
	RCL1	1.14851	5.129	4.4658
	TBC1D13	3.08329	13.6958	4.44193
	EVI5	0.252096	1.10284	4.37467
	ZNF613	0.482028	2.10653	4.37014
	NUP43	0.49653	2.1291	4.28796
	GTSE1-AS1	0.261759	1.09881	4.19778
	ST8SIA6	0.243738	1.02278	4.19622
	SEC16A	2.3691	9.8741	4.16786
	CH507-513H4.3	5.96597	24.8123	4.15897
	C1orf226	0.280857	1.15318	4.10592
	ZFP30	0.224613	0.911248	4.05697
	CKAP5	3.39913	13.6725	4.02234
	SNORA78	0.256642	1.0303	4.01452
	C22orf34	0.219378	0.87617	3.99389
	GNA12	4.39817	17.4736	3.97293
	VPS13B	1.27592	4.94911	3.87886
	AC024560.3	0.349878	1.35499	3.87276
	VPS37A	1.35664	5.22367	3.85044
	NUP107	2.68685	10.3196	3.84078
	RNU6-1262P	0.252594	0.969574	3.83848
	CH17-478G19.1	1.11814	4.28175	3.82936
	SNORA50C	0.489515	1.86018	3.80005
	ZC3H11A	10.1968	38.6733	3.79269
	TBCCD1	0.463278	1.74458	3.76573
	TWISTNB	2.04793	7.71145	3.76549
	AC016697.3	0.399672	1.49495	3.74043
	ZNF321P	0.543983	2.0329	3.73707
	FBXO34	2.32567	8.40223	3.61282
	MYC	4.37752	15.5775	3.55853
	CTD-2561J22.5	0.232231	0.815352	3.51096
	CFH	2.20502	7.66762	3.47735
	MIER2	0.810075	2.80409	3.46152
	SEPT5-GP1BB	12.5885	43.5106	3.45636
	SNORD19	0.505662	1.73791	3.43689
	RAB11FIP2	0.707102	2.41364	3.41343
	SIRT1	0.977617	3.33222	3.40852
	RP11-290H9.2	3.89831	13.234	3.39481
	NBPF11	0.428582	1.44927	3.38155
	EXD2	0.484459	1.62641	3.35716
	BLM	1.8139	6.04778	3.33412
	C5AR1	0.451479	1.50053	3.3236
	STXBP5	3.45161	11.4066	3.30472
	CCR4	0.272062	0.892558	3.28072
	MRPL19	3.86262	12.6636	3.2785
	TET2	3.96877	12.9714	3.26837
	HOXB3	0.698489	2.27397	3.25555
	RP11-1023L17.1	0.367945	1.18431	3.21872
	ZSCAN21	0.894046	2.86756	3.20739
	ZC3H10	0.32362	1.03796	3.20733
	DHX32	1.03045	3.24817	3.15217
	SNRNP48	0.691637	2.17623	3.14649
	Z84723.2	0.997043	3.12938	3.13866
	ZNF343	0.74199	2.31502	3.12001
	FGR	1.2523	3.87972	3.09808
	ZNF395	1.3617	4.1939	3.07991
	HSPE1-MOB4	0.986913	3.00945	3.04936
	PRDM15	0.42719	1.30243	3.04882
	RPS10-NUDT3	1.29425	3.90876	3.02008
	ZNF182	0.738112	2.2146	3.00035
	ZNF518A	1.96447	5.8668	2.98645
	RP4-669P10.18	0.381338	1.13466	2.97546
	RNU6-658P	0.358253	1.06596	2.97543
	MEPCE	6.59033	19.5362	2.96437
	RF02209	0.1964	0.582015	2.96342
	SNORA77B	0.92839	2.74866	2.96067
	ST3GAL2	1.51862	4.49351	2.95894
	BLOC1S3	0.580479	1.71442	2.95345
	MAT2A	10.8536	31.9413	2.94293
	COL6A3	1.31766	3.8654	2.93355
	SNORA2A	0.322283	0.945384	2.9334
	BRIP1	0.82595	2.42026	2.93027
	HIST1H2AI	1.75027	5.12454	2.92786
	SMC5	1.54202	4.50478	2.92135
	ANXA6	1.4111	4.11638	2.91714
	UBXN2B	0.598549	1.74233	2.91092
	MTMR12	4.85241	14.0375	2.89289
	C1QBP	19.364	55.9669	2.89026
	GS1-166A23.2	0.247152	0.711543	2.87897
	SLC20A2	2.41695	6.91753	2.86209
	TIGD1	0.901029	2.57031	2.85264
	MED28	0.832766	2.36793	2.84345
	KRAS	2.58575	7.29678	2.82192
	TNRC6C	0.609444	1.71735	2.81789
	MKRN2	2.88239	8.11794	2.8164
	RP11-677M14.3	0.30952	0.867026	2.8012
	WASH4P	0.544296	1.52387	2.79971
	RP11-554I8.1	0.788038	2.20493	2.798
	TMEM120B	1.22097	3.40898	2.79202
	TAB2	6.05594	16.8328	2.77955
	RP11-79P5.9	0.314296	0.872646	2.77651
	ROBO1	0.598725	1.66207	2.77602
	ARHGAP5	2.56763	7.10195	2.76596
	KIAA0114	8.42754	23.2771	2.76202
	FAM219A	0.700366	1.92797	2.7528
	SPEN	1.1205	3.06116	2.73197
	TMEM161B	1.26075	3.40773	2.70293
	IL4R	3.69939	9.99024	2.70051
	ZNF567	0.821532	2.21781	2.69961
	RP3-461F17.3	2.20837	5.94918	2.69392
	CD320	0.307632	0.828241	2.69232
	NSD1	2.2751	6.11384	2.68729
	ZMYM3	5.90497	15.8654	2.68679
	EPB42	0.385564	1.03581	2.68649
	SNORA31	1.31451	3.52884	2.68453
	TMEM261	0.913849	2.4452	2.67572
	MYLK	10.6731	28.298	2.65135
	AC005538.2	0.706353	1.87122	2.64913
	MAR1	0.529493	1.39563	2.63578
	CAMTA2	4.69751	12.3408	2.62709
	ADD1	10.0529	26.2709	2.61326
	XYLB	0.499103	1.29877	2.6022
	EIF3A	16.3582	42.392	2.59148
	CITF22-92A6.1	0.580355	1.50145	2.58713
	LIPH	2.42909	6.27072	2.58151
	PRR14L	0.422065	1.08715	2.57579
	GCOM1	1.01856	2.61331	2.56569
	CD151	7.69387	19.7373	2.56533
	RNU6-157P	0.282084	0.722913	2.56276
	KIDINS220	1.77204	4.53243	2.55775
	PALB2	1.05602	2.69929	2.55609
	NSUN3	1.2124	3.09605	2.55366
	RAB6B	4.6109	11.7714	2.55294
	STX16-NPEPL1	0.64227	1.63902	2.55192
	USP24	8.27465	21.0853	2.54818
	RP11-482G13.1	0.270791	0.688077	2.54099
	NIPA1	1.15339	2.91733	2.52935
	GRHL1	0.6334	1.60062	2.52703
	ASB1	0.441634	1.11204	2.51801
	TMEM128	4.42616	11.0896	2.50546
	TNFAIP8	12.5542	31.45	2.50514
	PCNX1	0.704352	1.75985	2.49853
	EIF5	9.63306	24.0533	2.49695
	TAOK1	9.50419	23.6986	2.49349
	EME1	1.70009	4.2352	2.49116
	KLF7	2.56952	6.38879	2.48638
	TMED6	0.375229	0.932845	2.48607
	C5orf24	2.34937	5.81145	2.47362
	ZCCHC7	2.68699	6.63098	2.46781
	CTC-250I14.6	0.321369	0.788913	2.45485
	HIST1H2AL	0.509267	1.2485	2.45156
	DDX27	3.73726	9.15481	2.44961
	KDM1B	0.785462	1.92286	2.44806
	MCM5	5.76613	14.0992	2.44518
	CD276	4.14355	10.1109	2.44015
	SFXN1	3.40102	8.27872	2.43419
	RP11-13K12.1	0.361065	0.878765	2.43382
	HNRNPR	33.7179	81.9555	2.43062
	MROH7	0.396444	0.962813	2.42863
	TPP2	7.66871	18.5583	2.42
	RP9P	0.800528	1.93701	2.41967
	NSUN6	2.73729	6.60531	2.41308
	MANBA	2.44644	5.90265	2.41275
	GNPNAT1	2.22304	5.35556	2.40912
	ID2	23.1535	55.7559	2.40809
	YWHAB	28.0328	67.2782	2.39998
	AC006116.25	0.461786	1.10796	2.39929
	CTD-2192D1.1	0.316265	0.758242	2.39749
	RP11-95I19.3	0.594121	1.42404	2.39689
	RPUSD4	1.36624	3.27016	2.39355
	NUDT21	16.8797	40.2901	2.3869
	RAD54L2	0.736658	1.75692	2.38499
	LMAN1	12.9613	30.9	2.38403
	DAAM1	35.0124	83.1405	2.3746
	CANT1	6.99753	16.5363	2.36317
	ZHX1-C8orf76	0.60897	1.43852	2.36222
	IPO8	2.94783	6.95062	2.35788
	CTC-359D24.3	1.10065	2.59345	2.35629
	ARMT1	2.73059	6.42414	2.35265
	KMT2B	2.29191	5.38709	2.35048
	AC006116.17	0.426745	0.999868	2.34301
	ULBP2	0.328742	0.769987	2.34222
	SNORD116-4	0.80216	1.87842	2.3417
	FKBP6	0.412695	0.964565	2.33723
	RHOBTB2	1.14258	2.67012	2.33692
	BLOC1S1	9.46507	22.067	2.33141
	TPRA1	5.0174	11.6846	2.32882
	LINGO3	0.485866	1.12826	2.32217
	RNU6-1099P	0.260784	0.605136	2.32045
	RP11-297D21.4	0.745772	1.72852	2.31776
	ARHGAP22	0.303868	0.70418	2.31739
	DUSP3	6.52885	15.1115	2.31457
	TLCD1	0.378364	0.875335	2.31347
	SNORD83A	0.881056	2.02571	2.29918
	CELF1	2.5114	5.77207	2.29835
	SKIL	1.29834	2.98298	2.29753
	FAM63B	3.3184	7.61851	2.29584
	COX10-AS1	0.916246	2.10302	2.29526
	KLHL42	1.7977	4.126	2.29516
	CTC-542B22.2	0.372862	0.855449	2.29427
	EXOC2	2.56252	5.87571	2.29294
	WASHC1	0.825394	1.89231	2.29262
	ARHGAP30	1.9406	4.44618	2.29114
	ZNF559-ZNF177	0.530914	1.21561	2.28966
	RP11-583F2.6	0.493906	1.13053	2.28896
	RP11-806L2.3	0.42779	0.976036	2.28158
	ASXL2	2.80036	6.38752	2.28096
	RP11-414K1.3	0.30497	0.69426	2.27648
	RF01210	0.998346	2.27224	2.276
	TMEFF2	0.397798	0.904869	2.2747
	CRYBB1	0.430819	0.979508	2.2736
	GGA2	3.11489	7.07826	2.27239
	RNU6-583P	0.364861	0.828172	2.26983
	KIAA1551	1.20495	2.73324	2.26835
	NDST1	1.32208	2.99765	2.26737
	IFT80	4.10002	9.27059	2.26111
	MXI1	5.21798	11.7566	2.25309
	AC010980.2	0.563616	1.26665	2.24737
	FREM1	0.390871	0.877805	2.24577
	HNRNPA1P7	4.14713	9.30497	2.24371
	ATP6V1D	5.00625	11.1754	2.2323
	PMM2	5.22507	11.6634	2.23221
	KB-1440D3.19	0.456036	1.01769	2.2316
	PRNP	4.65316	10.3826	2.23129
	TEN1	0.759321	1.69245	2.2289
	RP11-579D7.2	0.401562	0.893952	2.22619
	LPIN2	3.47402	7.72992	2.22507
	HELZ2	0.753247	1.67142	2.21895
	IST1	16.6119	36.8542	2.21854
	APIP	7.46866	16.5429	2.21498
	RP11-162J8.3	0.370964	0.820207	2.21102
	CHD8	8.79892	19.4484	2.21031
	GCSH	2.78029	6.13991	2.20837
	METTL16	1.32439	2.92358	2.20749
	bP-21264C1.2	0.27561	0.608186	2.20669
	AC005154.8	0.498355	1.09959	2.20644
	AC004166.5	0.413018	0.911022	2.20577
	TMEM104	5.43363	11.9236	2.19441
	RP11-85K15.2	0.522922	1.14657	2.19263
	RP11-323F5.2	0.294268	0.644691	2.19083
	KIF21B	0.733893	1.6029	2.1841
	KLHDC4	2.07279	4.51891	2.18011
	ZNF389	0.39625	0.863113	2.1782
	GAB2	1.40922	3.06511	2.17504
	RP1-267L14.6	0.998212	2.16864	2.17252
	CDC25A	2.09045	4.52942	2.16672
	TNRC18	4.87602	10.5107	2.1556
	CIPC	1.38682	2.98625	2.1533
	CH17-262A2.1	0.614015	1.32182	2.15275
	DDX31	1.42451	3.06146	2.14914
	GGACT	0.593927	1.27562	2.14778
	C5	0.375372	0.804942	2.14438
	RP11-74E22.5	0.521172	1.11748	2.14416
	RP5-1056L3.3	0.401343	0.860188	2.14328
	TPT1	179.389	383.684	2.13883
	PCMTD2	1.92009	4.10617	2.13852
	OTUD6B	2.19973	4.69893	2.13614
	VAPA	22.727	48.4758	2.13296
	HTATSF1	5.44877	11.6096	2.13069
	GFOD1	7.28582	15.5163	2.12965
	RP1-178F15.4	0.689046	1.46709	2.12917
	FAM204A	6.17981	13.1494	2.1278
	CCT6P1	0.957773	2.03145	2.12101
	RN7SL145P	0.835028	1.76905	2.11856
	RASA4B	0.941852	1.99434	2.11747
	ITGB7	0.682365	1.44446	2.11685
	INCENP	2.14058	4.53062	2.11654
	ZNF44	1.26855	2.68252	2.11463
	RNF138	3.94073	8.32592	2.11278
	SPRY1	1.16156	2.45126	2.11031
	RP11-603J24.17	0.732605	1.5454	2.10946
	MAST4	4.20229	8.84549	2.10492
	PITPNA	5.18512	10.8924	2.10071
	RNF114	7.2729	15.2487	2.09665
	TSPAN6	1.15111	2.41276	2.09602
	TCERG1	11.98	25.0982	2.095
	PTCH1	0.965291	2.01994	2.09257
	TOMM6	33.0456	69.1303	2.09197
	GOLGA1	1.87446	3.92111	2.09187
	TMED7	13.158	27.4996	2.08996
	THRAP3	11.5774	24.1807	2.08861
	LRRC59	29.9567	62.3771	2.08224
	MTMR4	2.99899	6.23708	2.07973
	PRG2	6.95889	14.4697	2.07932
	ALDH3A2	1.41355	2.93746	2.07808
	CTB-50E14.5	0.424594	0.881911	2.07707
	RPS6KA3	3.88478	8.04332	2.07047
	TMEM176A	0.482395	0.996722	2.06619
	RP11-465N4.5	0.416156	0.859036	2.06422
	SNORA5A	0.436338	0.900444	2.06364
	COG3	4.99093	10.2945	2.06264
	NEURL1B	0.469472	0.967375	2.06056
	NDST3	0.963374	1.98318	2.05858
	SLC39A1	21.143	43.4901	2.05695
	SCARB2	1.39004	2.85075	2.05085
	ZNF430	1.15499	2.36783	2.05009
	PAK4	2.22504	4.56122	2.04995
	NMD3	3.79296	7.77537	2.04995
	RP11-323P17.1	0.592074	1.21313	2.04895
	ZFX	2.19282	4.48886	2.04707
	LCLAT1	1.0578	2.164	2.04575
	RIOX2	1.68479	3.43716	2.04012
	TPM3	95.4885	194.525	2.03715
	TMEM203	4.91599	9.97718	2.02954
	PPM1M	1.20932	2.45314	2.02852
	NACC1	6.05023	12.2323	2.0218
	PEX10	1.65574	3.34489	2.02018
	RAB12	2.97729	6.01114	2.019
	CS	28.7203	57.9288	2.017
	SDCCAG3	3.4706	6.9896	2.01395
	BORCS5	0.573039	1.15383	2.01353
	FAM134C	4.22243	8.50112	2.01333
	RP4-714D9.5	7.09595	14.2862	2.01328
	CYBRD1	2.82219	5.67683	2.0115
	RRP1	1.42635	2.86779	2.01058
	POC1B-GALNT4	0.540005	1.08541	2.01001
	TBCEL	4.85786	9.72446	2.0018
	RPS5	55.7663	111.499	1.99939
	IPO4	0.992758	1.98454	1.99902
	IER3IP1	5.14578	10.2819	1.99811
	STAG3L5P-PVRIG2P-PILRB	0.989195	1.97534	1.99692
	FAM150B	1.8794	3.75181	1.99628
	LRRC61	0.742529	1.48152	1.99524
	MBLAC1	0.370129	0.73824	1.99455
	VPS36	4.77696	9.526	1.99415
	ZNF512	6.87068	13.6727	1.99001
	HEATR3	1.89007	3.7563	1.98738
	ZBTB1	0.679662	1.34936	1.98533
	TMEM263	4.48534	8.9035	1.98502
	MEST	79.7713	158.262	1.98394
	CEP135	2.86135	5.67214	1.98233
	GGT5	0.442292	0.875852	1.98026
	YTHDF3	5.22009	10.3371	1.98025
	GCH1	1.08223	2.14144	1.97872
	RP11-885B4.4	0.374567	0.740438	1.97679
	RP11-455J20.2	0.432157	0.85311	1.97407
	SLC2A4RG	2.37889	4.69571	1.97391
	CHAC1	0.373418	0.737059	1.97381
	TMEM188	2.27889	4.49662	1.97316
	FCN1	3.39532	6.69642	1.97225
	RP13-20L14.6	0.463328	0.91355	1.97171
	NIPA2	4.27659	8.43153	1.97155
	ADGRE2	0.725437	1.42839	1.969
	CD200R1L	0.398906	0.784357	1.96627
	ZBED3-AS1	0.478389	0.938542	1.96188
	CLCC1	3.64064	7.1339	1.95952
	NEO1	0.785875	1.53958	1.95906
	SIN3A	2.88007	5.6401	1.95832
	KDM6A	5.73064	11.2119	1.95649
	CNPPD1	13.1407	25.705	1.95613
	AC012318.3	0.61965	1.2118	1.95561
	NSMF	4.7741	9.33325	1.95498
	RP11-568K15.1	0.601455	1.17349	1.95109
	NELFA	3.39371	6.621	1.95096
	RP11-262H14.1	0.715901	1.39658	1.95081
	GNAZ	14.8674	28.9762	1.94897
	HDHD2	6.12968	11.9289	1.94609
	VCPKMT	1.12025	2.17755	1.94381
	ZBTB18	0.847003	1.64614	1.94348
	TMEM177	1.41441	2.74728	1.94235
	TMEM136	0.574793	1.11548	1.94066
	LL0XNC01-157D4.1	0.601515	1.16696	1.94003
	NAA50	21.4592	41.5838	1.93781
	ANXA7	25.6845	49.7571	1.93724
	MYEF2	4.83019	9.34074	1.93382
	RQCD1	10.9632	21.1745	1.93142
	RN7SL535P	0.65925	1.27264	1.93043
	HNRPCP	0.616563	1.19002	1.93008
	SLC35A5	2.3542	4.53277	1.9254
	NMNAT1	0.902524	1.73518	1.92258
	RP11-485G7.6	0.329737	0.632671	1.91872
	SNORA11	0.808424	1.55019	1.91755
	CHRNA5	0.614853	1.17887	1.91733
	RP11-347C18.5	1.04214	1.99788	1.91709
	SYNGR3	0.53828	1.03063	1.91468
	TMEM170B	6.84994	13.1081	1.91361
	MCTS1	1.21293	2.31815	1.9112
	CYYR1	0.754822	1.44255	1.91111
	MTSS1	59.043	112.716	1.90905
	USP41	0.875768	1.67179	1.90894
	RP1-241P17.4	1.82633	3.48403	1.90767
	SYBU	0.534205	1.01827	1.90614
	NDUFAF1	2.38497	4.54344	1.90503
	SH3BP5	87.6299	166.923	1.90486
	TMEM176B	1.17304	2.23254	1.90321
	RNU4ATAC18P	0.716409	1.36235	1.90164
	FAM19A2	6.13108	11.6581	1.90147
	ZFP36	22.553	42.8724	1.90096
	ADGRE4P	0.691064	1.31267	1.8995
	CSTF1	3.49211	6.62996	1.89856
	RP11-138I1.4	7.02664	13.3355	1.89785
	ZNF800	1.45527	2.76181	1.8978
	HDAC2	24.0083	45.5619	1.89776
	THAP9	0.422885	0.802119	1.89678
	BORCS8	3.67133	6.95903	1.89551
	MEF2D	4.92896	9.34068	1.89506
	AC005785.5	0.843146	1.59657	1.89358
	DROSHA	5.44194	10.2973	1.89221
	MED13	7.34034	13.8801	1.89093
	MS4A2	0.660183	1.24781	1.8901
	AC138035.2	0.725557	1.3704	1.88876
	GBAS	6.37952	12.0322	1.88607
	LMO7	1.36164	2.56806	1.886
	C14orf145	0.747421	1.40941	1.88569
	FAM86DP	1.13738	2.1421	1.88336
	C19orf71	0.411906	0.775491	1.88269
	TMEM214	23.9547	45.082	1.88197
	C7orf55-LUC7L2	0.720011	1.35433	1.88099
	MAGOHB	2.58114	4.85376	1.88047
	C7orf26	3.44773	6.47668	1.87854
	ZNF322B	0.525025	0.985295	1.87667
	LDLRAD3	6.99158	13.0938	1.87279
	TMED7-TICAM2	0.907137	1.69858	1.87246
	EXOC6	1.96752	3.68291	1.87185
	CH507-513H4.5	2.21578	4.14596	1.87111
	KIF4A	4.33641	8.10701	1.86952
	NUDT8	1.44407	2.69925	1.8692
	CINP	3.19487	5.96758	1.86786
	RP1-239B22.5	0.799351	1.49237	1.86698
	DRG1	2.45926	4.59043	1.86659
	TMEM231	0.99952	1.86563	1.86652
	ZNF248	1.93402	3.60767	1.86538
	SAMD13	0.609588	1.13632	1.86408
	NIPSNAP3B	0.854781	1.59306	1.86371
	GTF2H2B	0.999039	1.8616	1.86339
	RN7SL494P	0.535239	0.997019	1.86275
	SYCP2	0.470389	0.875849	1.86197
	ZMYM4	2.99861	5.58287	1.86182
	HLTF	2.44714	4.55529	1.86147
	C11orf58	21.0901	39.2134	1.85933
	TBC1D3E	0.565503	1.05078	1.85813
	CLASP2	3.62437	6.72917	1.85665
	SLC33A1	8.66109	16.0675	1.85514
	BBX	2.12912	3.94463	1.8527
	MORN1	0.492344	0.911852	1.85206
	ESCO2	1.37143	2.53981	1.85194
	EPX	6.04713	11.1969	1.8516
	DOCK11	1.27214	2.35548	1.8516
	TMEM9B-AS1	0.594519	1.10072	1.85145
	SLC51A	1.49918	2.7746	1.85075
	SMARCC1	7.76832	14.3695	1.84975
	PLEKHA2	5.00592	9.25529	1.84887
	EEF1AKMT1	1.02254	1.88972	1.84807
	AC007036.4	0.594849	1.09869	1.84702
	TRAF5	0.394074	0.727808	1.84688
	LRRC14	2.3181	4.27635	1.84476
	SCAMP4	6.6906	12.3417	1.84463
	CIRBP-AS1	1.09252	2.0139	1.84335
	ETV2	0.581561	1.07136	1.84221
	AC011747.4	0.440718	0.811037	1.84026
	ZNF382	0.604513	1.11212	1.83969
	PRELID2	2.62462	4.82763	1.83936
	ATXN7L2	0.607824	1.11781	1.83904
	ZNF286B	0.578188	1.063	1.83851
	HIST1H4C	1.00903	1.85475	1.83815
	RP11-313P13.3	0.434813	0.799243	1.83813
	MIER3	2.51095	4.61423	1.83764
	HESX1	0.957453	1.75929	1.83747
	NFATC2IP	7.54261	13.849	1.83609
	ZNF24	18.852	34.5887	1.83475
	STAP1	3.0676	5.62237	1.83282
	PPWD1	2.87111	5.26162	1.83261
	RP11-77P16.4	0.815183	1.49346	1.83205
	SLCO4A1	2.12963	3.89819	1.83045
	DUSP5	7.20528	13.1806	1.8293
	SNORD58A	2.23878	4.09376	1.82857
	CENPS	2.11274	3.86071	1.82735
	RP11-7F17.8	0.39572	0.722687	1.82626
	PAPD5	0.7206	1.31561	1.82572
	ABHD17B	7.23034	13.1941	1.82482
	ECSIT	3.10202	5.6534	1.82249
	SH3BGR	0.588645	1.07276	1.82242
	PROS1	88.7203	161.621	1.82169
	ETV6	1.77874	3.23843	1.82063
	AP003068.22	0.586494	1.06665	1.81868
	RAD51AP1	3.72392	6.77248	1.81864
	TMEM237	1.1605	2.11015	1.81831
	NEFH	1.11101	2.01874	1.81704
	RP11-416A14.1	0.816391	1.48	1.81286
	PGRMC2	10.8111	19.5876	1.8118
	PLXNC1	0.690936	1.24781	1.80597
	CENPP	1.08822	1.96528	1.80596
	AC006014.6	1.0106	1.82367	1.80453
	GYPA	1.58863	2.86089	1.80086
	PHF14	4.91201	8.8441	1.8005
	RP11-66N24.3	1.72781	3.10957	1.79971
	F2R	233.657	420.426	1.79933
	MTHFD1L	3.96123	7.12561	1.79884
	LEAP2	0.737137	1.32562	1.79833
	ZNF268	1.35469	2.43454	1.79712
	DAG1	3.52261	6.3238	1.7952
	SRRD	2.04044	3.65982	1.79364
	CEP72	0.718465	1.28788	1.79254
	SYTL1	1.10315	1.97698	1.79213
	AMMECR1L	2.28914	4.09866	1.79048
	AC142472.6	1.1484	2.05534	1.78973
	AL162151.3	1.7246	3.08536	1.78903
	EML6	0.552494	0.98834	1.78887
	ABHD4	7.23906	12.9476	1.78858
	SPINK2	1.28381	2.29531	1.78789
	SNORD24	0.304972	0.544735	1.78618
	SNORD99	0.917011	1.63651	1.78461
	COX11	2.04357	3.64623	1.78424
	TMEM170A	2.29328	4.0902	1.78355
	FBXO44	0.428877	0.76419	1.78184
	TRIM34	1.19934	2.13598	1.78097
	ZNF292	2.38368	4.24172	1.77948
	RP11-295K3.1	3.15669	5.60403	1.77528
	PPP1R12B	1.0722	1.90249	1.77438
	SCO1	1.83643	3.25782	1.774
	CCT8	47.4604	84.1695	1.77347
	LINC00243	0.501494	0.888777	1.77226
	TGFB1I1	16.5677	29.3551	1.77182
	EIF3B	14.9718	26.5152	1.77101
	ZBTB26	3.13799	5.55355	1.76978
	OTUD3	0.916367	1.6214	1.76938
	TSN	15.2986	27.0623	1.76894
	ADGRE1	0.791172	1.39906	1.76834
	CYTH3	0.591649	1.04592	1.7678
	RP1-317E23.7	0.47148	0.833238	1.76728
	FRG1CP	0.464804	0.821063	1.76647
	CTD-2008A1.2	1.71537	3.02871	1.76563
	ZC3H4	0.76756	1.35511	1.76548
	UBE2I	14.0966	24.886	1.76539
	MSX2P1	0.308552	0.54471	1.76538
	ARHGEF6	5.55732	9.80811	1.7649
	MTL5	1.78597	3.15079	1.76419
	SAMSN1	12.578	22.1265	1.75915
	GPAT3	0.505097	0.888498	1.75907
	RP11-166O4.6	0.620921	1.09195	1.7586
	AC017074.2	0.602065	1.05859	1.75826
	RP11-667K14.4	0.797592	1.40068	1.75614
	U47924.32	0.614715	1.07916	1.75554
	GNAI3	2.11335	3.70876	1.75492
	TPST1	0.813774	1.42737	1.75402
	GP5	1.78091	3.12366	1.75397
	C3orf33	1.66958	2.92642	1.75279
	ZNF528	0.550407	0.964383	1.75213
	TOM1L2	5.50715	9.64783	1.75187
	FAM60A	6.54337	11.4593	1.75128
	JCHAIN	0.624572	1.09292	1.74987
	SELPLG	11.4812	20.0817	1.7491
	COX5B	41.0781	71.8399	1.74886
	CTC-559E9.6	0.743628	1.29848	1.74615
	SLAIN1	4.39995	7.67626	1.74462
	TPRN	1.93676	3.37862	1.74447
	RP11-21B21.4	0.715929	1.24844	1.7438
	KMT2D	3.42884	5.97728	1.74324
	KIF15	3.1516	5.49388	1.7432
	RP5-1120P11.1	0.722057	1.25816	1.74247
	BIVM	1.22993	2.14279	1.74221
	RP3-449O17.1	0.800906	1.39527	1.74211
	HACD2	1.42116	2.47437	1.74109
	EMILIN2	1.12098	1.95057	1.74005
	TGOLN2	11.0344	19.1934	1.73942
	ARL13B	3.35815	5.83704	1.73817
	GGT7	0.794972	1.38177	1.73813
	AC126544.4	0.607552	1.05551	1.73732
	SSSCA1	2.88415	5.01001	1.73709
	ADGRG3	0.462129	0.802198	1.73587
	PTMAP5	2.0678	3.58842	1.73538
	RP11-296I10.6	0.479679	0.831854	1.73419
	JADE2	2.08546	3.61479	1.73333
	RPS4X	165.425	286.612	1.73258
	SNORA11F	1.75562	3.04086	1.73207
	TFDP1	10.7797	18.6629	1.7313
	RFC5	3.15259	5.45075	1.72898
	SLFN11	12.2932	21.2465	1.72831
	HSPD1	48.2213	83.3322	1.72812
	NMT1	1.88067	3.24428	1.72507
	TM9SF4	7.53684	12.999	1.72473
	RP11-480I12.5	1.23378	2.12727	1.72419
	CTC-281B15.1	1.15743	1.99525	1.72387
	CH17-472G23.2	0.90975	1.56768	1.7232
	RP11-566K19.6	1.05903	1.82482	1.72311
	UMAD1	1.42519	2.45556	1.72297
	TSTD3	0.981879	1.69013	1.72132
	DLD	9.70537	16.6992	1.72061
	TTC4	3.36721	5.79056	1.71969
	KIF1B	0.599295	1.03058	1.71965
	RFESD	1.57034	2.69883	1.71863
	CYFIP2	3.25759	5.59725	1.71822
	SLC39A11	2.99034	5.13724	1.71795
	GBA	6.50392	11.1665	1.71688
	RP11-147L13.13	0.725764	1.2458	1.71654
	STIM1	30.5444	52.4222	1.71626
	AC002454.1	1.37548	2.36023	1.71593
	ERCC6L2	0.45985	0.788042	1.71369
	TRNT1	1.96195	3.36088	1.71303
	SNORD27	0.581817	0.99483	1.70987
	HHLA3	2.02484	3.45667	1.70713
	CEP295	2.11773	3.61281	1.70598
	SLC19A2	1.06812	1.82132	1.70516
	PTPN13	0.832542	1.41931	1.70479
	FTSJ1	6.12024	10.4247	1.70331
	BANP	3.28185	5.5888	1.70294
	IKZF5	1.76679	3.00822	1.70265
	HIST1H4J	1.40923	2.39937	1.70261
	RP11-10L12.4	0.858073	1.46094	1.70258
	FUK	1.10374	1.8781	1.70158
	MRPL42	3.33535	5.67397	1.70116
	STX17	1.91311	3.25276	1.70025
	PRAM1	0.649415	1.10408	1.70011
	SYNGR2	5.01912	8.53236	1.69997
	ABCA2	1.46898	2.49679	1.69968
	SORBS3	0.417513	0.709583	1.69955
	AP4S1	2.84301	4.82667	1.69773
	PLEKHB2	15.4922	26.3016	1.69773
	NIT2	6.63862	11.2598	1.69611
	GCFC2	2.40832	4.08227	1.69507
	CH17-264B6.3	0.49718	0.842229	1.69401
	RP13-507I23.1	1.60694	2.72161	1.69365
	RP11-313P13.4	1.25309	2.12193	1.69336
	RP11-186N15.3	0.506885	0.858335	1.69335
	FAM57B	0.499047	0.844753	1.69273
	TIMM8B	8.00393	13.5435	1.6921
	MAFK	2.11769	3.5801	1.69057
	TMEM38B	2.78161	4.70228	1.69049
	RBBP5	3.53768	5.97871	1.69001
	RP11-118K6.3	0.6037	1.02012	1.68978
	USP4	5.4672	9.2331	1.68882
	ITIH4	0.841259	1.42063	1.6887
	PAQR6	1.26317	2.13253	1.68823
	RPP14	1.15935	1.95643	1.68752
	ADAT3	0.790109	1.33193	1.68576
	FAM49B	11.9083	20.0711	1.68547
	GPR75	0.939999	1.58395	1.68506
	PRORSD1P	1.53122	2.5798	1.6848
	RPS3AP47	0.59373	1.00026	1.6847
	NSD2	7.76879	13.0859	1.68442
	POGK	3.11196	5.24152	1.68432
	RF01293	0.411088	0.692365	1.68423
	C15orf54	1.89937	3.19823	1.68383
	SH3KBP1	6.71749	11.3106	1.68375
	KB-1507C5.2	1.05656	1.77836	1.68316
	RAC2	142.323	239.412	1.68217
	NOLC1	13.1411	22.0963	1.68146
	H2AFY2	0.984668	1.65482	1.68058
	AK2	29.504	49.5661	1.67998
	PAK1	0.815652	1.37005	1.6797
	CTC-435M10.3	1.60234	2.69044	1.67907
	TRMT11	2.09638	3.51668	1.6775
	TTF2	2.0925	3.50894	1.67691
	EXO1	2.06748	3.46337	1.67516
	GTF2F2	7.01662	11.7497	1.67455
	MTRF1	3.61631	6.05394	1.67406
	NUTF2	23.4659	39.2796	1.6739
	SLC41A1	2.30638	3.85815	1.67281
	IRF5	2.38385	3.9877	1.6728
	AC019171.4	0.440615	0.737015	1.67269
	ZNF155	1.26858	2.12172	1.67252
	CTD-2619J13.14	0.681384	1.13844	1.67078
	MSANTD2	0.727154	1.21486	1.6707
	PDCD2L	1.51354	2.52769	1.67005
	VIP	0.797014	1.3305	1.66935
	ZNF672	8.20623	13.6975	1.66916
	RP11-872D17.8	3.40491	5.68329	1.66915
	PMP22	1.45126	2.4203	1.66772
	SFMBT1	1.15158	1.9199	1.6672
	INTS2	2.35086	3.91846	1.66682
	CLEC11A	4.07147	6.78613	1.66675
	GSTT2B	2.17282	3.62154	1.66674
	MND1	2.82958	4.71585	1.66662
	C5orf51	7.9884	13.3108	1.66626
	TP53I11	1.82602	3.04238	1.66613
	CTA-360L10.1	0.945088	1.57359	1.66502
	GCKR	1.19179	1.98414	1.66484
	RNU7-140P	0.874759	1.45546	1.66384
	CRIP1	0.909507	1.51189	1.66231
	DVL1	2.653	4.40837	1.66165
	UNG	7.41999	12.3242	1.66094
	RF02158	1.78133	2.95828	1.66072
	WASH3P	2.86781	4.76214	1.66055
	ZNF175	8.2401	13.6767	1.65978
	RNA5SP92	1.67489	2.7791	1.65927
	RP11-168J18.4	0.913386	1.51542	1.65912
	TGFBR1	2.34813	3.89304	1.65794
	IP6K1	11.5094	19.0797	1.65776
	DTX3	0.442014	0.732344	1.65684
	TFEC	0.910006	1.50713	1.65617
	KAT7	7.70548	12.7518	1.6549
	ZNF598	3.50945	5.80671	1.65459
	PHACTR4	4.58374	7.58304	1.65433
	HK3	0.674324	1.11483	1.65326
	SP2	6.85805	11.3207	1.65072
	TMEM42	1.56329	2.58027	1.65054
	RP11-315D16.2	1.14314	1.88644	1.65022
	DNAAF5	3.27779	5.40561	1.64916
	PHGDH	1.54389	2.54522	1.64857
	SNORA7B	0.592854	0.976955	1.64789
	TMEM199	1.57935	2.60108	1.64693
	RP11-521C20.4	1.42623	2.3472	1.64574
	NDOR1	2.03252	3.34434	1.64541
	RP4-559A3.7	0.899828	1.47993	1.64468
	RP11-254B13.4	0.773745	1.2716	1.64343
	ARMC1	8.03132	13.1898	1.64229
	CH17-258A22.4	0.838822	1.37754	1.64223
	MATK	5.05206	8.29162	1.64123
	EXOC1	6.93582	11.3823	1.64109
	MS4A6A	1.20841	1.98167	1.6399
	GPD1L	0.891572	1.46208	1.63989
	CLPTM1	13.739	22.5261	1.63957
	FCHO1	1.84326	3.01988	1.63834
	MPEG1	0.866372	1.41816	1.6369
	GSTA4	0.370727	0.606697	1.6365
	RP11-7F18.2	0.664785	1.08773	1.63621
	DDX60L	1.44584	2.36484	1.63562
	CTB-41I6.1	0.947031	1.54872	1.63534
	COA7	3.63688	5.94695	1.63518
	KIAA1109	5.1472	8.416	1.63506
	CRHBP	0.558658	0.913192	1.63462
	FNTA	5.75834	9.40687	1.63361
	IL1B	12.2152	19.9523	1.63339
	E2F5	1.12918	1.84418	1.63321
	RP3-337H4.9	0.580095	0.947294	1.633
	BRCC3	2.81083	4.58727	1.632
	MACF1	11.2301	18.3269	1.63194
	TTBK2	0.570253	0.930238	1.63127
	COL9A2	1.87862	3.06122	1.6295
	ZNF317	1.55352	2.53145	1.62949
	PIP5K1B	3.35355	5.46361	1.6292
	B3GALNT2	1.26904	2.06672	1.62857
	RP11-727F15.13	0.539415	0.878031	1.62775
	RF02103	8.75055	14.2414	1.62749
	TTC33	4.82551	7.8498	1.62673
	ENTPD1	1.23852	2.01284	1.6252
	FAM135A	0.689629	1.12049	1.62478
	RP11-29H23.1	1.07107	1.73947	1.62406
	FAM76A	0.821588	1.33398	1.62366
	RP11-326C3.16	0.522659	0.848368	1.62318
	METTL21B	0.995283	1.61503	1.62268
	UBE2V2	23.6811	38.4181	1.62231
	ZNF625	0.695455	1.12817	1.62221
	CNPY4	2.50576	4.06454	1.62208
	DNAJC2	6.71791	10.8937	1.6216
	STARD4	15.4093	24.9783	1.62099
	AMZ2P1	0.579587	0.939148	1.62038
	KIF22	5.05399	8.18853	1.62021
	EIF4EBP3	1.04664	1.69513	1.61959
	ZFP62	1.50154	2.43119	1.61913
	LSM11	0.724518	1.17266	1.61854
	ITGA4	13.5701	21.9632	1.6185
	FAHD2B	1.98719	3.21597	1.61835
	RP11-51J9.5	0.700065	1.13273	1.61804
	RIC1	4.30903	6.97213	1.61803
	SPRED1	1.05572	1.70792	1.61778
	SLC27A4	3.2716	5.28961	1.61683
	LANCL1	5.80347	9.38002	1.61628
	USP14	19.9916	32.2806	1.61471
	RP11-250B2.3	0.542957	0.876357	1.61404
	FAM216A	5.42546	8.74795	1.61239
	RP11-1212A22.4	26.4132	42.5837	1.61222
	RAD51B	1.51801	2.44668	1.61177
	LPAR6	0.721151	1.16144	1.61053
	FEM1B	6.66121	10.7161	1.60872
	SEC23A	6.67156	10.7326	1.60871
	SPIN3	0.624028	1.00367	1.60838
	SLFN13	4.1688	6.70231	1.60773
	RECQL4	2.51819	4.04855	1.60773
	NDUFS1	6.91179	11.1119	1.60767
	MORN4	0.554697	0.891715	1.60757
	RPL7L1P5	0.60736	0.976131	1.60717
	MORC2	2.9503	4.74072	1.60686
	TMEM8B	0.527998	0.848279	1.6066
	ATIC	20.5673	33.0279	1.60584
	TMEM50B	2.21264	3.55251	1.60556
	LINC00299	1.32358	2.12505	1.60553
	FTSJ2	4.97542	7.98682	1.60526
	CCDC152	0.675599	1.08439	1.60508
	CD200R1	1.03307	1.65687	1.60383
	NCOA7	3.41354	5.4741	1.60365
	MAVS	14.3432	22.9903	1.60287
	NAAA	0.72162	1.15665	1.60285
	ADCY4	0.542729	0.869724	1.6025
	AC005785.2	0.806569	1.29251	1.60247
	C11orf80	0.975409	1.56291	1.60231
	ITFG2	3.07746	4.93042	1.60211
	TRIM16	1.69456	2.71393	1.60155
	UBA2	31.6684	50.6614	1.59975
	CLEC16A	0.89112	1.42307	1.59695
	CD36	209.309	334.204	1.5967
	CTC-425O23.2	1.00085	1.59717	1.59583
	PDXK	2.70208	4.31132	1.59555
	PPT2-EGFL8	1.55776	2.48487	1.59516
	GTF2A1	11.8486	18.8979	1.59495
	RP11-575A19.2	1.07655	1.71622	1.59419
	RP11-126K1.2	0.639129	1.01871	1.59391
	AC003029.1	2.25781	3.5984	1.59376
	SMIM13	1.77189	2.82297	1.5932
	CTA-984G1.5	0.841041	1.33875	1.59178
	RP1-30M3.6	0.534201	0.850125	1.59139
	HEBP2	1.30266	2.07267	1.59111
	PEX1	2.19105	3.48585	1.59095
	SNORA33	2.55783	4.06829	1.59053
	RAD54L	0.936147	1.4886	1.59014
	RNF32	0.69356	1.10271	1.58993
	SPOCD1	0.504913	0.801905	1.58821
	AGTR1	0.645439	1.02496	1.58801
	RP5-1057I20.4	0.491502	0.779891	1.58675
	RP11-544O24.2	0.472496	0.749642	1.58656
	SMN2	7.91934	12.5637	1.58646
	PGP	5.08601	8.05985	1.58471
	RP11-686D22.4	0.852758	1.35031	1.58346
	TMCC2	4.90107	7.75964	1.58326
	ANKRD13B	1.08916	1.72398	1.58285
	TTC26	0.679507	1.07526	1.58242
	NOD1	1.19593	1.88967	1.58009
	HMBS	3.54467	5.60057	1.58
	STEAP3	3.76515	5.94858	1.5799
	SFXN2	1.10115	1.73882	1.57909
	GFPT1	6.95096	10.9587	1.57658
	ZNF138	1.89986	2.99501	1.57644
	LRRC37BP1	0.44142	0.695676	1.57599
	ZCCHC6	9.03624	14.2355	1.57538
	RP11-613D13.10	0.593504	0.934897	1.57522
	PSAT1	2.13343	3.36036	1.5751
	AGPS	5.75807	9.06922	1.57504
	BAG6	22.9844	36.195	1.57477
	CBWD3	1.60454	2.52627	1.57446
	LRRC8D	25.1261	39.5566	1.57432
	RP11-231C14.9	0.63755	1.00359	1.57413
	ME1	0.695887	1.09541	1.57412
	RP11-566E18.3	2.58528	4.06906	1.57394
	PDE6B	0.905546	1.42513	1.57378
	RP11-259N19.1	0.875418	1.37752	1.57355
	CH17-264B6.4	0.460619	0.724602	1.5731
	FAR2	16.964	26.6789	1.57268
	RP11-347C12.2	2.97324	4.67479	1.57229
	CLASRP	8.0387	12.6391	1.57228
	ANKRD36	1.81615	2.85519	1.57211
	TMEM2	5.72136	8.99331	1.57188
	MNS1	0.632828	0.994036	1.57079
	SAP130	4.44541	6.98271	1.57077
	ZNF772	1.47434	2.31521	1.57034
	ERCC4	0.980869	1.53937	1.5694
	AC087590.3	1.41701	2.22356	1.56919
	CCNH	16.072	25.2138	1.5688
	ZNF571	0.94028	1.47476	1.56842
	CTD-2369P2.8	0.701547	1.10012	1.56814
	NFAT5	2.14306	3.35878	1.56729
	COX7B	9.69742	15.1941	1.56682
	LYRM9	4.32345	6.77237	1.56643
	SLX4IP	1.37251	2.14836	1.56528
	FIRRE	0.570248	0.891825	1.56392
	AC004453.8	0.595047	0.930446	1.56365
	AP000240.9	0.562105	0.87856	1.56298
	FCER1A	74.1531	115.89	1.56285
	FSCN1	13.5689	21.2038	1.56268
	RP11-228B15.4	0.579112	0.904894	1.56255
	PLEKHG4	0.728527	1.13827	1.56243
	MCEE	3.09729	4.83792	1.56198
	RP11-252A24.2	1.77595	2.77395	1.56195
	RP11-122G18.12	0.557662	0.870644	1.56124
	ADHFE1	3.12204	4.87197	1.56051
	CHST2	4.59799	7.17074	1.55954
	TIMM13	2.85182	4.44588	1.55896
	SETX	1.93594	3.01747	1.55866
	CMC4	2.00071	3.11652	1.55771
	RP11-388M20.1	0.350367	0.545647	1.55736
	CTB-118N6.3	0.722747	1.12524	1.55689
	PSMB9	2.86958	4.46756	1.55687
	RP11-346D6.6	0.510845	0.795312	1.55686
	RFWD2	8.345	12.9919	1.55685
	FIGNL1	3.03007	4.71386	1.5557
	SEPSECS	1.02764	1.59868	1.55569
	USP31	0.559451	0.870291	1.55562
	RP5-1068E13.7	0.710205	1.10464	1.55539
	LPCAT4	2.06828	3.21676	1.55528
	AC017076.4	1.04938	1.63198	1.55519
	RPS15A	247.66	385.155	1.55518
	APOOL	3.06907	4.77277	1.55512
	SDF2L1	12.4943	19.4158	1.55397
	WDYHV1	1.73623	2.69737	1.55358
	IL2RG	6.92696	10.7573	1.55296
	GABPB1	6.68419	10.3795	1.55284
	GALNT6	0.918081	1.42511	1.55227
	ZBTB43	1.42642	2.21304	1.55147
	SLC9B1	0.779176	1.20822	1.55064
	CLCN6	5.04468	7.81943	1.55003
	PIM3	1.08827	1.68667	1.54986
	RP11-137L10.6	1.57262	2.43694	1.54961
	MUM1	4.39711	6.80935	1.5486
	CTD-2368P22.1	1.57058	2.43157	1.54819
	GTPBP10	1.60331	2.48134	1.54764
	XRCC3	4.04763	6.264	1.54757
	TM9SF1	4.38839	6.78112	1.54524
	LSR	2.24813	3.47348	1.54505
	G2E3	6.64596	10.2664	1.54476
	HNRNPD	84.9348	131.079	1.54328
	DUSP2	0.599889	0.925635	1.54301
	SYCE2	1.14977	1.77362	1.54258
	SLC16A7	3.26185	5.03046	1.54221
	MON1A	2.61094	4.02641	1.54213
	ZNF566	1.57991	2.43599	1.54185
	PUDP	5.00618	7.71787	1.54167
	PPBP	0.573157	0.883171	1.54089
	SLC35A2	4.74766	7.31526	1.54081
	GINS1	0.948049	1.46074	1.54079
	CDADC1	1.16747	1.79848	1.5405
	DPPA4	5.02625	7.74056	1.54003
	HMGB2	18.4807	28.4607	1.54002
	PTGR2	1.43131	2.202	1.53845
	PREB	12.5394	19.288	1.5382
	NBPF19	2.01947	3.10452	1.5373
	PTER	2.1817	3.35333	1.53703
	NT5C3B	1.90339	2.92403	1.53623
	NEIL1	2.11842	3.25392	1.53601
	LARP4B	7.26185	11.1524	1.53576
	CEP192	3.98258	6.11609	1.53571
	SEC61B	59.8131	91.7696	1.53427
	RP11-53B2.6	1.53595	2.35622	1.53405
	BCOR	8.45374	12.9673	1.53391
	PRKG1	1.88188	2.88644	1.53381
	CD44	6.98942	10.7191	1.53362
	ZNF862	1.22913	1.88473	1.53339
	RIN3	11.2919	17.3124	1.53317
	TSPAN2	0.862868	1.32272	1.53294
	SLC25A20	9.48989	14.5463	1.53282
	APOBEC3A	0.571804	0.876383	1.53266
	LMO2	11.9429	18.3024	1.53249
	NEK3	1.44471	2.2138	1.53235
	PAQR8	2.81236	4.3094	1.53231
	RP11-408A13.4	0.716819	1.09826	1.53212
	MYD88	7.02553	10.7622	1.53187
	RPS4Y1	13.085	20.043	1.53175
	CTC-228N24.3	2.46116	3.76973	1.53169
	PMS1	3.61832	5.5415	1.53151
	TIPIN	3.32221	5.08794	1.53149
	UTP4	10.2731	15.728	1.53099
	RIDA	3.0499	4.66822	1.53061
	RAD18	3.15159	4.8226	1.53021
	SLC25A38	1.87866	2.87441	1.53003
	MEIS3P1	1.85087	2.83146	1.5298
	GNAQ	49.7871	76.1628	1.52977
	TRG-AS1	1.8898	2.88824	1.52833
	SIAE	4.49624	6.86972	1.52788
	NDUFAF4	2.5136	3.84029	1.52781
	SYNGAP1	3.39348	5.18321	1.5274
	SYNCRIP	23.0637	35.2246	1.52727
	SLC35E2	3.70571	5.6575	1.5267
	CXorf40B	4.56083	6.96257	1.5266
	CHMP1A	10.6354	16.222	1.52529
	RP11-587D21.1	0.669579	1.02111	1.525
	KIAA0907	1.70117	2.59419	1.52494
	IGHD5-5	0.567581	0.865524	1.52493
	RP3-508I15.20	0.500101	0.762544	1.52478
	ALKBH2	1.15702	1.7636	1.52426
	CTD-2135J3.2	2.23354	3.40353	1.52383
	CLEC7A	0.730649	1.11338	1.52382
	RP4-533D7.5	0.390915	0.595525	1.52341
	PMS2L3	2.19916	3.35009	1.52335
	GNL3L	3.77123	5.74489	1.52334
	RP11-433J22.2	0.459483	0.699838	1.5231
	RBMXL1	2.40406	3.66094	1.52281
	CTD-2287O16.1	1.32989	2.02514	1.52278
	ZC3HC1	4.51774	6.87934	1.52274
	ITGA7	0.656119	0.998987	1.52257
	TFB2M	3.90388	5.94357	1.52248
	ZNF514	1.39232	2.11928	1.52212
	ZNF17	1.41455	2.15276	1.52187
	AK4	1.06058	1.61405	1.52185
	MRPL39	6.82256	10.3815	1.52165
	RP11-539L10.3	0.932951	1.41958	1.5216
	RB1	20.7661	31.5975	1.52159
	RP11-930O11.2	0.420092	0.638961	1.521
	SUPV3L1	3.76124	5.71891	1.52049
	ATG4C	4.27665	6.50246	1.52045
	RP11-16P6.1	0.431322	0.655802	1.52045
	DHX8	6.76646	10.2769	1.5188
	RNU7-49P	0.674851	1.02464	1.51832
	SCAMP1	5.00527	7.59957	1.51831
	ZNF627	2.61902	3.97408	1.51739
	UBFD1	5.81189	8.8187	1.51736
	CLC	73.4027	111.376	1.51733
	RAB20	1.07477	1.63075	1.51731
	CTB-179K24.3	0.74863	1.13576	1.51711
	FPGS	15.0971	22.8962	1.51659
	SEC24B	3.4836	5.28207	1.51627
	RP11-10O17.2	0.785409	1.19067	1.51599
	TP53	12.4925	18.9368	1.51585
	USP1	16.7612	25.4053	1.51572
	TRAF7	19.6536	29.7686	1.51466
	FAM234A	8.63109	13.0718	1.5145
	CEACAM19	0.551011	0.834366	1.51424
	SIDT2	1.49767	2.2677	1.51415
	AKAP1	2.86897	4.34306	1.5138
	RNU6-584P	0.45114	0.682798	1.51349
	COMT	16.2567	24.6012	1.5133
	PEX11B	6.83376	10.3406	1.51317
	LIPT1	1.82773	2.76513	1.51288
	RBM6	7.88753	11.9273	1.51218
	GCLC	4.67513	7.06661	1.51153
	RP11-295H24.4	0.632802	0.956328	1.51126
	FAM46A	4.06666	6.14531	1.51115
	RP11-51F16.1	1.24174	1.8757	1.51054
	FGL2	0.770233	1.16345	1.51052
	AP001372.2	2.00577	3.02904	1.51016
	CMTR2	4.54194	6.85842	1.51002
	SNORD30	2.02971	3.06489	1.51002
	SMIM24	2.97793	4.49617	1.50983
	METTL13	3.8355	5.78968	1.5095
	SS18	10.8387	16.3602	1.50942
	IRF3	7.6186	11.4995	1.50939
	ETS1	4.88149	7.36721	1.50921
	MKS1	1.12696	1.70061	1.50903
	CCNJ	3.83203	5.78046	1.50846
	AKAP8	3.24596	4.89633	1.50844
	PNPT1	7.18776	10.8414	1.50831
	DDIT4	1.38372	2.08604	1.50755
	NME3	1.05946	1.59713	1.50749
	SNORD32A	2.64909	3.99116	1.50661
	POLG2	0.892865	1.34516	1.50657
	HGH1	1.52997	2.30445	1.50621
	EIF2B3	6.84475	10.3079	1.50595
	GRPEL1	4.73979	7.13706	1.50578
	PLSCR3	2.73075	4.11087	1.5054
	PRSS23	7.5565	11.3745	1.50527
	STX2	1.39232	2.09571	1.50519
	NEK8	1.50274	2.26054	1.50427
	CAPZA1	59.5092	89.497	1.50392
	BZRAP1	2.42807	3.65131	1.50379
	SLC25A26	2.68573	4.03526	1.50248
	IL11RA	3.84481	5.77605	1.5023
	HSD3B7	0.531009	0.797623	1.50209
	TEC	2.49032	3.74046	1.502
	SLC25A19	2.85538	4.28858	1.50193
	ATP5A1	106.905	160.487	1.50121
	PABPC1L	3.68005	5.5195	1.49985
	MYB	9.62368	14.4295	1.49937
	ZNF696	0.778001	1.1661	1.49884
	C17orf62	14.6308	21.9285	1.49879
	CCDC169	1.48961	2.23206	1.49841
	RP11-1186N24.5	0.867876	1.30021	1.49815
	TRIM52	4.39119	6.5781	1.49802
	DVL2	7.81799	11.7097	1.49779
	STAC	1.12044	1.67782	1.49747
	CA5BP	2.38797	3.57156	1.49565
	RBM28	3.37832	5.04973	1.49475
	HLA-DPA1	13.9294	20.8159	1.49438
	PDCD5	6.62636	9.90183	1.49431
	ARL2BP	8.72292	13.0302	1.49378
	N4BP2L1	5.35838	8.00178	1.49332
	ITGAM	0.921084	1.37546	1.49331
	NDUFAF5	3.35503	5.00988	1.49325
	CTD-2184D3.7	1.04783	1.56437	1.49296
	RAB24	6.11831	9.1337	1.49285
	PRUNE2	0.718673	1.07278	1.49272
	USP48	2.56468	3.8279	1.49254
	FZD3	0.560144	0.835743	1.49202
	EPGN	0.519969	0.775606	1.49164
	DKC1	25.592	38.1633	1.49122
	RUNX3	2.04441	3.04727	1.49054
	UCK2	7.33932	10.9348	1.48989
	DCUN1D5	6.15526	9.16806	1.48947
	RP11-33B1.1	1.88232	2.8036	1.48944
	CCSAP	3.49838	5.21017	1.48931
	HIST1H4PS1	0.710047	1.05727	1.48902
	HPDL	4.38665	6.53171	1.489
	RAB18	4.90965	7.31011	1.48893
	PLA2G6	12.9589	19.294	1.48886
	ATP13A3	6.52048	9.70775	1.48881
	CTD-2054N24.2	1.20228	1.78908	1.48807
	SGSH	0.441404	0.656834	1.48806
	PEAR1	15.1616	22.5498	1.4873
	CCBL1	1.94868	2.89806	1.4872
	ZNF580	9.78622	14.5527	1.48706
	RBBP8	3.46931	5.15678	1.4864
	CRTC1	1.17161	1.74067	1.48571
	RP11-163O17.1	3.91742	5.81986	1.48564
	PNPLA6	6.11369	9.08184	1.48549
	PSMB2	29.9689	44.5076	1.48512
	NKRF	2.64896	3.9338	1.48504
	USP53	1.24429	1.84774	1.48497
	RF02104	10.0054	14.8571	1.48491
	RNU6-415P	1.90464	2.82792	1.48475
	SPPL2B	1.01986	1.51418	1.48469
	DDX55	3.7217	5.5251	1.48456
	AL162151.1	3.10166	4.60386	1.48432
	ENOPH1	8.5258	12.6537	1.48416
	CTD-2339L15.1	1.37414	2.03894	1.48379
	FAM105A	1.79598	2.66322	1.48288
	GABPB1-AS1	2.62464	3.89196	1.48286
	ADCK1	1.88117	2.78773	1.48191
	USP32P1	0.963579	1.42751	1.48147
	MSRA	3.47542	5.14718	1.48102
	SOCS2	9.57661	14.1817	1.48086
	RP4-633O19__A.1	0.774779	1.14698	1.4804
	RBM4B	3.91183	5.78998	1.48012
	NDUFC1	19.9454	29.5192	1.48
	PPP2R5B	2.26937	3.35767	1.47956
	PDE7A	9.25211	13.6873	1.47937
	TBC1D2	0.708748	1.0485	1.47937
	GATM	1.39801	2.06811	1.47932
	TMEM198B	1.87793	2.77761	1.47908
	RP11-324I22.4	0.702223	1.0385	1.47888
	TTC9	0.6298	0.931293	1.47871
	FAM92A1	2.3357	3.44968	1.47694
	CARHSP1	3.0705	4.5349	1.47693
	REV3L	3.02572	4.46799	1.47667
	RTKN2	1.84213	2.72003	1.47657
	SNORD59A	2.75541	4.06851	1.47655
	TRIM66	0.897882	1.32547	1.47622
	RP11-34P13.18	2.48758	3.67167	1.476
	RP11-30E17.3	0.550478	0.811993	1.47507
	ALG11	1.71241	2.52573	1.47496
	CCDC57	8.19388	12.076	1.47379
	DCTN4	15.3111	22.5565	1.47321
	CYTL1	12.1094	17.839	1.47316
	GPN2	1.23492	1.81922	1.47314
	IDNK	2.64899	3.90148	1.47282
	RF02157	4.79981	7.06802	1.47256
	BACE1	1.76492	2.59815	1.47211
	HNRNPU	54.2736	79.8865	1.47192
	TMEM87B	12.3509	18.1791	1.47189
	IGFBP2	1.23715	1.82052	1.47155
	RNF166	7.15497	10.5261	1.47116
	CNIH4	6.29948	9.26621	1.47095
	AC006116.13	0.61221	0.900195	1.4704
	AASS	0.66826	0.9826	1.47039
	TTC12	0.989329	1.45456	1.47025
	HOXA-AS4	0.964416	1.41757	1.46987
	NPIPA3	2.81309	4.13421	1.46963
	CFL2	2.05191	3.01456	1.46915
	HLA-DRA	17.1573	25.205	1.46906
	TNKS1BP1	0.942832	1.38475	1.46871
	RBM7	4.14065	6.08012	1.4684
	ARMC5	1.24752	1.8318	1.46835
	TADA2A	4.8508	7.1222	1.46825
	MRPS26	5.40946	7.94066	1.46792
	CCND2	3.92164	5.75339	1.46709
	EPM2A	1.22433	1.79504	1.46614
	ZNF695	0.880687	1.29085	1.46573
	PTPRA	13.092	19.1891	1.46571
	ACBD6	10.583	15.5111	1.46567
	NCK1	7.85591	11.514	1.46564
	C21orf59	4.42085	6.4791	1.46558
	RP11-458F8.4	2.88843	4.23313	1.46555
	RP11-422P24.11	1.30422	1.911	1.46524
	AD000684.2	0.75441	1.10437	1.46388
	RP11-498C9.15	0.779404	1.14024	1.46296
	SNORD69	1.38599	2.02704	1.46252
	HLA-DMB	1.29022	1.88692	1.46248
	ZNF251	1.48784	2.1755	1.46218
	C19orf44	0.741907	1.08407	1.4612
	MTO1	2.78822	4.07343	1.46094
	OR2B6	0.832854	1.21665	1.46082
	ELF2	9.09486	13.2841	1.46061
	RASSF5	1.42188	2.07626	1.46023
	MIEF2	1.00635	1.46948	1.46021
	EEF1B4	1.16937	1.70699	1.45975
	ANKRD61	0.744738	1.08694	1.4595
	ZNF426	0.537596	0.784614	1.45949
	RP11-421L21.3	1.07709	1.57187	1.45937
	ZCCHC11	6.07793	8.86913	1.45924
	CLDN10	0.801038	1.16854	1.45878
	RP11-38O14.1	0.630406	0.919615	1.45877
	ZC3H14	5.62509	8.20428	1.45851
	RP11-3K24.1	0.610165	0.889517	1.45783
	CIAPIN1	11.0179	16.0592	1.45755
	NSUN2	18.8148	27.4053	1.45659
	CENPT	12.2022	17.7616	1.45561
	HLA-DQA1	2.85079	4.14852	1.45522
	RP11-53B2.2	0.61329	0.891993	1.45444
	EARS2	1.86015	2.70492	1.45414
	ENPP3	1.7084	2.48421	1.45412
	ORC6	6.49642	9.4462	1.45406
	RP4-635E18.8	2.29609	3.33853	1.45401
	RP11-225L12.2	1.56386	2.2735	1.45378
	USP36	1.58842	2.30902	1.45366
	RRS1	6.46184	9.39291	1.4536
	CMSS1	3.84738	5.59243	1.45357
	RNF41	6.08892	8.84787	1.45311
	C2orf74	2.80053	4.06937	1.45307
	MICA	2.65587	3.85627	1.45198
	CCP110	3.00228	4.3592	1.45196
	NPIPA2	2.8772	4.1753	1.45117
	EML3	11.2616	16.342	1.45112
	GLYCTK	1.8099	2.62596	1.45089
	FRMD4A	1.01826	1.47729	1.4508
	RP11-552M11.2	0.512794	0.743845	1.45057
	RP11-452L6.5	2.00033	2.90106	1.45029
	PDPR	3.52812	5.11532	1.44987
	TP53TG1	3.29737	4.77994	1.44962
	GTF2H4	3.90267	5.65638	1.44936
	WDR3	3.32524	4.81943	1.44935
	CCDC91	3.04472	4.41096	1.44873
	APOBEC3G	4.79934	6.94733	1.44756
	CASP9	4.90649	7.10235	1.44754
	CSAD	2.35594	3.41025	1.44751
	ICMT	2.90502	4.20395	1.44713
	MAST2	1.93829	2.80455	1.44692
	CTD-3131K8.2	2.20471	3.19001	1.44691
	ACTR5	1.39879	2.02345	1.44657
	RPL34	180.573	261.204	1.44653
	SLC35E1	9.73808	14.085	1.44638
	LRRFIP2	55.4725	80.2206	1.44613
	RP11-391M1.3	0.829306	1.19896	1.44574
	RP11-448A19.1	1.52086	2.19865	1.44566
	CCL2	1.38619	2.00266	1.44472
	TPSB2	3.61217	5.21832	1.44465
	AP3M1	9.84559	14.222	1.4445
	CHID1	6.03645	8.71918	1.44442
	FEN1	7.0849	10.2329	1.44433
	ARFGEF1	5.182	7.48374	1.44418
	RP11-996F15.6	1.2211	1.7632	1.44395
	RPL22L1	6.83657	9.87075	1.44382
	ASCC1	4.8952	7.06635	1.44352
	MECR	2.17521	3.13852	1.44286
	TRAF2	3.84363	5.5443	1.44246
	TACO1	5.52567	7.96696	1.44181
	TRDMT1	1.64537	2.372	1.44162
	ANKRA2	3.33497	4.80649	1.44124
	EPB41L2	5.91949	8.53136	1.44123
	DDAH1	0.706186	1.01704	1.44019
	UHRF1BP1L	2.01692	2.90399	1.43981
	RP11-932O9.10	0.863814	1.24368	1.43976
	PSD3	0.70899	1.02033	1.43913
	RABGEF1	9.99777	14.3867	1.43899
	PMF1	8.66933	12.4736	1.43882
	ZNF677	1.76764	2.54331	1.43882
	SDHAP2	0.899186	1.29298	1.43795
	ZNF490	1.09889	1.58	1.43781
	DDX56	3.70248	5.32274	1.43762
	PHB2	40.0362	57.5552	1.43758
	EEF1E1	11.8993	17.1018	1.4372
	UHRF1	4.09023	5.8778	1.43703
	RP1-83M4.2	0.661511	0.950566	1.43696
	PEX19	6.01441	8.64091	1.4367
	PRH1-PRR4	0.870937	1.25127	1.4367
	CCNYL1	2.47543	3.55578	1.43643
	MT-TI	82.9037	119.056	1.43608
	NOL9	1.51375	2.17382	1.43605
	QPCT	3.16569	4.54581	1.43596
	CTU2	3.81759	5.4806	1.43562
	CTPS2	4.00987	5.75571	1.43538
	STAB1	3.6035	5.17216	1.43532
	FBXO9	4.85144	6.95984	1.43459
	SMYD5	3.4989	5.01837	1.43427
	ASH1L	3.69072	5.29348	1.43427
	FAM72B	4.29047	6.15284	1.43407
	FKBP7	2.55051	3.6574	1.43399
	CFAP97	6.18592	8.86738	1.43348
	CTC-529I10.2	0.731843	1.04907	1.43346
	PHPT1	6.1584	8.82522	1.43304
	MAGOH2	1.02295	1.46537	1.4325
	TGDS	4.23604	6.06752	1.43236
	SEPT1	1.66185	2.38034	1.43234
	CD34	1.47138	2.10726	1.43217
	DLEU1	2.65436	3.80138	1.43213
	BOD1	3.62304	5.18836	1.43205
	LIPE	0.862307	1.23454	1.43167
	TNFRSF21	2.0103	2.87779	1.43153
	MRE11A	2.69589	3.85827	1.43117
	RP5-855D21.1	1.0606	1.51783	1.43111
	RBM14-RBM4	2.01211	2.8795	1.43109
	NFIL3	3.67126	5.25331	1.43093
	RP11-295P9.3	5.38007	7.69769	1.43078
	AC003665.1	1.05803	1.51247	1.42952
	RPL36A-HNRNPH2	51.0128	72.9227	1.4295
	RAG1	0.823886	1.17773	1.42948
	HSCB	3.25432	4.65137	1.42929
	HSD17B8	2.70011	3.85885	1.42915
	ZNF2	1.01089	1.44465	1.42909
	SNORA64	3.58387	5.12157	1.42906
	ATAD3B	3.78065	5.40274	1.42905
	DNAJC18	0.75975	1.08569	1.42901
	CUL9	4.7254	6.74992	1.42843
	DCUN1D2	2.80178	4.00195	1.42836
	ZNF329	1.11612	1.59407	1.42822
	SOGA1	1.28872	1.84058	1.42822
	PIK3C2A	3.7934	5.41736	1.4281
	BRF1	5.13571	7.33031	1.42732
	GNAI1	9.75619	13.9246	1.42726
	GALE	5.96036	8.50679	1.42723
	CFP	3.70303	5.28503	1.42722
	PROSER3	0.713619	1.01811	1.42669
	RP11-501J20.5	3.52252	5.02533	1.42663
	CELSR2	0.74655	1.06503	1.42661
	RP1-178F15.5	2.16326	3.08566	1.4264
	ALS2	4.65299	6.63567	1.42611
	SLTM	17.3289	24.7124	1.42608
	RP4-605O3.4	1.00167	1.42822	1.42584
	TSC22D1-AS1	0.733021	1.04516	1.42583
	THADA	1.42034	2.02453	1.42538
	SLC2A9	1.5298	2.18049	1.42534
	KIAA1958	1.30609	1.86132	1.42511
	ZNF594	1.54494	2.20148	1.42496
	ZNF844	0.540268	0.769701	1.42467
	RP3-508I15.21	1.52321	2.17002	1.42464
	ZMYND12	1.16034	1.65302	1.4246
	CHAMP1	8.70294	12.3965	1.4244
	CPT1B	1.40065	1.99478	1.42418
	DIP2A	3.29544	4.6924	1.42391
	RP11-861A13.4	1.11218	1.5835	1.42378
	KCNN4	3.26555	4.6493	1.42374
	PPP1R7	15.6729	22.3104	1.4235
	THUMPD2	10.9404	15.5719	1.42334
	RNU6-1079P	0.551283	0.784624	1.42327
	MFAP4	1.16939	1.66356	1.42259
	MARCKSL1	4.59525	6.53686	1.42253
	MTX1	5.28824	7.51916	1.42186
	SNX29P2	0.594507	0.845201	1.42168
	RP11-673E1.3	2.76715	3.93377	1.4216
	SETD6	0.666705	0.947772	1.42158
	FHL2	33.4629	47.5632	1.42137
	RP11-1191J2.5	0.901749	1.28161	1.42125
	MZT2A	2.35549	3.34735	1.42109
	SCARNA22	1.41929	2.0169	1.42106
	ZNF277	5.35034	7.60297	1.42103
	BOLA3	8.81063	12.5201	1.42102
	ERLIN1	1.83734	2.61054	1.42083
	UBE2W	6.51681	9.25831	1.42068
	STX1A	5.09597	7.23939	1.42061
	COPRS	2.55905	3.63487	1.4204
	RANBP17	1.14406	1.62497	1.42035
	RP11-386I14.4	0.961186	1.36516	1.42029
	PRSS50	4.8489	6.88522	1.41995
	PRKAG1	8.32055	11.8141	1.41987
	RP3-427A4.2	2.35536	3.34297	1.4193
	HDDC2	6.05599	8.59397	1.41909
	AC112497.1	1.25619	1.78228	1.4188
	TRMT5	3.1514	4.47065	1.41862
	PLK4	6.19684	8.79029	1.41851
	RP11-930P14.2	1.16957	1.65903	1.41849
	C6orf203	3.0154	4.27685	1.41833
	ZC3H7B	2.05557	2.91502	1.41811
	ZNF416	1.03733	1.47089	1.41796
	ALKBH8	0.815157	1.15585	1.41795
	ZNF682	0.898894	1.27453	1.41788
	CAMLG	10.7372	15.2231	1.4178
	RP11-511P7.5	1.23075	1.74484	1.41771
	SORD	2.0719	2.93699	1.41753
	ZNF544	2.22165	3.14908	1.41745
	KIF20B	8.23285	11.6646	1.41683
	RAVER2	1.39694	1.97922	1.41683
	RP4-800G7.2	1.21182	1.71684	1.41675
	RP11-598P20.3	1.01851	1.44279	1.41656
	CLN6	9.64275	13.6575	1.41634
	RP11-706O15.5	3.5622	5.04507	1.41628
	RP11-383H13.1	1.11149	1.57414	1.41624
	ICE2	4.27603	6.05516	1.41607
	ZSCAN20	0.725225	1.02691	1.41598
	SNX16	2.12217	3.00473	1.41587
	HNRNPUL2-BSCL2	0.730171	1.03356	1.4155
	PKN3	4.2388	5.9999	1.41547
	ANKS6	0.67579	0.956522	1.41541
	XPO4	1.58218	2.2394	1.4154
	MRPL50	3.99746	5.65789	1.41537
	AP1S1	12.3648	17.4985	1.41519
	VRK2	1.89982	2.68784	1.41478
	RP11-358L16.4	1.11466	1.57683	1.41463
	TAPBPL	4.89893	6.92943	1.41448
	AGPAT3	2.25094	3.18331	1.41421
	VPS29	10.7989	15.2718	1.4142
	RP11-214O1.2	0.593558	0.839125	1.41372
	ATP1A1OS	1.33583	1.88836	1.41362
	ATP1B1	9.3144	13.1663	1.41354
	DDX19A	9.12961	12.9045	1.41348
	CTD-2020K17.1	2.18854	3.09312	1.41333
	RP11-27I1.4	0.938461	1.32633	1.41331
	CPVL	5.55603	7.8516	1.41317
	RP11-305K5.1	1.25415	1.77151	1.41252
	SNORA55	0.630269	0.889596	1.41146
	ZNF587	3.62936	5.12214	1.41131
	TMEM246	1.34706	1.90083	1.41109
	TESPA1	28.9546	40.8529	1.41093
	UBR7	2.46842	3.48156	1.41044
	QRSL1	3.27514	4.61756	1.40988
	ZNF530	1.11694	1.57417	1.40937
	FAAP100	4.30781	6.07109	1.40932
	SNORA66	1.12716	1.58831	1.40913
	KATNBL1	3.90162	5.49664	1.40881
	NUDCD1	7.34189	10.3422	1.40866
	CDK19	2.30902	3.25253	1.40862
	SETDB2	2.44656	3.44624	1.4086
	AC113189.5	1.82929	2.57596	1.40817
	CACNA2D4	0.661456	0.93135	1.40803
	MT-TM	123.63	174.063	1.40794
	MPRIP	5.8834	8.28268	1.4078
	FAM98B	3.55935	5.0084	1.40711
	AC069513.3	2.25491	3.1719	1.40666
	AJ271736.5	0.7518	1.05735	1.40642
	RP11-745L13.1	0.704162	0.990241	1.40627
	MIS18BP1	8.27223	11.6329	1.40626
	AC074138.3	1.07568	1.51213	1.40574
	DBP	2.0834	2.9285	1.40564
	CNTROB	4.93732	6.93825	1.40527
	TSPAN18	11.5541	16.2361	1.40522
	RP11-2E11.9	1.33985	1.88241	1.40493
	YARS2	2.87223	4.03523	1.40491
	KCTD15	1.11037	1.5599	1.40484
	FBL	42.14	59.1986	1.40481
	MRFAP1	12.9111	18.1343	1.40454
	ZNF141	1.91795	2.69384	1.40454
	ABCB1	1.13862	1.59846	1.40386
	CTBP2	23.0267	32.3256	1.40383
	HSPG2	1.40258	1.96757	1.40282
	APOL2	1.78257	2.50002	1.40248
	FIS1	5.65857	7.93581	1.40244
	ZDHHC21	2.42795	3.40365	1.40186
	RRP1B	4.81444	6.74851	1.40172
	FLNB	2.77025	3.88298	1.40167
	MECOM	0.92493	1.29634	1.40155
	TRPM2	0.523459	0.733642	1.40153
	CNBP	50.2847	70.4592	1.4012
	FAM200A	2.01748	2.82652	1.40101
	SCLY	3.04452	4.26439	1.40068
	SHISA5	16.247	22.7557	1.40061
	RP11-1148L6.5	6.11964	8.57111	1.40059
	SLC25A4	0.648204	0.907761	1.40043
	RP11-1072A3.2	0.471905	0.660815	1.40032
	PRR22	1.52449	2.13401	1.39982
	USP54	1.08529	1.51897	1.3996
	ZWILCH	5.5856	7.81644	1.39939
	AC083843.1	0.701448	0.981451	1.39918
	AC078937.3	0.581904	0.81416	1.39913
	NUFIP1	1.48953	2.08285	1.39832
	AC078883.3	0.816376	1.14119	1.39787
	AC092066.1	0.72421	1.01235	1.39787
	RP11-350J20.5	0.214517	0.299797	1.39754
	ZNF433	1.33242	1.86167	1.39721
	NOCT	1.90909	2.66629	1.39663
	TMEM143	1.92017	2.68154	1.39651
	RP11-475C16.1	41.068	57.3505	1.39648
	CLUH	1.85042	2.58366	1.39626
	CTC-444N24.11	4.33256	6.04775	1.39588
	ANO8	0.607949	0.848606	1.39585
	RP11-140K17.3	1.78195	2.48717	1.39576
	PIGQ	5.46446	7.62701	1.39575
	OR10Z1	1.94704	2.71758	1.39575
	GPATCH8	6.19098	8.63876	1.39538
	RP11-464F9.20	0.618882	0.863548	1.39534
	PGPEP1	1.61317	2.25088	1.39532
	RP11-388C12.8	1.06718	1.48904	1.39531
	RP11-574K11.5	0.788291	1.09984	1.39522
	RP5-1073O3.7	0.638211	0.890353	1.39508
	METAP1D	0.602568	0.840432	1.39475
	AFMID	3.00451	4.1888	1.39417
	PPP5C	12.0979	16.8633	1.3939
	AAR2	5.8218	8.10827	1.39274
	MEX3A	0.811393	1.13006	1.39273
	MDN1	3.39487	4.72753	1.39255
	RP5-977L11.2	0.705653	0.982382	1.39216
	NOC4L	6.24648	8.69462	1.39192
	MCM3APAS	3.0866	4.29556	1.39168
	RP11-526I2.5	1.01151	1.40763	1.39161
	CCNE1	2.22463	3.09476	1.39113
	CCR2	0.720223	1.00184	1.39102
	MB21D1	3.47794	4.83778	1.39099
	STK36	0.794178	1.10467	1.39096
	VPS11	6.98447	9.71083	1.39035
	URB2	1.69425	2.35547	1.39027
	NIFK-AS1	3.60725	5.01497	1.39024
	WWOX	3.03679	4.22106	1.38998
	BACE2	2.08268	2.89445	1.38977
	DONSON	7.40717	10.2935	1.38966
	AP001258.4	0.86763	1.20564	1.38958
	NXT1	6.19817	8.6116	1.38938
	MPV17L	0.924372	1.28427	1.38934
	RP11-257O5.2	1.25626	1.74513	1.38914
	LLGL2	2.42405	3.36667	1.38886
	CDYL	6.92775	9.62128	1.3888
	ZNF799	0.94079	1.3065	1.38872
	THEM4	3.56761	4.95408	1.38862
	NAA25	3.5891	4.98388	1.38861
	ZNF670	0.958835	1.33135	1.3885
	LRP12	9.50457	13.197	1.3885
	ANKEF1	0.828966	1.15094	1.38841
	ZNF726	1.25815	1.74673	1.38833
	ZCCHC4	1.76192	2.44608	1.38831
	CRYZ	4.94749	6.86831	1.38824
	PRDM5	1.04505	1.45047	1.38794
	EP400NL	2.96104	4.10943	1.38783
	C11orf83	3.02523	4.19812	1.3877
	ZNF319	1.05245	1.46043	1.38766
	TPSAB1	1.24262	1.72415	1.38751
	RP11-115C21.2	1.52724	2.11901	1.38748
	NFYB	2.48459	3.4466	1.38719
	RP5-857K21.9	12.1779	16.8919	1.3871
	SLC27A5	1.66565	2.3103	1.38703
	DECR2	2.89994	4.02169	1.38682
	CTD-2007L18.5	0.88738	1.23013	1.38625
	RP4-681N20.1	0.635584	0.881042	1.38619
	IL5RA	0.609679	0.845023	1.38601
	TCFL5	1.03478	1.43384	1.38565
	LRR1	5.92988	8.21666	1.38564
	AMHR2	0.876111	1.21374	1.38537
	DYNC1LI1	14.5234	20.1183	1.38524
	CTD-2537I9.18	0.605449	0.838674	1.38521
	TNFRSF11A	2.94558	4.07825	1.38453
	PCGF6	3.91717	5.42253	1.3843
	TCTEX1D1	2.55811	3.54096	1.38421
	CYB561	0.768323	1.06349	1.38417
	FNTB	5.14776	7.12522	1.38414
	PATZ1	8.0632	11.1549	1.38344
	YDJC	1.31354	1.81703	1.3833
	LRSAM1	3.34732	4.63031	1.38329
	EXO5	2.46384	3.40723	1.38289
	SEC61A1	44.978	62.1871	1.38261
	RP4-769N13.6	3.08166	4.2607	1.3826
	EXOSC5	4.2148	5.82695	1.3825
	PRPSAP1	6.25699	8.6501	1.38247
	BRCA1	5.59451	7.73396	1.38242
	IAH1	7.40458	10.2342	1.38215
	RPP40	3.32395	4.59401	1.3821
	NQO1	0.667355	0.922316	1.38205
	WDR75	7.5453	10.4278	1.38203
	ZNF707	1.62703	2.24841	1.38192
	AC004980.7	0.724054	1.0005	1.38181
	AC138969.4	12.1134	16.7384	1.38181
	ABLIM3	2.33249	3.22233	1.3815
	AP000689.8	0.586081	0.809606	1.38139
	GABARAPL1	1.43951	1.98846	1.38135
	NDUFAF2	6.20121	8.56423	1.38106
	ZNF219	3.79456	5.24021	1.38098
	DDX59	3.11501	4.30126	1.38082
	CENPO	7.81939	10.7964	1.38073
	SRM	21.7394	30.0134	1.3806
	COL4A3BP	7.78208	10.7411	1.38024
	ADCK4	4.42373	6.10488	1.38003
	METTL9	2.98536	4.11928	1.37983
	FKBP4	12.907	17.8086	1.37976
	DBF4B	2.84091	3.91899	1.37949
	RP5-1074L1.4	3.3421	4.61015	1.37942
	SNHG3	14.4466	19.9269	1.37935
	RBM45	3.82625	5.27639	1.379
	ATL2	7.37717	10.1728	1.37896
	SLC24A1	1.00734	1.38877	1.37865
	RP11-573I11.2	0.66753	0.920197	1.37851
	SEMA4A	3.53835	4.87761	1.3785
	PIGZ	1.02132	1.4076	1.37822
	ZNF273	2.2265	3.06852	1.37819
	PTP4A2	44.5112	61.3353	1.37797
	COLQ	1.35966	1.87342	1.37786
	RP11-134G8.7	0.670774	0.924103	1.37767
	RRP15	2.80503	3.86432	1.37764
	ABL2	1.01875	1.40269	1.37687
	ADAM15	4.52766	6.23356	1.37677
	AC004985.13	1.45019	1.99611	1.37645
	SREK1	19.0017	26.1541	1.3764
	ZADH2	7.77789	10.7052	1.37636
	ATP11C	1.15789	1.59322	1.37597
	LONP2	1.17049	1.61022	1.37567
	LRFN4	1.14274	1.57171	1.37538
	DENND1A	2.24537	3.08808	1.37531
	MGME1	13.7978	18.9736	1.37512
	MARS2	3.16376	4.35047	1.37509
	BRWD1-IT2	0.755577	1.03889	1.37497
	SNHG12	4.2882	5.89592	1.37491
	SGK1	1.78849	2.45888	1.37484
	RAD51	3.73142	5.12974	1.37474
	GOLGA8R	0.494109	0.679161	1.37452
	ATP5F1	48.6602	66.8831	1.37449
	LIAS	2.85983	3.93063	1.37443
	RP5-1198O20.4	1.02677	1.41122	1.37442
	NPHP4	1.16301	1.59835	1.37432
	FBXO8	8.87559	12.1964	1.37415
	ATG4A	5.24899	7.21199	1.37398
	SLC35F2	2.76587	3.80022	1.37397
	ZBTB24	1.63869	2.2513	1.37384
	BLMH	18.1905	24.9901	1.37379
	KCNIP2	2.06293	2.83397	1.37376
	HEXB	7.77983	10.6849	1.37342
	ITGB1BP2	1.50922	2.07234	1.37312
	ZXDC	0.872444	1.19795	1.3731
	EBPL	8.94276	12.2779	1.37294
	ZNF564	2.43135	3.33732	1.37262
	PLPP1	1.42687	1.95828	1.37243
	WWP2	3.40928	4.6782	1.3722
	NIP7	8.24696	11.3154	1.37207
	HPSE	106.264	145.794	1.37199
	RP1-257A7.4	0.679858	0.932717	1.37193
	LBX2	0.813816	1.11641	1.37182
	TWNK	2.13596	2.93002	1.37176
	POLDIP3	22.5549	30.9309	1.37136
	PICK1	1.74234	2.38912	1.37121
	PIGB	8.84525	12.1247	1.37076
	SMYD2	5.10691	7.00013	1.37072
	AL449209.1	3.39802	4.65726	1.37058
	ZNF84	2.02163	2.77078	1.37057
	CTC-448F2.6	0.689824	0.945299	1.37035
	RP11-319G6.1	1.18464	1.62316	1.37018
	RACGAP1	21.8095	29.8783	1.36997
	RP11-983P16.4	1.49969	2.05423	1.36977
	RP11-56M3.1	1.42866	1.95684	1.3697
	FOXRED2	2.58789	3.54384	1.36939
	FAM129B	8.30514	11.3715	1.36921
	CASP1	2.34865	3.21504	1.36888
	AC016747.2	11.812	16.1685	1.36882
	RP5-821D11.7	1.12184	1.5354	1.36865
	TRMO	2.71251	3.71222	1.36855
	CDK18	1.13225	1.54908	1.36814
	RP5-1073O3.5	0.946743	1.29522	1.36808
	ZIK1	0.82504	1.12841	1.3677
	GSTT2	1.09167	1.49279	1.36743
	RPS3A	333.914	456.579	1.36735
	PHF7	2.08082	2.84484	1.36717
	PBX2P1	0.786603	1.07532	1.36705
	RP3-508I15.9	1.46768	2.0055	1.36644
	B3GLCT	0.927146	1.26682	1.36636
	RP4-758J18.2	2.22386	3.03855	1.36634
	ZNF146	25.0189	34.184	1.36632
	SNX18	1.55087	2.11856	1.36604
	CCDC175	1.67187	2.28373	1.36598
	TSC22D2	4.46756	6.10071	1.36556
	CTB-63M22.1	9.12267	12.4532	1.36508
	DSG2	0.683636	0.932821	1.3645
	PES1	13.6567	18.6298	1.36415
	CH507-9B2.5	2.49002	3.39664	1.3641
	ZMYND19	9.42777	12.8547	1.3635
	SNORD83B	0.480312	0.654892	1.36347
	ADAM8	2.56898	3.50255	1.3634
	GAK	7.53273	10.2696	1.36333
	DUX4L50	0.77492	1.05618	1.36295
	SEPHS1	2.33037	3.17606	1.3629
	DYM	5.27976	7.1952	1.36279
	NSMCE2	6.80025	9.26386	1.36228
	COMTD1	2.24253	3.05495	1.36228
	FPR1	0.640923	0.87311	1.36227
	JUN	0.710272	0.967448	1.36208
	MSL2	11.0867	15.1007	1.36206
	RP11-506M13.3	0.674703	0.918956	1.36202
	RALGPS2	0.752577	1.025	1.36199
	FAM35BP	0.805285	1.0964	1.36151
	MYEOV	3.30315	4.49692	1.36141
	ESRRA	9.08122	12.3629	1.36137
	HSPA9	36.8828	50.2026	1.36114
	QKI	8.65698	11.783	1.36109
	TAF4B	0.944564	1.28536	1.3608
	SEC22A	3.34359	4.54982	1.36076
	MTHFD1	23.3742	31.8015	1.36054
	C8orf33	6.02019	8.18998	1.36042
	SRD5A3	1.48692	2.02266	1.3603
	MCM3AP	9.76809	13.2874	1.36028
	AP1M1	11.9194	16.2075	1.35976
	NLE1	2.02957	2.75947	1.35963
	ZNF394	9.95151	13.5265	1.35924
	UNK	8.9159	12.1185	1.35921
	MSH5	5.19641	7.06185	1.35899
	SLCO4C1	1.0805	1.46786	1.3585
	PHF1	9.51062	12.9178	1.35825
	NAIF1	2.27416	3.08864	1.35815
	SOX4	6.17827	8.39095	1.35814
	TRMT6	6.93586	9.41983	1.35813
	NPIPA8	5.39539	7.32553	1.35774
	RP11-818F20.1	3.49126	4.73875	1.35732
	ZNF691	2.19982	2.98539	1.3571
	MFSD3	0.839049	1.13843	1.35682
	OVGP1	1.04458	1.41711	1.35663
	TMEM262	0.733377	0.994861	1.35655
	LARS	21.5339	29.2114	1.35653
	INPP1	5.95003	8.07026	1.35634
	AC002055.4	1.31137	1.77833	1.35609
	TRIM62	1.40219	1.90132	1.35596
	SMARCB1	13.3395	18.0872	1.35591
	RP4-591C20.9	2.39368	3.24539	1.35582
	METTL21A	4.39473	5.9577	1.35565
	GNL3	24.5906	33.3323	1.35549
	TTI1	5.70233	7.7283	1.35529
	ZBTB21	0.991449	1.34343	1.35502
	PKMYT1	3.45445	4.68061	1.35495
	RDM1	1.4833	2.00954	1.35478
	WASH5P	2.63379	3.56781	1.35463
	BSDC1	9.677	13.1081	1.35456
	RFC3	10.2433	13.8735	1.3544
	METTL25	1.16853	1.58219	1.35401
	TMCO3	8.06507	10.9201	1.354
	METTL10	4.67087	6.32279	1.35367
	BROX	10.5617	14.2958	1.35356
	ISCA1	99.9992	135.283	1.35284
	KCNK17	1.02083	1.38089	1.35271
	CTD-2545G14.4	3.35563	4.53897	1.35264
	PLEKHA7	4.46324	6.03578	1.35233
	GNAI2	114.403	154.709	1.35232
	SNHG14	8.52136	11.5216	1.35209
	TRPC6	26.5277	35.8672	1.35207
	TMEM106A	3.13781	4.24225	1.35198
	COX6A1P2	0.879684	1.18916	1.35181
	CPA3	47.8123	64.6235	1.35161
	MPZL1	1.29285	1.74725	1.35147
	RP11-823P9.1	0.867611	1.17226	1.35114
	IQCC	1.259	1.70068	1.35082
	THOC3	9.04798	12.2216	1.35076
	FBXL19	3.60128	4.86443	1.35075
	KIAA2026	1.2712	1.71706	1.35074
	METAP1	3.32495	4.49055	1.35056
	METTL8	2.6402	3.56494	1.35025
	ZNF33B	1.18183	1.5955	1.35003
	RBM19	4.70627	6.35029	1.34933
	ZNF839	1.57659	2.12697	1.3491
	SYNE1	3.7706	5.08685	1.34908
	CIAO1	4.53597	6.11896	1.34899
	PPP1R3F	1.34663	1.81643	1.34887
	PARP3	1.67692	2.26134	1.34851
	SMCO4	0.749676	1.01084	1.34837
	RP11-128A6.1	0.986484	1.33014	1.34837
	FOXRED1	4.63356	6.24768	1.34835
	NXF1	8.33443	11.237	1.34826
	NHLRC3	1.31109	1.76747	1.34809
	RBBP9	1.26477	1.7049	1.34799
	PSMD7	42.9219	57.8498	1.34779
	CD300LF	1.73606	2.33984	1.34779
	IFRD2	6.61527	8.91558	1.34773
	SCO2	3.28298	4.42447	1.3477
	EPB41L5	0.778567	1.04925	1.34767
	IL17RB	0.873152	1.17634	1.34723
	AEN	3.79793	5.11649	1.34718
	OLA1	19.0959	25.7241	1.3471
	RP11-439E19.3	2.22191	2.99272	1.34691
	CCT6B	0.801877	1.07994	1.34676
	CTA-384D8.36	1.47141	1.98153	1.34669
	PSMA4	64.7891	87.2402	1.34652
	ZNF133	2.07794	2.79785	1.34645
	SPI1	16.2507	21.8795	1.34637
	CTD-2517M22.17	0.612362	0.824418	1.34629
	ZNF692	4.70821	6.33827	1.34622
	PNPLA3	0.59366	0.799154	1.34615
	SLC35A1	3.51563	4.73254	1.34614
	PGBD4	0.930528	1.25248	1.34599
	NACA	116.874	157.31	1.34597
	YIPF6	3.75038	5.04739	1.34584
	GNA11	1.41745	1.90765	1.34583
	USP28	1.39743	1.88064	1.34578
	PHAX	5.60088	7.53638	1.34557
	NPIPP1	1.10327	1.48425	1.34532
	ZNF782	1.43593	1.9316	1.3452
	ZNF181	1.26852	1.70637	1.34516
	ABCB7	3.98075	5.35458	1.34512
	TMEM150B	1.27688	1.71741	1.34501
	PBK	4.77503	6.42229	1.34497
	SNORD38A	2.46386	3.31332	1.34477
	SRRM1	9.79104	13.1664	1.34474
	GPATCH2L	6.8353	9.1912	1.34467
	ACAD11	1.18524	1.59365	1.34458
	METTL1	1.80478	2.42639	1.34443
	ZNF22	10.7214	14.414	1.34441
	FAM161A	0.804554	1.08146	1.34417
	NTMT1	3.87561	5.20912	1.34408
	RASSF4	0.72029	0.968083	1.34402
	ERAL1	11.61	15.5997	1.34364
	AADAT	0.733658	0.985772	1.34364
	C20orf24	22.3547	30.0366	1.34363
	HSPE1	23.4089	31.4486	1.34345
	TTLL12	7.8156	10.499	1.34334
	ACAA2	10.6271	14.2732	1.3431
	SNORD20	1.34307	1.80381	1.34305
	FAM210A	2.12732	2.85709	1.34305
	SLC12A5	1.14204	1.53376	1.343
	MTOR	2.45553	3.29738	1.34284
	MBLAC2	4.24974	5.70605	1.34268
	ZNF780B	0.953476	1.28006	1.34252
	INTS6L	1.10907	1.48895	1.34251
	COQ7	2.86599	3.84676	1.34221
	NAF1	1.76042	2.36257	1.34205
	POLD1	9.09262	12.2017	1.34193
	COMMD2	6.03438	8.09706	1.34182
	RP11-202D20.1	1.05525	1.41592	1.34179
	UBAP2L	25.8284	34.656	1.34178
	TRIM46	0.843356	1.13153	1.3417
	TCTE3	0.764357	1.02545	1.34159
	RP11-574K11.20	1.34874	1.80904	1.34128
	USP19	5.36112	7.19055	1.34124
	UTP18	14.4803	19.4195	1.3411
	AIMP2	11.9236	15.9859	1.34069
	ANKRD6	2.02957	2.72091	1.34063
	MTERF4	6.00236	8.04677	1.3406
	UBE3A	11.798	15.8108	1.34012
	PI4KA	12.172	16.3115	1.34009
	NUP153	4.65545	6.23857	1.34006
	SAPCD1	2.3298	3.12204	1.34004
	NCAPH2	3.96299	5.31042	1.34
	ZNF850	0.970014	1.29976	1.33994
	AP000356.8	0.512014	0.685901	1.33961
	BCS1L	4.14604	5.55397	1.33959
	MRPL21	11.361	15.2186	1.33954
	LFNG	0.986215	1.32093	1.33939
	NME1	36.361	48.6963	1.33925
	ADCK5	1.78653	2.39259	1.33924
	RP11-473M20.9	3.57581	4.78861	1.33917
	BPNT1	5.29453	7.08757	1.33866
	KCNH2	3.8556	5.16094	1.33856
	ZNF585B	0.838537	1.12233	1.33843
	HEXDC	3.15509	4.22168	1.33805
	CTD-2017F17.2	1.96757	2.63226	1.33783
	CD93	0.964495	1.29011	1.33761
	BBS9	0.658619	0.880928	1.33754
	TRMT44	1.67292	2.23752	1.33749
	EFCAB7	1.49618	2.00054	1.3371
	HCG11	1.71012	2.28596	1.33672
	ZNF250	1.34117	1.79234	1.3364
	CCT4	42.4643	56.7457	1.33632
	NEDD4	5.12779	6.85204	1.33626
	SLC25A10	4.3605	5.8267	1.33625
	BRIX1	12.9922	17.3596	1.33616
	NDFIP2	0.76609	1.0236	1.33614
	EXOSC3	3.91128	5.22558	1.33603
	MCAT	1.61254	2.15438	1.33601
	VHL	4.7181	6.30285	1.33589
	NDUFB9	36.0334	48.1335	1.3358
	OSGEPL1	1.38993	1.85644	1.33564
	RP4-564F22.2	2.64674	3.53477	1.33552
	IFNAR2	3.2928	4.39644	1.33517
	CCDC78	1.32517	1.76917	1.33505
	EFCAB2	2.89334	3.86226	1.33488
	ECHDC1	13.3889	17.8704	1.33472
	SUGT1	5.57053	7.43507	1.33471
	CHPF	1.36145	1.8171	1.33468
	PARP2	7.63296	10.1875	1.33468
	SPECC1L	5.87147	7.836	1.33459
	PTPN2	5.95733	7.95031	1.33454
	CLIC1P1	0.688357	0.918426	1.33423
	RPS13	182.999	244.159	1.33421
	EIF2B4	4.71104	6.28504	1.33411
	PPME1	5.90383	7.87527	1.33393
	RNF2	6.74222	8.99362	1.33393
	C6orf48	25.4843	33.994	1.33392
	RP11-475N22.5	1.38099	1.84205	1.33386
	RNU6-35P	1.18889	1.58546	1.33357
	MAP3K7	8.55902	11.413	1.33345
	PSIP1	28.8386	38.454	1.33342
	RRP12	2.7499	3.66658	1.33335
	AHI1	1.23813	1.65071	1.33323
	ZNF224	4.14537	5.5266	1.3332
	NUDT17	1.48178	1.97531	1.33307
	POLR2D	4.86478	6.4849	1.33303
	MTHFS	6.05281	8.06772	1.33289
	ZFP69	1.22352	1.63068	1.33278
	NEDD9	0.685589	0.91329	1.33213
	EPS8	1.76206	2.34698	1.33195
	SLC39A14	3.17395	4.22725	1.33186
	IRF1	2.84493	3.78825	1.33158
	CCDC191	0.600831	0.800038	1.33155
	RAB5C	11.8511	15.7786	1.33141
	OTUD4	5.04263	6.71291	1.33123
	CREB3L4	5.88246	7.83049	1.33116
	RP11-418J17.1	1.85077	2.46341	1.33102
	QRICH1	15.0938	20.0883	1.3309
	MPC1	13.9789	18.6041	1.33087
	RP5-1112D6.8	1.0559	1.40522	1.33083
	RP13-580F15.2	1.32111	1.75749	1.33031
	ANKRD55	0.598936	0.796762	1.3303
	ATP1B3	22.7517	30.2617	1.33008
	APBB3	3.95275	5.25629	1.32978
	AP2A2	4.02966	5.35833	1.32972
	RP11-642N14.1	1.02603	1.36414	1.32952
	MRPS34	18.7723	24.9566	1.32943
	AC098617.1	0.738609	0.98188	1.32937
	ZNF804A	0.593985	0.789612	1.32935
	HDAC10	6.54069	8.69455	1.3293
	DDX21	29.5915	39.3329	1.32919
	BRI3BP	5.318	7.06848	1.32916
	LRRC37A2	0.732549	0.973537	1.32897
	ANKRD16	1.35448	1.79997	1.3289
	TAP2	3.85509	5.12294	1.32888
	GPR89A	6.14107	8.15963	1.3287
	MAGEF1	2.87152	3.81506	1.32859
	RP11-83A24.2	1.25234	1.66362	1.32841
	RP11-649E7.5	6.67237	8.86201	1.32816
	AP000339.4	2.10398	2.7943	1.3281
	UBTD1	1.45491	1.9317	1.32771
	TMEM182	1.21862	1.6178	1.32756
	WIZ	2.37316	3.15006	1.32737
	B9D2	2.23724	2.96942	1.32727
	HERC2P9	3.69935	4.9099	1.32723
	RP11-93H24.3	0.901473	1.19638	1.32714
	IFFO1	2.75718	3.65913	1.32713
	ATP6AP1L	1.61411	2.14193	1.327
	NT5DC2	10.68	14.172	1.32696
	RP11-27I1.2	5.47051	7.25805	1.32676
	SEMA3C	2.38042	3.15766	1.32652
	SGO2	5.26551	6.98459	1.32648
	N4BP2L2-IT2	1.01632	1.3481	1.32645
	PIBF1	2.661	3.52917	1.32626
	AP000279.69	0.970466	1.28704	1.32621
	ZNF582	1.41364	1.87459	1.32607
	PPA1	24.7906	32.8732	1.32604
	HSPBP1	4.68401	6.21107	1.32602
	CTD-2303H24.2	1.27688	1.69312	1.32598
	AC005104.3	1.25585	1.66504	1.32583
	C12orf66	1.26998	1.68366	1.32573
	AHSA1	27.1615	36.006	1.32562
	ADAL	3.32786	4.41127	1.32556
	PKIG	12.3718	16.3972	1.32537
	ZNF284	0.887559	1.17616	1.32516
	RP11-126K1.6	0.720168	0.954331	1.32515
	CTB-113P19.5	0.77075	1.02099	1.32467
	CTB-13H5.1	4.08955	5.41619	1.3244
	TMA16	5.90054	7.81436	1.32435
	NBN	11.6192	15.3876	1.32432
	RP5-940J5.10	3.39801	4.50001	1.32431
	MRPL20	19.9421	26.4095	1.32431
	RP11-65L3.4	0.711748	0.942563	1.32429
	RP11-120M18.2	0.665431	0.881126	1.32414
	HOXA10	1.07643	1.42525	1.32406
	HOXA9	1.52757	2.02238	1.32392
	STRADA	11.9616	15.8358	1.32389
	SLC25A51	2.58462	3.4215	1.32379
	CH507-9B2.3	13.5638	17.9532	1.32362
	KB-1027C11.4	0.699601	0.925977	1.32358
	TNFRSF25	1.07673	1.4251	1.32355
	SSBP3	24.6087	32.5637	1.32326
	MRPS22	14.1365	18.7055	1.32321
	ILVBL	7.00109	9.26346	1.32314
	EXOG	2.58863	3.424	1.32271
	PRPS1	18.7216	24.7624	1.32266
	Z84723.1	1.25338	1.65768	1.32257
	NXPE3	4.71459	6.23485	1.32246
	ABHD14A	2.71074	3.58479	1.32244
	C12orf75	11.1782	14.7807	1.32229
	NAP1L1	185.278	244.945	1.32204
	COPS7A	10.6362	14.06	1.32191
	LRRC25	0.610194	0.806607	1.32189
	RP11-583F2.1	1.1146	1.47331	1.32183
	RP11-496N17.2	1.43971	1.903	1.32179
	RNF31	6.82849	9.02335	1.32143
	PSMG2	23.8774	31.551	1.32138
	LDOC1L	1.52769	2.01855	1.32131
	RPS3AP26	4.40453	5.81788	1.32088
	RP11-142E9.1	0.625791	0.82646	1.32066
	AC092296.1	0.891578	1.17733	1.3205
	PLD6	2.28248	3.01388	1.32044
	EXTL2	3.17692	4.19465	1.32035
	PPIEL	1.05191	1.38879	1.32026
	LANCL2	2.72574	3.59868	1.32026
	COPS2	11.5056	15.1889	1.32014
	STYXL1	7.94312	10.485	1.32001
	RP3-430N8.11	2.18425	2.88314	1.31996
	RP11-278C7.1	0.979032	1.29191	1.31958
	RP11-460H18.1	1.41352	1.86516	1.31951
	BTF3L4	7.2869	9.61426	1.31939
	RP11-717F1.2	3.50326	4.62182	1.31929
	SALL2	8.86771	11.6978	1.31914
	SGMS1	3.19641	4.21611	1.31901
	ROM1	1.10001	1.45032	1.31846
	JRK	1.45687	1.92023	1.31805
	MDC1	2.16181	2.84935	1.31804
	FLAD1	5.03683	6.63706	1.31771
	GALM	4.08221	5.37783	1.31738
	SNHG16	3.47192	4.57278	1.31708
	TEAD4	2.45899	3.23848	1.317
	ANXA2R	0.696417	0.91703	1.31678
	ARMCX1	6.14935	8.09631	1.31661
	SIK3	2.84985	3.75194	1.31654
	AOAH	3.58944	4.72466	1.31627
	RP11-431H16.2	0.97465	1.2829	1.31627
	PNPLA2	9.08557	11.9583	1.31619
	DHX15	18.081	23.7956	1.31605
	LENG8	2.79542	3.67827	1.31582
	C4orf46	5.3216	7.00169	1.31571
	ZP3	3.13504	4.12415	1.3155
	POLD2	16.7784	22.0709	1.31544
	RP11-15J10.1	0.896966	1.1797	1.31521
	WDR12	3.36358	4.42344	1.3151
	MDM2	5.11219	6.72284	1.31506
	ACTR3B	2.58069	3.39331	1.31489
	TPD52L2	20.1982	26.5543	1.31469
	TGS1	3.96238	5.20865	1.31453
	IKZF2	0.849889	1.11716	1.31448
	PIGL	4.49085	5.90267	1.31437
	CREB3L1	1.18195	1.55347	1.31433
	GCNT4	1.5171	1.99378	1.31421
	WARS	11.5134	15.1275	1.31391
	CCNJL	5.11232	6.71659	1.31381
	ZNF85	1.00525	1.32058	1.31367
	CCNE2	3.90338	5.12689	1.31345
	DNAJA3	7.14796	9.38796	1.31338
	NARS2	3.19475	4.19564	1.31329
	AC137934.1	1.00624	1.32141	1.31321
	FTO	2.34084	3.07382	1.31313
	POLB	4.70241	6.17435	1.31302
	SNAPC1	2.13866	2.80804	1.31299
	B3GNT5	1.28502	1.68708	1.31288
[truncated: 3,252 more rows]
