# Supplementary material for: Excessive serine from the bone marrow microenvironment impairs megakaryopoiesis and thrombopoiesis in Multiple Myeloma
Source: Nat Commun. 2023 Apr 13;14:2093. doi: 10.1038/s41467-023-37699-z (PMC10102122; doi:10.1038/s41467-023-37699-z)
Supplement: Supplementary file 6 — Supplementary Data 2 [file 41467_2023_37699_MOESM6_ESM.xls]

## Sheet: Supplementary Data 2
Supplementary Data 2: related to Figure 5. metabolic flux of serine in cells undergoing MK differentiation
Compound	D6	D9	D12	0
Glycine	29230	28401	30464	44773
Glycine_M1	2387	2011	1988	2709
Glycine_M2	45214	28565	29198	567
Total_response	76831	58977	61650	48049
Serine	117228	90397	115562	235461
Serine_M1	50248	28789	24659	10525
Serine_M2	42597	20895	15946	1149
Serine_M3	204184	123322	126212	799
Total_response	414257	263403	282379	247934
Total_response	57609	49022	74456	66138
Glutathione	31016	25701	31978	30788
Glutathione_M1	5106	4012	4676	5439
Glutathione_M2	5385	3981	4380	1978
Glutathione_M3	976	508	706	281
Glutathione_M4	223	200	244	86
Glutathione_M5	155	0	72	98
Glutathione_M6	18	55	105	52
Glutathione_M7	85	12	122	113
Glutathione_M8	124	72	90	120
Glutathione_M9	26	36	65	89
Glutathione_M10	52	49	29	107
Total_response	43166	34626	42467	39151
Methionine	50536	44129	66599	59837
Methionine_M1	4245	2952	3879	3468
Methionine_M2	2536	1814	3662	2833
Methionine_M3	292	127	316	0
Methionine_M4	0	0	0	0
Methionine_M5	0	0	0	0
SAM	205448	104399	86995	103202
SAM_M1	15240	9344	7496	6865
SAM_M2	11680	5508	5099	4781
SAM_M3	649	101	302	159
SAM_M4	105	0	0	0
SAM_M5	0	0	0	0
Total_response	233122	119352	99892	115007
SAH	476671	477976	643263	644290
SAH_M1	59529	58153	58054	43062
SAH_M2	36770	27570	21195	1191
SAH_M3	26445	19534	12133	14
SAH_M4	22927	17675	14502	441
Total_response	622342	600908	749147	688998
Cysteine	22175	22016	41825	39014
Cysteine_M1	1470	1615	2685	2945
Cysteine_M2	903	1079	1997	2003
Cysteine_M3	27	17	166	19
Total_response	24575	24727	46673	43981
Homocysteine	169	210	194	230
Homocysteine_M1	0	0	0	0
Homocysteine_M2	0	0	0	0
Total_response	169	210	194	230
UMP	8410	10121	14210	12470
UMP_M1	593	786	1283	1038
UMP_M2	0	0	0	0
UMP_M3	0	0	0	0
Total_response	9003	10907	15493	13508
GMP	17565	14163	13138	13224
GMP_M1	2932	2927	1350	1084
GMP_M2	1648	1213	391	93
GMP_M3	1915	797	150	0
Total_response	24060	19100	15029	14401
AMP	181279	146038	173655	172903
AMP_M1	24224	20183	21677	17120
AMP_M2	18766	13253	7908	4499
AMP_M3	12526	7133	3807	148
Total_response	236795	186607	207047	194670
IMP	7232	14865	29168	19222
IMP_M1	1183	2264	3455	2220
IMP_M2	818	477	727	146
IMP_M3	307	305	237	0
Total_response	9540	17911	33587	21588
