# Supplementary material for: Excessive serine from the bone marrow microenvironment impairs megakaryopoiesis and thrombopoiesis in Multiple Myeloma
Source: Nat Commun. 2023 Apr 13;14:2093. doi: 10.1038/s41467-023-37699-z (PMC10102122; doi:10.1038/s41467-023-37699-z)
Supplement: Supplementary file 7 — Supplementary Data 3 [file 41467_2023_37699_MOESM7_ESM.xls]

## Sheet: Supplementary Data 3
	Supplementary Data 3：related to Figure 5. Differential peak related genes in cells undergoing MK differentiation at day 12 by ATAC-seq.
	initial_alias	name	Chromosome	PeakStart	PeakEnd	oriSummitPos	Count_Ser	Count_Vec	RPM_Ser	RPM_Vec	FoldEnrich_Ser	FoldEnrich_Vec	log2foldchange	In_Ser	In_Vec	annotation
	ENSG00000137965	IFI44	1	78645848	78646047	78645944	27	3	0.42112	0.07152	6.52684	1.10847	2.55781	+	-	3' UTR
	ENSG00000175707	KDF1	1	26960032	26960261	26960118	30	4	0.46624	0.0894	6.2836	1.20486	2.38273	+	-	Promoter (<=1kb)
	ENSG00000243323	PTPRVP	1	202177060	202177259	202177124	23	3	0.36096	0.07152	5.59443	1.10847	2.33542	+	-	Exon (ENST00000641549/ENSG00000243323, exon 9 of 29)
	ENSG00000092978	GPATCH2	1	217437043	217437242	217437156	26	4	0.40608	0.0894	6.29373	1.38559	2.18342	+	-	Intron (ENST00000366935/ENSG00000092978, intron 9 of 9)
	ENSG00000213063	RPL29P7	1	168973090	168973289	168973210	20	3	0.31584	0.07152	4.89513	1.10847	2.14278	+	-	Intron (ENST00000650631/ENSG00000285622, intron 4 of 8)
	ENSG00000234975	FTH1P2	1	228691962	228692208	228692082	30	5	0.46624	0.10728	5.85112	1.34632	2.11969	+	-	Distal Intergenic
	ENSG00000162631	NTNG1	1	107377523	107377723	107377609	19	3	0.3008	0.07152	4.63883	1.10296	2.07239	+	-	Intron (ENST00000370073/ENSG00000162631, intron 3 of 7)
	ENSG00000175087	PDIK1L	1	26118028	26118227	26118197	19	3	0.3008	0.07152	4.66203	1.10847	2.07239	+	-	Intron (ENST00000619836/ENSG00000175087, intron 2 of 2)
	ENSG00000200408	RNA5SP74	1	204582588	204582787	204582735	29	5	0.4512	0.10728	6.99304	1.66271	2.07239	+	-	Distal Intergenic
	ENSG00000133019	CHRM3	1	239819191	239819400	239819298	36	7	0.55648	0.14304	8.21404	2.11137	1.95991	+	-	Intron (ENST00000468573/ENSG00000133019, intron 6 of 8)
	ENSG00000233020	CHORDC1P5	1	70487880	70488192	70488063	58	12	0.88736	0.23244	8.78784	2.30194	1.93266	+	-	Distal Intergenic
	ENSG00000158966	CACHD1	1	64487166	64487394	64487271	34	7	0.5264	0.14304	7.12537	1.93619	1.87974	+	-	Intron (ENST00000651257/ENSG00000158966, intron 1 of 26)
	ENSG00000224702	LMX1A-AS2	1	165114354	165114577	165114468	34	7	0.5264	0.14304	7.28441	1.97941	1.87974	+	-	Distal Intergenic
	ENSG00000159023	EPB41	1	29090064	29090263	29090155	25	5	0.39104	0.10728	6.06063	1.66271	1.86594	+	-	Intron (ENST00000647103/ENSG00000159023, intron 13 of 17)
	ENSG00000213046	EEF1A1P32	1	197693096	197693308	197693192	29	6	0.4512	0.12516	6.56623	1.82143	1.84999	+	-	Intron (ENST00000620048/ENSG00000213047, intron 3 of 22)
	ENSG00000116584	ARHGEF2	1	155967696	155967913	155967817	58	13	0.88736	0.25032	12.6174	3.55931	1.82575	+	-	Promoter (1-2kb)
	ENSG00000160062	ZBTB8A	1	32533960	32534586	32534122	106	26	1.60928	0.48276	7.95593	2.38666	1.73704	+	-	Intron (ENST00000480336/ENSG00000254553, intron 4 of 9)
	ENSG00000207356	Y_RNA	1	39934366	39934571	39934463	34	8	0.5264	0.16092	7.92092	2.42142	1.70982	+	-	Distal Intergenic
	ENSG00000159173	TNNI1	1	201436507	201436741	201436620	53	13	0.81216	0.25032	10.7127	3.30183	1.69799	+	-	Distal Intergenic
	ENSG00000273136	NBPF26	1	120829957	120830201	120830161	22	5	0.34592	0.10728	4.37659	1.35731	1.68906	+	-	Intron (ENST00000620612/ENSG00000273136, intron 19 of 29)
	ENSG00000238042	LINC02257	1	221979560	221979807	221979673	41	10	0.63168	0.19668	7.89537	2.4583	1.68334	+	-	Promoter (1-2kb)
	ENSG00000173846	PLK3	1	44794497	44794696	44794595	37	9	0.57152	0.1788	8.85785	2.77118	1.67646	+	-	Distal Intergenic
	ENSG00000143776	CDC42BPA	1	227245119	227245504	227245407	29	7	0.4512	0.14304	3.62334	1.14867	1.65735	+	-	Intron (ENST00000366767/ENSG00000143776, intron 2 of 34)
	ENSG00000162694	EXTL2	1	100882849	100883083	100882986	29	7	0.4512	0.14304	5.95152	1.88676	1.65735	+	-	Intron (ENST00000535414/ENSG00000162694, intron 2 of 3)
	ENSG00000219481	NBPF1	1	16591844	16592076	16591969	29	7	0.4512	0.14304	6.00261	1.90295	1.65735	+	-	5' UTR
	ENSG00000228035	NGF-AS1	1	115275318	115275524	115275448	29	7	0.4512	0.14304	6.75656	2.14197	1.65735	+	-	Intron (ENST00000649888/ENSG00000285698, intron 2 of 3)
	ENSG00000142611	PRDM16	1	3393930	3394129	3393990	25	6	0.39104	0.12516	6.06063	1.93982	1.64354	+	-	Promoter (2-3kb)
	ENSG00000268993	RPL22P6	1	121156044	121156251	121156141	36	9	0.55648	0.1788	8.29303	2.66459	1.63798	+	-	Distal Intergenic
	ENSG00000134243	SORT1	1	109320335	109320630	109320488	57	15	0.87232	0.28608	9.13505	2.99587	1.60844	+	-	Intron (ENST00000538502/ENSG00000134243, intron 15 of 19)
	ENSG00000207941	MIR552	1	34549334	34549570	34549407	28	7	0.43616	0.14304	5.70459	1.87084	1.60844	+	-	Distal Intergenic
	ENSG00000198860	TSEN15	1	184111356	184111555	184111451	24	6	0.376	0.12516	5.82753	1.93982	1.58696	+	-	Intron (ENST00000643916/ENSG00000198860, intron 2 of 4)
	ENSG00000116698	SMG7	1	183505229	183505583	183505470	31	8	0.48128	0.16092	4.20239	1.4051	1.58053	+	-	Promoter (2-3kb)
	ENSG00000231671	LINC01307	1	101438465	101438687	101438585	31	8	0.48128	0.16092	6.6899	2.23682	1.58053	+	-	Distal Intergenic
	ENSG00000077157	PPP1R12B	1	202553583	202553958	202553777	55	15	0.84224	0.28608	6.94344	2.35845	1.55781	+	-	Intron (ENST00000608999/ENSG00000077157, intron 18 of 23)
	ENSG00000143297	FCRL5	1	157478491	157478754	157478614	27	7	0.42112	0.14304	4.94457	1.6795	1.55781	+	-	Distal Intergenic
	ENSG00000143390	RFX5	1	151356768	151356967	151356868	27	7	0.42112	0.14304	6.52684	2.21694	1.55781	+	-	Distal Intergenic
	ENSG00000154380	ENAH	1	225612299	225612498	225612451	20	5	0.31584	0.10728	4.89513	1.66271	1.55781	+	-	Intron (ENST00000366844/ENSG00000154380, intron 1 of 14)
	ENSG00000263961	RHEX	1	206083309	206083555	206083429	41	11	0.63168	0.21456	7.92733	2.69264	1.55781	+	-	Promoter (<=1kb)
	ENSG00000263987	MIR5698	1	154115202	154115447	154115320	34	9	0.5264	0.1788	6.63296	2.25299	1.55781	+	-	Intron (ENST00000368559/ENSG00000143552, intron 12 of 39)
	ENSG00000157978	LDLRAP1	1	25520973	25521172	25521065	37	10	0.57152	0.19668	8.85785	3.04829	1.53895	+	-	Distal Intergenic
	ENSG00000238236	MTCYBP14	1	235513617	235514028	235513912	88	25	1.33856	0.46488	10.0709	3.4976	1.52575	+	-	Distal Intergenic
	ENSG00000238063	LINC01685	1	38586987	38587360	38587201	77	22	1.17312	0.41124	9.72294	3.4084	1.5123	+	-	Distal Intergenic
	ENSG00000117215	PLA2G2D	1	20100965	20101229	20101094	56	16	0.85728	0.30396	10.0278	3.55547	1.49589	+	-	Distal Intergenic
	ENSG00000159023	EPB41	1	28927949	28928212	28928096	49	14	0.752	0.2682	8.82959	3.14906	1.48742	+	-	Intron (ENST00000647103/ENSG00000159023, intron 1 of 17)
	ENSG00000117090	SLAMF1	1	160627038	160627480	160627161	62	18	0.94752	0.33972	6.62997	2.37708	1.47981	+	-	Intron (ENST00000302035/ENSG00000117090, intron 3 of 6)
	ENSG00000237928	NFIA-AS2	1	60949396	60949732	60949567	42	12	0.64672	0.23244	5.94858	2.138	1.47628	+	-	Intron (ENST00000371191/ENSG00000162599, intron 1 of 10)
	ENSG00000117602	RCAN3	1	24527284	24527488	24527375	32	9	0.49632	0.1788	7.50472	2.70359	1.47292	+	-	Intron (ENST00000538532/ENSG00000117602, intron 2 of 4)
	ENSG00000226822	LINC02785	1	108130899	108131117	108130998	32	9	0.49632	0.1788	7.02497	2.53076	1.47292	+	-	Downstream (2-3kb)
	ENSG00000075151	EIF4G3	1	21035268	21035467	21035382	22	6	0.34592	0.12516	5.36133	1.93982	1.46666	+	-	Intron (ENST00000374935/ENSG00000075151, intron 4 of 32)
	ENSG00000228217	PNRC2P1	1	117828264	117828463	117828412	22	6	0.34592	0.12516	5.36133	1.93982	1.46666	+	-	Distal Intergenic
	ENSG00000276103	U4	1	150604850	150605049	150605021	35	10	0.54144	0.19668	8.39165	3.04829	1.46095	+	-	Intron (ENST00000369016/ENSG00000143420, intron 4 of 4)
	ENSG00000198842	STYXL2	1	167121543	167121767	167121653	48	14	0.73696	0.2682	10.1529	3.6949	1.45828	+	-	Intron (ENST00000361200/ENSG00000198842, intron 5 of 5)
	ENSG00000092969	TGFB2	1	218357290	218357489	218357364	38	11	0.58656	0.21456	9.09095	3.32541	1.4509	+	-	Intron (ENST00000366930/ENSG00000092969, intron 1 of 6)
	ENSG00000177212	OR2T33	1	248273412	248273611	248273460	25	7	0.39104	0.14304	6.06063	2.21694	1.4509	+	-	Promoter (<=1kb)
	ENSG00000273874	MIR6859-2	1	186126	186336	186220	38	11	0.58656	0.21456	8.61701	3.15205	1.4509	+	-	Promoter (1-2kb)
	ENSG00000075151	EIF4G3	1	21048532	21049014	21048674	67	20	1.02272	0.37548	6.56351	2.40972	1.4456	+	-	Promoter (1-2kb)
	ENSG00000235750	KIAA0040	1	175188968	175189210	175189084	57	17	0.87232	0.32184	11.1275	4.10545	1.43851	+	-	Intron (ENST00000423313/ENSG00000235750, intron 1 of 3)
	ENSG00000224540	TFDP1P1	1	209235416	209235824	209235599	44	13	0.6768	0.25032	5.12937	1.89714	1.43496	+	-	Intron (ENST00000666483/ENSG00000232537, intron 1 of 3)
	ENSG00000198019	FCGR1B	1	121092700	121092904	121092796	53	16	0.81216	0.30396	12.2805	4.5961	1.41788	+	-	Promoter (2-3kb)
	ENSG00000162599	NFIA	1	61157556	61157952	61157767	56	17	0.85728	0.32184	6.69359	2.51291	1.41342	+	-	Intron (ENST00000371191/ENSG00000162599, intron 2 of 10)
	ENSG00000185860	CCDC190	1	162854293	162854559	162854429	78	24	1.18816	0.447	13.794	5.18947	1.41038	+	-	Promoter (1-2kb)
	ENSG00000117597	UTP25	1	209858222	209858421	209858330	40	12	0.61664	0.23244	9.55715	3.60253	1.40757	+	-	Distal Intergenic
	ENSG00000198492	YTHDF2	1	28754193	28754425	28754244	21	6	0.33088	0.12516	4.40191	1.66508	1.40253	+	-	Intron (ENST00000542507/ENSG00000198492, intron 5 of 5)
	ENSG00000202498	SNORD116	1	215704047	215704339	215704225	21	6	0.33088	0.12516	3.5005	1.32411	1.40253	+	-	Intron (ENST00000307340/ENSG00000042781, intron 61 of 71)
	ENSG00000079739	PGM1	1	63575347	63575564	63575444	46	14	0.70688	0.2682	10.0512	3.81355	1.39816	+	-	Intron (ENST00000478138/ENSG00000142856, intron 1 of 4)
	ENSG00000116711	PLA2G4A	1	186956542	186956773	186956631	24	7	0.376	0.14304	5.02373	1.91116	1.39431	+	-	Intron (ENST00000367466/ENSG00000116711, intron 14 of 17)
	ENSG00000173218	VANGL1	1	115670991	115671190	115671108	27	8	0.42112	0.16092	6.52684	2.49406	1.38789	+	-	Promoter (<=1kb)
	ENSG00000117155	SSX2IP	1	84668234	84668507	84668385	58	18	0.88736	0.33972	10.0387	3.84324	1.38517	+	-	Promoter (2-3kb)
	ENSG00000000460	C1orf112	1	169667165	169667376	169667263	33	10	0.51136	0.19668	7.47683	2.87575	1.37849	+	-	Intron (ENST00000498289/ENSG00000000460, intron 1 of 28)
	ENSG00000116750	UCHL5	1	193019521	193019726	193019631	33	10	0.51136	0.19668	7.6946	2.95951	1.37849	+	-	Intron (ENST00000367455/ENSG00000116750, intron 10 of 10)
	ENSG00000182118	FAM89A	1	231053493	231053692	231053588	33	10	0.51136	0.19668	7.92544	3.04829	1.37849	+	-	Distal Intergenic
	ENSG00000229739	PDC-AS1	1	186454969	186455306	186455162	57	18	0.87232	0.33972	7.99992	3.11552	1.36051	+	-	Intron (ENST00000665030/ENSG00000229739, intron 5 of 5)
	ENSG00000117143	UAP1	1	162577320	162577519	162577470	26	8	0.40608	0.16092	6.29373	2.49406	1.33542	+	-	Intron (ENST00000271469/ENSG00000117143, intron 3 of 10)
	ENSG00000157881	PANK4	1	2507859	2508058	2508047	38	12	0.58656	0.23244	9.09095	3.60253	1.33542	+	-	Downstream (<1kb)
	ENSG00000215866	LINC01356	1	112840671	112840870	112840773	29	9	0.4512	0.1788	6.99304	2.77118	1.33542	+	-	Intron (ENST00000433505/ENSG00000215866, intron 1 of 3)
	ENSG00000226013	MRPS18BP1	1	216310852	216311368	216310980;216311208	65	21	0.99264	0.39336	5.95152	2.35845	1.33542	+	-	Intron (ENST00000307340/ENSG00000042781, intron 9 of 71)
	ENSG00000231072	GAPDHP64	1	116711329	116711539	116711426	35	11	0.54144	0.21456	7.95417	3.15205	1.33542	+	-	Downstream (2-3kb)
	ENSG00000235628	TNR-IT1	1	175505906	175506105	175506058	20	6	0.31584	0.12516	4.89513	1.93982	1.33542	+	-	Intron (ENST00000367674/ENSG00000116147, intron 2 of 22)
	ENSG00000242565	RN7SL372P	1	153698036	153698235	153698192	26	8	0.40608	0.16092	6.29373	2.49406	1.33542	+	-	Distal Intergenic
	ENSG00000164007	CLDN19	1	42737116	42737574	42737189;42737455	117	39	1.77472	0.7152	11.9852	4.82994	1.31117	+	-	Promoter (2-3kb)
	ENSG00000197245	FAM110D	1	26137284	26137570	26137428	46	15	0.70688	0.28608	7.63468	3.08981	1.30505	+	-	Distal Intergenic
	ENSG00000233910	GTF2F2P2	1	40592243	40592518	40592366	43	14	0.66176	0.2682	7.43221	3.01215	1.303	+	-	Promoter (1-2kb)
	ENSG00000233593	LINC02609	1	90811678	90812012	90811818	40	13	0.61664	0.25032	5.70576	2.31621	1.30065	+	-	Intron (ENST00000671059/ENSG00000233593, intron 1 of 2)
	ENSG00000117500	TMED5	1	93155413	93155689	93155549	34	11	0.5264	0.21456	5.89065	2.40102	1.29478	+	-	Intron (ENST00000370282/ENSG00000117500, intron 3 of 3)
	ENSG00000077585	GPR137B	1	236185650	236186036	236185890	63	21	0.96256	0.39336	7.70981	3.15069	1.29103	+	-	Promoter (1-2kb)
	ENSG00000117505	DR1	1	93358328	93358581	93358477	31	10	0.48128	0.19668	5.87342	2.40023	1.29103	+	-	Intron (ENST00000370272/ENSG00000117505, intron 2 of 2)
	ENSG00000177614	PGBD5	1	230400614	230400878	230400810	25	8	0.39104	0.16092	4.57406	1.88231	1.28097	+	-	Intron (ENST00000391860/ENSG00000177614, intron 1 of 6)
	ENSG00000173406	DAB1	1	57206032	57206231	57206197	19	6	0.3008	0.12516	4.66203	1.93982	1.26503	+	-	Intron (ENST00000371236/ENSG00000173406, intron 2 of 14)
	ENSG00000207379	Y_RNA	1	93408644	93408843	93408696	19	6	0.3008	0.12516	4.66203	1.93982	1.26503	+	-	Distal Intergenic
	ENSG00000215520	RPS4XP4	1	20530290	20530563	20530431	39	13	0.6016	0.25032	6.80588	2.83186	1.26503	+	-	Distal Intergenic
	ENSG00000136630	HLX	1	220887583	220887789	220887664	36	12	0.55648	0.23244	8.33309	3.48071	1.25947	+	-	Distal Intergenic
	ENSG00000184313	MROH7	1	54678911	54679110	54678962	33	11	0.51136	0.21456	7.92544	3.32541	1.25296	+	-	Intron (ENST00000339553/ENSG00000184313, intron 11 of 18)
	ENSG00000188672	RHCE	1	25420656	25421055	25420923	64	22	0.9776	0.41124	7.57579	3.18685	1.24926	+	-	Promoter (<=1kb)
	ENSG00000130940	CASZ1	1	10772367	10772566	10772463	30	10	0.46624	0.19668	7.22614	3.04829	1.24522	+	-	Intron (ENST00000377022/ENSG00000130940, intron 1 of 20)
	ENSG00000117598	PLPPR5	1	99004312	99004526	99004491	38	13	0.58656	0.25032	8.4567	3.60897	1.22851	+	-	Promoter (<=1kb)
	ENSG00000116984	MTR	1	236868383	236868582	236868480	24	8	0.376	0.16092	5.82753	2.49406	1.22439	+	-	Intron (ENST00000680454/ENSG00000116984, intron 22 of 31)
	ENSG00000162836	ACP6	1	147635437	147635691	147635546	24	8	0.376	0.16092	4.57061	1.95613	1.22439	+	-	Intron (ENST00000609196/ENSG00000162836, intron 5 of 5)
	ENSG00000162496	DHRS3	1	12601966	12602300	12602121	85	30	1.29344	0.55428	11.9682	5.12875	1.22253	+	-	Intron (ENST00000616661/ENSG00000162496, intron 1 of 5)
	ENSG00000054523	KIF1B	1	10338079	10338353	10338218	62	22	0.94752	0.41124	10.6803	4.63542	1.20418	+	-	Intron (ENST00000676179/ENSG00000054523, intron 31 of 48)
	ENSG00000116701	NCF2	1	183590424	183590697	183590557	62	22	0.94752	0.41124	10.7193	4.65234	1.20418	+	-	Promoter (<=1kb)
	ENSG00000116711	PLA2G4A	1	186838730	186838929	186838809	40	14	0.61664	0.2682	9.55715	4.15677	1.20112	+	-	Intron (ENST00000367466/ENSG00000116711, intron 1 of 17)
	ENSG00000143127	ITGA10	1	145901195	145901501	145901243	40	14	0.61664	0.2682	6.22616	2.70799	1.20112	+	-	Promoter (2-3kb)
	ENSG00000143171	RXRG	1	165403985	165404248	165404097	40	14	0.61664	0.2682	7.24027	3.14906	1.20112	+	-	Intron (ENST00000359842/ENSG00000143171, intron 9 of 9)
	ENSG00000228190	RPL23AP16	1	199282986	199283185	199283077	29	10	0.4512	0.19668	6.99304	3.04829	1.19792	+	-	Intron (ENST00000452199/ENSG00000231718, intron 3 of 3)
	ENSG00000162594	IL23R	1	67213273	67213472	67213367	37	13	0.57152	0.25032	8.85785	3.87965	1.19103	+	-	Intron (ENST00000637002/ENSG00000162594, intron 6 of 10)
	ENSG00000224081	SLC44A3-AS1	1	94713781	94713980	94713879	26	9	0.40608	0.1788	6.29373	2.77118	1.18342	+	-	Intron (ENST00000634870/ENSG00000224081, intron 2 of 5)
	ENSG00000116977	LGALS8	1	236510056	236510393	236510217	42	15	0.64672	0.28608	5.93098	2.6236	1.17672	+	-	Distal Intergenic
	ENSG00000226053	LINC01776	1	98323879	98324282	98324105	50	18	0.76704	0.33972	5.88523	2.60655	1.17496	+	-	Distal Intergenic
	ENSG00000076356	PLXNA2	1	208030446	208030710	208030591	47	17	0.72192	0.32184	8.44442	3.76462	1.1655	+	-	Promoter (<=1kb)
	ENSG00000118193	KIF14	1	200610975	200611174	200611070	31	11	0.48128	0.21456	7.45924	3.32541	1.1655	+	-	Intron (ENST00000614960/ENSG00000118193, intron 3 of 28)
	ENSG00000171735	CAMTA1	1	6867784	6867999	6867869	31	11	0.48128	0.21456	6.9067	3.07909	1.1655	+	-	Intron (ENST00000490738/ENSG00000171735, intron 2 of 2)
	ENSG00000201791	SNORA63	1	178753448	178753659	178753556	31	11	0.48128	0.21456	7.03702	3.13718	1.1655	+	-	Promoter (<=1kb)
	ENSG00000283342	NBPF13P	1	147124332	147124531	147124496	28	10	0.43616	0.19668	6.75994	3.04829	1.14901	+	-	Promoter (<=1kb)
	ENSG00000143776	CDC42BPA	1	227298638	227299006	227298732	41	15	0.63168	0.28608	5.30637	2.40319	1.14278	+	-	Intron (ENST00000366767/ENSG00000143776, intron 1 of 34)
	ENSG00000188784	PLA2G2E	1	19918082	19918323	19918201	75	28	1.14304	0.51852	14.6411	6.64166	1.1404	+	-	Downstream (1-2kb)
	ENSG00000172456	FGGY	1	59560804	59561156	59561034	54	20	0.8272	0.37548	7.26378	3.29715	1.1395	+	-	Intron (ENST00000634606/ENSG00000172456, intron 7 of 16)
	ENSG00000049247	UTS2	1	7885450	7885810	7885706	46	17	0.70688	0.32184	6.06967	2.7635	1.13512	+	-	Distal Intergenic
	ENSG00000021852	C8B	1	56912342	56912552	56912474	25	9	0.39104	0.1788	5.74468	2.62671	1.12897	+	-	Exon (ENST00000361249/ENSG00000157131, exon 10 of 11)
	ENSG00000142599	RERE	1	8409732	8409931	8409827	25	9	0.39104	0.1788	6.06063	2.77118	1.12897	+	-	Intron (ENST00000337907/ENSG00000142599, intron 13 of 23)
	ENSG00000282111	LINC02815	1	229004290	229004522	229004401	43	16	0.66176	0.30396	8.80382	4.04378	1.12243	+	-	Distal Intergenic
	ENSG00000009790	TRAF3IP3	1	209756448	209756647	209756590	30	11	0.46624	0.21456	7.22614	3.32541	1.11969	+	-	Promoter (<=1kb)
	ENSG00000185495	SEPTIN7P13	1	224004634	224004853	224004735	30	11	0.46624	0.21456	6.56922	3.0231	1.11969	+	-	Promoter (2-3kb)
	ENSG00000122188	LAX1	1	203776799	203777008	203776892	48	18	0.73696	0.33972	10.8781	5.01451	1.11724	+	-	Distal Intergenic
	ENSG00000232558	KCND3-IT1	1	111813692	111813978	111813862	35	13	0.54144	0.25032	5.84784	2.70359	1.11303	+	-	Intron (ENST00000369697/ENSG00000171385, intron 1 of 5)
	ENSG00000234283	LINC01731	1	148280099	148280660	148280276	53	20	0.81216	0.37548	4.47953	2.07099	1.11303	+	-	Promoter (<=1kb)
	ENSG00000162946	DISC1	1	231643249	231643448	231643376	22	8	0.34592	0.16092	5.36133	2.49406	1.10409	+	-	Intron (ENST00000647072/ENSG00000270106, intron 6 of 7)
	ENSG00000185420	SMYD3	1	245825317	245825516	245825368	22	8	0.34592	0.16092	5.36133	2.49406	1.10409	+	-	Intron (ENST00000366516/ENSG00000185420, intron 5 of 6)
	ENSG00000069424	KCNAB2	1	6041308	6041830	6041722	73	28	1.11296	0.51852	6.59636	3.0732	1.10193	+	-	Exon (ENST00000459822/ENSG00000069424, exon 3 of 3)
	ENSG00000233593	LINC02609	1	90836035	90836508	90836174	78	30	1.18816	0.55428	7.77004	3.62475	1.10004	+	-	Promoter (<=1kb)
	ENSG00000135829	DHX9	1	182910283	182910491	182910379	27	10	0.42112	0.19668	6.24578	2.91703	1.09838	+	-	Intron (ENST00000483655/ENSG00000157060, intron 7 of 10)
	ENSG00000162599	NFIA	1	61419726	61419933	61419822	27	10	0.42112	0.19668	6.2758	2.93105	1.09838	+	-	Intron (ENST00000371191/ENSG00000162599, intron 9 of 10)
	ENSG00000225242	COX6B1P7	1	68321242	68321442	68321332	27	10	0.42112	0.19668	6.49436	3.03313	1.09838	+	-	Distal Intergenic
	ENSG00000239494	RN7SL333P	1	169860308	169860532	169860408	27	10	0.42112	0.19668	5.80163	2.7096	1.09838	+	-	Promoter (<=1kb)
	ENSG00000155363	MOV10	1	112686839	112687063	112686958	32	12	0.49632	0.23244	6.83764	3.20225	1.09441	+	-	5' UTR
	ENSG00000018625	ATP1A2	1	160143768	160144002	160143885	42	16	0.64672	0.30396	8.53051	4.00936	1.08926	+	-	Distal Intergenic
	ENSG00000227613	QRSL1P2	1	222266942	222267151	222267040	42	16	0.64672	0.30396	9.54605	4.48667	1.08926	+	-	Intron (ENST00000652067/ENSG00000236230, intron 3 of 6)
	ENSG00000158062	UBXN11	1	26289134	26289398	26289266	138	54	2.09056	0.9834	24.4536	11.503	1.08804	+	-	Intron (ENST00000314675/ENSG00000158062, intron 4 of 10)
	ENSG00000132881	CPLANE2	1	16236215	16236452	16236319	84	33	1.2784	0.60792	16.6501	7.91765	1.07239	+	-	Promoter (<=1kb)
	ENSG00000162402	USP24	1	55071528	55071809	55071664	64	25	0.9776	0.46488	10.7458	5.10997	1.07239	+	-	Promoter (1-2kb)
	ENSG00000162542	TMCO4	1	19688081	19688280	19688253	24	9	0.376	0.1788	5.82753	2.77118	1.07239	+	-	Intron (ENST00000375127/ENSG00000162542, intron 14 of 15)
	ENSG00000227634	LINC01714	1	8211371	8211570	8211470	19	7	0.3008	0.14304	4.66203	2.21694	1.07239	+	-	Promoter (2-3kb)
	ENSG00000231849	UBE2V2P4	1	36248437	36248636	36248519	24	9	0.376	0.1788	5.82753	2.77118	1.07239	+	-	Intron (ENST00000469141/ENSG00000054118, intron 2 of 12)
	ENSG00000237292	LINC01732	1	181134517	181134716	181134621	44	17	0.6768	0.32184	10.4896	4.98812	1.07239	+	-	Distal Intergenic
	ENSG00000085832	EPS15	1	51433551	51433998	51433810	91	36	1.38368	0.66156	9.5738	4.57739	1.06457	+	-	Intron (ENST00000371730/ENSG00000085832, intron 12 of 22)
	ENSG00000187942	LDLRAD2	1	21814332	21814792	21814659	86	34	1.30848	0.6258	8.79818	4.20786	1.06412	+	-	Promoter (1-2kb)
	ENSG00000272480	OR13Z3P	1	147494995	147495325	147495169;147495178	118	47	1.78976	0.85824	16.7608	8.03725	1.06031	+	+	Intron (ENST00000619867/ENSG00000278811, intron 3 of 5)
	ENSG00000196418	ZNF124	1	247172872	247173284	247173143	56	22	0.85728	0.41124	6.43427	3.08654	1.05979	+	-	Promoter (<=1kb)
	ENSG00000198160	MIER1	1	66996065	66996539	66996220	110	44	1.66944	0.8046	10.8944	5.25065	1.05302	+	-	Downstream (2-3kb)
	ENSG00000150337	FCGR1A	1	149775664	149775863	149775756	26	10	0.40608	0.19668	6.29373	3.04829	1.04591	+	-	Distal Intergenic
	ENSG00000253074	RNU6-586P	1	67191350	67191646	67191421	26	10	0.40608	0.19668	4.2382	2.05272	1.04591	+	-	Intron (ENST00000637002/ENSG00000162594, intron 4 of 10)
	ENSG00000215930	MIR942	1	117094018	117094308	117094175	48	19	0.73696	0.3576	7.85015	3.80918	1.04324	+	-	Promoter (<=1kb)
	ENSG00000162551	ALPL	1	21574110	21574309	21574228	43	17	0.66176	0.32184	10.2565	4.98812	1.03996	+	-	Promoter (<=1kb)
	ENSG00000231407	GORAB-AS1	1	170457441	170457640	170457503	21	8	0.33088	0.16092	5.12823	2.49406	1.03996	+	-	Downstream (2-3kb)
	ENSG00000232393	RPL5P6	1	91075680	91075971	91075866	33	13	0.51136	0.25032	5.42839	2.65729	1.03057	+	-	Distal Intergenic
	ENSG00000007341	ST7L	1	112548751	112548969	112548933	28	11	0.43616	0.21456	6.17346	3.03691	1.02348	+	-	Intron (ENST00000358039/ENSG00000007341, intron 13 of 14)
	ENSG00000169509	CRCT1	1	152519947	152520158	152520050	28	11	0.43616	0.21456	6.3773	3.13718	1.02348	+	-	Distal Intergenic
	ENSG00000079335	CDC14A	1	100358298	100358508	100358403	69	28	1.0528	0.51852	15.4664	7.61745	1.02176	+	-	Intron (ENST00000644844/ENSG00000079335, intron 2 of 15)
	ENSG00000162946	DISC1	1	231691731	231691963	231691839	40	16	0.61664	0.30396	8.20356	4.04378	1.02055	+	-	Intron (ENST00000647072/ENSG00000270106, intron 6 of 7)
	ENSG00000134198	TSPAN2	1	115052388	115052844	115052695;115052703	93	38	1.41376	0.69732	9.58929	4.7298	1.01964	+	+	Intron (ENST00000369516/ENSG00000134198, intron 7 of 7)
	ENSG00000264101	MIR4689	1	5771074	5771357	5771215	64	26	0.9776	0.48276	10.6701	5.26914	1.01794	+	-	Distal Intergenic
	ENSG00000064886	CHI3L2	1	111221671	111221899	111221777	47	19	0.72192	0.3576	9.77193	4.84048	1.01349	+	-	Intron (ENST00000445067/ENSG00000064886, intron 1 of 12)
	ENSG00000076356	PLXNA2	1	208219647	208219863	208219778	35	14	0.54144	0.2682	7.73424	3.83112	1.01349	+	-	Promoter (2-3kb)
	ENSG00000117859	OSBPL9	1	51749466	51749675	51749562	23	9	0.36096	0.1788	5.32803	2.63922	1.01349	+	-	Promoter (<=1kb)
	ENSG00000152061	RABGAP1L	1	174789005	174789294	174789218	35	14	0.54144	0.2682	5.78734	2.86673	1.01349	+	-	Intron (ENST00000251507/ENSG00000152061, intron 18 of 20)
	ENSG00000198860	TSEN15	1	184075469	184075714	184075589	35	14	0.54144	0.2682	6.82248	3.37948	1.01349	+	-	Intron (ENST00000643231/ENSG00000198860, intron 3 of 3)
	ENSG00000203710	CR1	1	207520210	207520482	207520303	35	14	0.54144	0.2682	6.14773	3.04525	1.01349	+	-	Intron (ENST00000367050/ENSG00000203710, intron 4 of 12)
	ENSG00000228105	LINC01757	1	20216707	20216916	20216808	47	19	0.72192	0.3576	10.6561	5.27843	1.01349	+	-	Distal Intergenic
	ENSG00000171608	PIK3CD	1	9651619	9652465	9651755;9651730	217	90	3.27872	1.62708	11.9991	5.9546	1.01085	+	+	Promoter (<=1kb)
	ENSG00000239007	RNU7-95P	1	53681773	53682367	53681892;53682231	102	42	1.54912	0.76884	8.0704	4.0054	1.01069	+	-	Intron (ENST00000312233/ENSG00000174332, intron 1 of 9)
	ENSG00000125462	MIR9-1HG	1	156444468	156444693	156444586	54	22	0.8272	0.41124	11.3456	5.64045	1.00826	+	-	Intron (ENST00000673141/ENSG00000125462, intron 2 of 8)
	ENSG00000143119	CD53	1	110875276	110875603	110875479	54	22	0.8272	0.41124	7.81742	3.88641	1.00826	+	-	Promoter (2-3kb)
	ENSG00000067208	EVI5	1	92623259	92623488	92623382	42	17	0.64672	0.32184	8.71596	4.33749	1.0068	+	-	Promoter (2-3kb)
	ENSG00000212916	MAP10	1	232795779	232796102	232795863	30	12	0.46624	0.23244	4.46058	2.22378	1.00421	+	-	Distal Intergenic
	ENSG00000204219	TCEA3	1	23424980	23425277	23425140	49	20	0.752	0.37548	7.82219	3.90569	1.002	+	-	Promoter (<=1kb)
	ENSG00000116117	PARD3B	2	204538536	204538736	204538643	31	3	0.48128	0.07152	7.42213	1.10296	2.75046	+	-	Distal Intergenic
	ENSG00000242534	IGKV2D-28	2	89957274	89957473	89957410	25	3	0.39104	0.07152	6.06063	1.10847	2.4509	+	-	Promoter (2-3kb)
	ENSG00000256637	LINC01965	2	104033511	104033710	104033591	25	3	0.39104	0.07152	6.06063	1.10847	2.4509	+	-	Intron (ENST00000537492/ENSG00000256637, intron 1 of 3)
	ENSG00000173692	PSMD1	2	231168851	231169083	231168968	31	4	0.48128	0.0894	6.40278	1.18935	2.42853	+	-	Promoter (1-2kb)
	ENSG00000270390	SFXN4P1	2	142989378	142989647	142989496	42	6	0.64672	0.12516	7.42471	1.43691	2.36937	+	-	3' UTR
	ENSG00000196141	SPATS2L	2	200471359	200471579	200471469	39	6	0.6016	0.12516	8.43805	1.7555	2.26503	+	-	Promoter (1-2kb)
	ENSG00000078018	MAP2	2	209619875	209620116	209619998	37	6	0.57152	0.12516	7.32054	1.60316	2.19103	+	-	Intron (ENST00000682079/ENSG00000078018, intron 3 of 15)
	ENSG00000227791	RPS10P9	2	64672255	64672454	64672326	19	3	0.3008	0.07152	4.66203	1.10847	2.07239	+	-	Intron (ENST00000476805/ENSG00000179833, intron 1 of 1)
	ENSG00000138029	HADHB	2	26256047	26256288	26256181	42	9	0.64672	0.1788	8.28376	2.29023	1.85479	+	-	Intron (ENST00000448743/ENSG00000138029, intron 3 of 7)
	ENSG00000187736	NHEJ1	2	219142378	219142577	219142426	16	3	0.25568	0.07152	3.96272	1.10847	1.83792	+	-	Intron (ENST00000356853/ENSG00000187736, intron 5 of 7)
	ENSG00000163219	ARHGAP25	2	68762460	68762659	68762557	37	8	0.57152	0.16092	8.85785	2.49406	1.82846	+	-	Intron (ENST00000463483/ENSG00000163219, intron 2 of 7)
	ENSG00000144460	NYAP2	2	225526706	225526905	225526759	20	4	0.31584	0.0894	4.89513	1.38559	1.82085	+	-	Intron (ENST00000636099/ENSG00000144460, intron 4 of 6)
	ENSG00000170802	FOXN2	2	48357030	48357269	48357145	53	12	0.81216	0.23244	10.4896	3.00211	1.80491	+	-	Intron (ENST00000413569/ENSG00000170802, intron 2 of 4)
	ENSG00000221628	MIR1302-4	2	207353035	207353271	207353155	32	7	0.49632	0.14304	6.49143	1.87084	1.79485	+	-	Intron (ENST00000412387/ENSG00000223725, intron 3 of 4)
	ENSG00000168280	KIF5C	2	148940433	148940632	148940495	15	3	0.24064	0.07152	3.72962	1.10847	1.75046	+	-	Intron (ENST00000676875/ENSG00000168280, intron 4 of 13)
	ENSG00000163161	ERCC3	2	127270691	127271099	127270965	58	14	0.88736	0.2682	6.72517	2.03265	1.72621	+	-	Intron (ENST00000646042/ENSG00000163161, intron 7 of 9)
	ENSG00000152128	TMEM163	2	134499721	134499920	134499843	30	7	0.46624	0.14304	7.22614	2.21694	1.70465	+	-	Intron (ENST00000281924/ENSG00000152128, intron 5 of 7)
	ENSG00000151779	NBAS	2	15206540	15206758	15206649	26	6	0.40608	0.12516	5.7477	1.77153	1.69799	+	-	Intron (ENST00000417461/ENSG00000151779, intron 3 of 6)
	ENSG00000157856	DRC1	2	26431886	26432085	26431921	26	6	0.40608	0.12516	6.29373	1.93982	1.69799	+	-	Promoter (1-2kb)
	ENSG00000251935	RN7SKP179	2	190562205	190562404	190562297	26	6	0.40608	0.12516	6.29373	1.93982	1.69799	+	-	Intron (ENST00000457407/ENSG00000233654, intron 2 of 2)
	ENSG00000115970	THADA	2	43400871	43401129	43400925	22	5	0.34592	0.10728	4.14002	1.28394	1.68906	+	-	Promoter (2-3kb)
	ENSG00000144278	GALNT13	2	154138046	154138245	154138097	22	5	0.34592	0.10728	5.36133	1.66271	1.68906	+	-	Promoter (2-3kb)
	ENSG00000135898	GPR55	2	230926507	230926706	230926605	41	10	0.63168	0.19668	9.79025	3.04829	1.68334	+	-	Promoter (1-2kb)
	ENSG00000152128	TMEM163	2	134739437	134739636	134739516	33	8	0.51136	0.16092	7.92544	2.49406	1.668	+	-	Intron (ENST00000392929/ENSG00000224043, intron 3 of 3)
	ENSG00000198369	SPRED2	2	65420804	65421014	65420832	33	8	0.51136	0.16092	7.51227	2.36404	1.668	+	-	Intron (ENST00000356388/ENSG00000198369, intron 1 of 5)
	ENSG00000230876	LINC00486	2	32886728	32887071	32887026	33	8	0.51136	0.16092	4.60782	1.45003	1.668	+	-	Intron (ENST00000654101/ENSG00000230876, intron 1 of 2)
	ENSG00000121964	GTDC1	2	144247622	144247907	144247802	32	8	0.49632	0.16092	5.37926	1.7441	1.62493	+	-	Intron (ENST00000682281/ENSG00000121964, intron 1 of 11)
	ENSG00000197557	TTC30A	2	177625795	177626012	177625899	32	8	0.49632	0.16092	7.05719	2.28813	1.62493	+	-	3' UTR
	ENSG00000198369	SPRED2	2	65359426	65359625	65359473	21	5	0.33088	0.10728	5.12823	1.66271	1.62493	+	-	Intron (ENST00000356388/ENSG00000198369, intron 1 of 5)
	ENSG00000237179	LINC01797	2	66749074	66749349	66749192	32	8	0.49632	0.16092	5.57416	1.80729	1.62493	+	-	Distal Intergenic
	ENSG00000237916	RPL37P12	2	109545632	109545973	109545775	32	8	0.49632	0.16092	4.49845	1.45851	1.62493	+	-	3' UTR
	ENSG00000143882	ATP6V1C2	2	10721965	10722164	10722083	39	10	0.6016	0.19668	9.32405	3.04829	1.61295	+	-	Promoter (<=1kb)
	ENSG00000238788	RNU7-182P	2	126994449	126994676	126994573	31	8	0.48128	0.16092	6.54319	2.18777	1.58053	+	-	Distal Intergenic
	ENSG00000153208	MERTK	2	112032647	112032877	112032752	34	9	0.5264	0.1788	7.06367	2.39929	1.55781	+	-	Distal Intergenic
	ENSG00000158125	XDH	2	31347045	31347267	31347165	23	6	0.36096	0.12516	5.01743	1.73975	1.52807	+	-	Intron (ENST00000379416/ENSG00000158125, intron 29 of 35)
	ENSG00000115183	TANC1	2	159164524	159164765	159164615	29	8	0.4512	0.16092	5.77937	2.06121	1.48742	+	-	Intron (ENST00000263635/ENSG00000115183, intron 8 of 26)
	ENSG00000151693	ASAP2	2	9374466	9374735	9374566	39	11	0.6016	0.21456	6.9067	2.46327	1.48742	+	-	Intron (ENST00000315273/ENSG00000151693, intron 16 of 26)
	ENSG00000186854	TRABD2A	2	84888806	84889148	84889000	67	20	1.02272	0.37548	9.2425	3.39328	1.4456	+	-	Intron (ENST00000474298/ENSG00000186854, intron 1 of 1)
	ENSG00000260804	LINC01963	2	216216073	216216302	216216161	41	12	0.63168	0.23244	8.51326	3.13264	1.44234	+	-	Promoter (<=1kb)
	ENSG00000115353	TACR1	2	75233711	75233913	75233761	34	10	0.5264	0.19668	8.03797	3.00325	1.42031	+	-	Distal Intergenic
	ENSG00000171132	PRKCE	2	45771435	45771648	45771543	34	10	0.5264	0.19668	7.62481	2.84887	1.42031	+	-	Intron (ENST00000421201/ENSG00000171132, intron 2 of 2)
	ENSG00000143882	ATP6V1C2	2	10721392	10721852	10721577;10721641	113	35	1.71456	0.64368	11.5287	4.32809	1.41342	+	+	Promoter (<=1kb)
	ENSG00000163803	PLB1	2	28485342	28485541	28485457	21	6	0.33088	0.12516	5.12823	1.93982	1.40253	+	-	Intron (ENST00000416713/ENSG00000163803, intron 1 of 10)
	ENSG00000116030	SUMO1	2	202212043	202212242	202212144	24	7	0.376	0.14304	5.82753	2.21694	1.39431	+	-	Intron (ENST00000392246/ENSG00000116030, intron 3 of 4)
	ENSG00000237953	RPS13P5	2	24948548	24948787	24948686	27	8	0.42112	0.16092	5.43903	2.07838	1.38789	+	-	Intron (ENST00000534855/ENSG00000115137, intron 5 of 5)
	ENSG00000115170	ACVR1	2	157782155	157782354	157782275	30	9	0.46624	0.1788	7.22614	2.77118	1.38273	+	-	Intron (ENST00000682025/ENSG00000115170, intron 4 of 11)
	ENSG00000196208	GREB1	2	11637050	11637249	11637108	30	9	0.46624	0.1788	7.22614	2.77118	1.38273	+	-	Intron (ENST00000381486/ENSG00000196208, intron 30 of 32)
	ENSG00000204634	TBC1D8	2	101240789	101241037	101240899	36	11	0.55648	0.21456	6.92751	2.67101	1.37495	+	-	Intron (ENST00000463469/ENSG00000204634, intron 1 of 4)
	ENSG00000231826	LINC01819	2	43041874	43042102	43041966	39	12	0.6016	0.23244	8.14328	3.14631	1.37195	+	-	Promoter (1-2kb)
	ENSG00000186487	MYT1L	2	1769838	1770037	1769934	42	13	0.64672	0.25032	10.0234	3.87965	1.36937	+	-	Distal Intergenic
	ENSG00000135960	EDAR	2	109046752	109047264	109046993	60	19	0.91744	0.3576	5.54354	2.16076	1.35927	+	-	Distal Intergenic
	ENSG00000082438	COBLL1	2	164697774	164697988	164697879	35	11	0.54144	0.21456	7.80618	3.09341	1.33542	+	-	Promoter (<=1kb)
	ENSG00000119771	KLHL29	2	23712639	23712933	23712793	29	9	0.4512	0.1788	4.74104	1.87876	1.33542	+	-	Distal Intergenic
	ENSG00000152256	PDK1	2	172613187	172613386	172613283	32	10	0.49632	0.19668	7.69234	3.04829	1.33542	+	-	Distal Intergenic
	ENSG00000206718	RNU6-546P	2	155339782	155339981	155339884	20	6	0.31584	0.12516	4.89513	1.93982	1.33542	+	-	Distal Intergenic
	ENSG00000225842	GGCTP3	2	52429161	52429360	52429322	23	7	0.36096	0.14304	5.59443	2.21694	1.33542	+	-	Distal Intergenic
	ENSG00000232084	LINC01104	2	100246255	100246454	100246352	38	12	0.58656	0.23244	9.09095	3.60253	1.33542	+	-	Intron (ENST00000452354/ENSG00000232084, intron 1 of 2)
	ENSG00000230587	LINC02580	2	43168784	43169137	43168992	73	24	1.11296	0.447	9.74548	3.91409	1.31606	+	-	Distal Intergenic
	ENSG00000143889	HNRNPLL	2	38634695	38634951	38634811	31	10	0.48128	0.19668	5.80486	2.37221	1.29103	+	-	Distal Intergenic
	ENSG00000196460	RFX8	2	101464021	101464220	101464123	31	10	0.48128	0.19668	7.45924	3.04829	1.29103	+	-	Intron (ENST00000428343/ENSG00000196460, intron 2 of 11)
	ENSG00000138095	LRPPRC	2	44016355	44016614	44016482	60	20	0.91744	0.37548	10.9378	4.47652	1.28888	+	-	Distal Intergenic
	ENSG00000163092	XIRP2	2	167264477	167264678	167264583	28	9	0.43616	0.1788	6.69301	2.74374	1.28651	+	-	Distal Intergenic
	ENSG00000251900	VTRNA2-2P	2	65564431	65564630	65564493	28	9	0.43616	0.1788	6.75994	2.77118	1.28651	+	-	Intron (ENST00000606978/ENSG00000204929, intron 4 of 9)
	ENSG00000237024	RPL21P33	2	60862749	60862948	60862816	22	7	0.34592	0.14304	5.36133	2.21694	1.27402	+	-	Intron (ENST00000439412/ENSG00000228414, intron 1 of 3)
	ENSG00000115977	AAK1	2	69555148	69555370	69555271	39	13	0.6016	0.25032	8.36238	3.4795	1.26503	+	-	Intron (ENST00000606389/ENSG00000115977, intron 2 of 16)
	ENSG00000236516	KLF2P4	2	131300273	131300479	131300374	33	11	0.51136	0.21456	7.65743	3.21296	1.25296	+	-	Promoter (<=1kb)
	ENSG00000238180	RPL21P34	2	128217770	128217969	128217876	33	11	0.51136	0.21456	7.92544	3.32541	1.25296	+	-	Promoter (<=1kb)
	ENSG00000187736	NHEJ1	2	219155101	219155312	219155242	47	16	0.72192	0.30396	10.5555	4.44434	1.24796	+	-	Promoter (2-3kb)
	ENSG00000079156	OSBPL6	2	178177180	178177393	178177282	30	10	0.46624	0.19668	6.7534	2.84887	1.24522	+	-	Distal Intergenic
	ENSG00000152154	TMEM178A	2	39696791	39697114	39697012	30	10	0.46624	0.19668	4.46058	1.88166	1.24522	+	-	Promoter (<=1kb)
	ENSG00000264089	MIR3681	2	12192883	12193160	12193038	44	15	0.6768	0.28608	7.54644	3.18984	1.24231	+	-	Intron (ENST00000438292/ENSG00000224184, intron 3 of 4)
	ENSG00000227028	SLC8A1-AS1	2	40168098	40168306	40168253	27	9	0.42112	0.1788	6.24578	2.65184	1.23588	+	-	Intron (ENST00000599740/ENSG00000227028, intron 1 of 1)
	ENSG00000234919	LINC01827	2	195559570	195559769	195559697	24	8	0.376	0.16092	5.82753	2.49406	1.22439	+	-	Distal Intergenic
	ENSG00000286156	BMS1P23	2	94252884	94253253	94252988	57	20	0.87232	0.37548	7.30804	3.14566	1.21612	+	-	Distal Intergenic
	ENSG00000065911	MTHFD2	2	74206156	74206597	74206298;74206532	73	26	1.11296	0.48276	7.8052	3.3856	1.20502	+	-	Promoter (<=1kb)
	ENSG00000118263	KLF7	2	207149325	207149595	207149480	62	22	0.94752	0.41124	10.8379	4.70384	1.20418	+	-	Intron (ENST00000309446/ENSG00000118263, intron 1 of 3)
	ENSG00000204104	TRAF3IP1	2	238357198	238357674	238357529	81	29	1.23328	0.5364	8.01438	3.48576	1.20112	+	-	Intron (ENST00000391993/ENSG00000204104, intron 13 of 14)
	ENSG00000068024	HDAC4	2	239260063	239260320	239260221	29	10	0.4512	0.19668	5.42096	2.36302	1.19792	+	-	Intron (ENST00000345617/ENSG00000068024, intron 2 of 26)
	ENSG00000163249	CCNYL1	2	207704785	207705143	207704958	29	10	0.4512	0.19668	3.89584	1.69821	1.19792	+	-	Distal Intergenic
	ENSG00000162959	MEMO1	2	31902195	31902394	31902352	18	6	0.28576	0.12516	4.42892	1.93982	1.19103	+	-	Intron (ENST00000295065/ENSG00000162959, intron 5 of 8)
	ENSG00000201671	RNA5SP90	2	31227974	31228184	31228056	18	6	0.28576	0.12516	4.19803	1.8387	1.19103	+	-	Promoter (<=1kb)
	ENSG00000234587	MRPL50P1	2	35790381	35790580	35790468	26	9	0.40608	0.1788	6.29373	2.77118	1.18342	+	-	Distal Intergenic
	ENSG00000237412	PRSS56	2	232511367	232511667	232511516	34	12	0.5264	0.23244	5.42096	2.39371	1.1793	+	-	Distal Intergenic
	ENSG00000115415	STAT1	2	190979969	190980224	190980068	39	14	0.6016	0.2682	7.28441	3.24747	1.1655	+	-	Promoter (<=1kb)
	ENSG00000119778	ATAD2B	2	23731977	23732199	23732075	23	8	0.36096	0.16092	5.01743	2.23682	1.1655	+	-	Distal Intergenic
	ENSG00000135631	RAB11FIP5	2	73092006	73092270	73092117	31	11	0.48128	0.21456	5.62962	2.50975	1.1655	+	-	Promoter (2-3kb)
	ENSG00000138448	ITGAV	2	186575354	186575617	186575469	63	23	0.96256	0.42912	11.3019	5.0385	1.1655	+	-	Distal Intergenic
	ENSG00000144451	SPAG16	2	213504040	213504239	213504088	15	5	0.24064	0.10728	3.72962	1.66271	1.1655	+	-	Intron (ENST00000406979/ENSG00000144451, intron 12 of 17)
	ENSG00000188687	SLC4A5	2	74278226	74278425	74278311	39	14	0.6016	0.2682	9.32405	4.15677	1.1655	+	-	Intron (ENST00000451608/ENSG00000264324, intron 13 of 38)
	ENSG00000144233	AMMECR1L	2	127874880	127875210	127875042	65	24	0.99264	0.447	9.29588	4.18607	1.151	+	-	Intron (ENST00000272647/ENSG00000144233, intron 2 of 7)
	ENSG00000144339	TMEFF2	2	192265873	192266094	192265987	28	10	0.43616	0.19668	6.09003	2.74621	1.14901	+	-	Distal Intergenic
	ENSG00000239396	RN7SL414P	2	45585164	45585772	45585427	70	26	1.06784	0.48276	5.4352	2.4572	1.14532	+	-	Exon (ENST00000263736/ENSG00000068784, exon 5 of 21)
	ENSG00000183840	GPR39	2	132416359	132416696	132416556	41	15	0.63168	0.28608	5.79305	2.6236	1.14278	+	-	Promoter (<=1kb)
	ENSG00000198648	STK39	2	168136402	168136692	168136571	41	15	0.63168	0.28608	6.7287	3.04734	1.14278	+	-	Intron (ENST00000355999/ENSG00000198648, intron 8 of 17)
	ENSG00000199348	RNU6-766P	2	168685980	168686483	168686147;168686185	104	39	1.5792	0.7152	9.71255	4.39869	1.14278	+	+	Intron (ENST00000392687/ENSG00000172292, intron 4 of 10)
	ENSG00000233718	MYCNOS	2	15943418	15943624	15943513	138	52	2.09056	0.94764	31.3054	14.1906	1.14148	+	-	Promoter (1-2kb)
	ENSG00000237510	GPAT2P1	2	95728948	95729253	95729097	75	28	1.14304	0.51852	11.5789	5.25256	1.1404	+	-	Distal Intergenic
	ENSG00000251982	RN7SKP43	2	217161472	217161671	217161529	54	20	0.8272	0.37548	12.8206	5.81947	1.1395	+	-	Distal Intergenic
	ENSG00000163803	PLB1	2	28601538	28601863	28601775	33	12	0.51136	0.23244	4.86223	2.21014	1.13748	+	-	Promoter (<=1kb)
	ENSG00000075568	TMEM131	2	98027004	98027346	98027165	64	24	0.9776	0.447	8.83474	4.03962	1.12897	+	-	Distal Intergenic
	ENSG00000158089	GALNT14	2	31049374	31049653	31049485	38	14	0.58656	0.2682	6.49353	2.96912	1.12897	+	-	Intron (ENST00000324589/ENSG00000158089, intron 3 of 15)
	ENSG00000073734	ABCB11	2	168948681	168948917	168948802	35	13	0.54144	0.25032	7.08156	3.27396	1.11303	+	-	Intron (ENST00000650372/ENSG00000073734, intron 19 of 27)
	ENSG00000091428	RAPGEF4	2	172806387	172806708	172806588	53	20	0.81216	0.37548	7.8183	3.61458	1.11303	+	-	Intron (ENST00000484331/ENSG00000091428, intron 3 of 4)
	ENSG00000143878	RHOB	2	20439642	20439841	20439760	35	13	0.54144	0.25032	8.39165	3.87965	1.11303	+	-	Distal Intergenic
	ENSG00000003436	TFPI	2	187658938	187659207	187659076	45	17	0.69184	0.32184	7.94271	3.6949	1.10409	+	-	Distal Intergenic
	ENSG00000115561	CHMP3	2	86549658	86549869	86549705	22	8	0.34592	0.16092	5.05786	2.35289	1.10409	+	-	Intron (ENST00000263856/ENSG00000115561, intron 1 of 5)
	ENSG00000162882	HAAO	2	42770584	42770857	42770721	91	35	1.38368	0.64368	15.6535	7.28193	1.10409	+	-	Promoter (<=1kb)
	ENSG00000078098	FAP	2	162234645	162234917	162234836	27	10	0.42112	0.19668	4.78156	2.23318	1.09838	+	-	Intron (ENST00000188790/ENSG00000078098, intron 2 of 25)
	ENSG00000152154	TMEM178A	2	39631869	39632092	39631964	32	12	0.49632	0.23244	6.86816	3.21654	1.09441	+	-	Intron (ENST00000415640/ENSG00000231312, intron 1 of 2)
	ENSG00000222845	RN7SKP42	2	187138340	187138549	187138447	32	12	0.49632	0.23244	7.32604	3.43098	1.09441	+	-	Intron (ENST00000453517/ENSG00000224063, intron 1 of 3)
	ENSG00000239819	IGKV1D-8	2	90215933	90216207	90216085	32	12	0.49632	0.23244	5.59443	2.62002	1.09441	+	-	Distal Intergenic
	ENSG00000163492	CCDC141	2	178891448	178891719	178891591	77	30	1.17312	0.55428	13.369	6.31665	1.08166	+	-	Intron (ENST00000652826/ENSG00000287149, intron 1 of 5)
	ENSG00000169756	LIMS1	2	108594190	108594422	108594312	92	36	1.39872	0.66156	18.6081	8.80116	1.08016	+	-	Intron (ENST00000544547/ENSG00000169756, intron 1 of 9)
	ENSG00000170485	NPAS2	2	100992348	100992547	100992442	29	11	0.4512	0.21456	6.99304	3.32541	1.07239	+	-	Promoter (1-2kb)
	ENSG00000227430	H3P9	2	208466386	208466712	208466561;208466566	104	41	1.5792	0.75096	14.9698	7.11862	1.07239	+	+	Promoter (<=1kb)
	ENSG00000234279	LINC01937	2	238720199	238720463	238720323	49	19	0.752	0.3576	8.79627	4.18291	1.07239	+	-	Promoter (<=1kb)
	ENSG00000250565	ATP6V1E2	2	46510906	46511105	46510983	29	11	0.4512	0.21456	6.99304	3.32541	1.07239	+	-	Intron (ENST00000524249/ENSG00000250565, intron 4 of 4)
	ENSG00000264934	MIR4265	2	109177161	109177360	109177321	19	7	0.3008	0.14304	4.66203	2.21694	1.07239	+	-	Intron (ENST00000309415/ENSG00000172985, intron 1 of 9)
	ENSG00000136531	SCN2A	2	165239215	165239517	165239347	71	28	1.08288	0.51852	11.0781	5.30456	1.0624	+	-	Promoter (<=1kb)
	ENSG00000197872	CYRIA	2	16630612	16630823	16630709	46	18	0.70688	0.33972	10.3356	4.9672	1.05712	+	-	Intron (ENST00000381323/ENSG00000197872, intron 1 of 11)
	ENSG00000264725	MIR3129	2	189153554	189153862	189153695	41	16	0.63168	0.30396	6.33673	3.04919	1.05531	+	-	Intron (ENST00000374866/ENSG00000204262, intron 1 of 53)
	ENSG00000163171	CDC42EP3	2	37626176	37626529	37626230	36	14	0.55648	0.2682	4.87274	2.34846	1.05302	+	-	Intron (ENST00000419425/ENSG00000236213, intron 2 of 4)
	ENSG00000171132	PRKCE	2	45862865	45863221	45863043	68	27	1.03776	0.50064	9.01064	4.34694	1.05163	+	-	Intron (ENST00000306156/ENSG00000171132, intron 2 of 14)
	ENSG00000115919	KYNU	2	142877482	142877711	142877607	31	12	0.48128	0.23244	6.4863	3.13264	1.05002	+	-	Promoter (<=1kb)
	ENSG00000116127	ALMS1	2	73487401	73487758	73487455	31	12	0.48128	0.23244	4.16717	2.01259	1.05002	+	-	Intron (ENST00000484298/ENSG00000116127, intron 8 of 21)
	ENSG00000135912	TTLL4	2	218733770	218733994	218733883	31	12	0.48128	0.23244	6.63044	3.20225	1.05002	+	-	Intron (ENST00000392102/ENSG00000135912, intron 2 of 19)
	ENSG00000228236	TXNP5	2	149069270	149069780	149069513	90	36	1.36864	0.66156	8.30224	4.01305	1.0488	+	-	Promoter (<=1kb)
	ENSG00000251900	VTRNA2-2P	2	65554807	65555076	65554931	48	19	0.73696	0.3576	8.46071	4.10545	1.04324	+	-	Promoter (<=1kb)
	ENSG00000075292	ZNF638	2	71282587	71282871	71282701	65	26	0.99264	0.48276	10.7963	5.25065	1.03996	+	-	Intron (ENST00000494621/ENSG00000075292, intron 1 of 4)
	ENSG00000171132	PRKCE	2	45729818	45730146	45729948	43	17	0.66176	0.32184	6.23493	3.03229	1.03996	+	-	Intron (ENST00000421201/ENSG00000171132, intron 2 of 2)
	ENSG00000251889	RNU4-49P	2	48339366	48339565	48339451	21	8	0.33088	0.16092	5.12823	2.49406	1.03996	+	-	Promoter (1-2kb)
	ENSG00000213403	CISD1P1	2	19786522	19786721	19786615	38	15	0.58656	0.28608	9.09095	4.43388	1.03586	+	-	Distal Intergenic
	ENSG00000229150	CRYGEP	2	208101823	208102241	208101921;208102132	77	31	1.17312	0.57216	8.67871	4.23282	1.03586	+	-	Distal Intergenic
	ENSG00000049323	LTBP1	2	33114466	33114719	33114587	50	20	0.76704	0.37548	9.36076	4.58226	1.03057	+	-	Intron (ENST00000404816/ENSG00000049323, intron 4 of 33)
	ENSG00000115828	QPCT	2	37390545	37390750	37390640	33	13	0.51136	0.25032	7.6946	3.76665	1.03057	+	-	Distal Intergenic
	ENSG00000162972	MAIP1	2	199973791	199974000	199973903	33	13	0.51136	0.25032	7.54804	3.6949	1.03057	+	-	Intron (ENST00000435773/ENSG00000162972, intron 3 of 4)
	ENSG00000173699	SPATA3	2	231000371	231000668	231000511	50	20	0.76704	0.37548	7.97863	3.90569	1.03057	+	-	Promoter (<=1kb)
	ENSG00000229754	CXCR2P1	2	218065635	218065889	218065746	79	32	1.2032	0.59004	14.626	7.17246	1.02799	+	-	Promoter (<=1kb)
	ENSG00000153827	TRIP12	2	229910850	229911092	229910967	62	25	0.94752	0.46488	12.0867	5.93009	1.0273	+	-	Intron (ENST00000675453/ENSG00000153827, intron 1 of 41)
	ENSG00000221240	MIR1258	2	179842609	179842821	179842712	40	16	0.61664	0.30396	8.97385	4.42348	1.02055	+	-	Intron (ENST00000410066/ENSG00000144331, intron 1 of 9)
	ENSG00000169621	APLF	2	68487848	68488224	68487974	52	21	0.79712	0.39336	6.55404	3.23427	1.01895	+	-	Intron (ENST00000529851/ENSG00000169621, intron 1 of 8)
	ENSG00000151360	ALLC	2	3692466	3692700	3692576	47	19	0.72192	0.3576	9.52243	4.7169	1.01349	+	-	Promoter (1-2kb)
	ENSG00000170035	UBE2E3	2	181070176	181070463	181070304	47	19	0.72192	0.3576	7.77004	3.84886	1.01349	+	-	Intron (ENST00000602762/ENSG00000170035, intron 2 of 3)
	ENSG00000200086	RNU6-433P	2	55015037	55015272	55015155	71	29	1.08288	0.5364	14.2231	7.04537	1.01349	+	-	Promoter (<=1kb)
	ENSG00000236008	LINC01814	2	8564056	8564255	8564163	35	14	0.54144	0.2682	8.39165	4.15677	1.01349	+	-	Exon (ENST00000454224/ENSG00000236008, exon 6 of 6)
	ENSG00000084764	MAPRE3	2	27015901	27016163	27016021	54	22	0.8272	0.41124	9.74948	4.84693	1.00826	+	-	Promoter (1-2kb)
	ENSG00000144218	AFF3	2	99772169	99772368	99772257	30	12	0.46624	0.23244	7.22614	3.60253	1.00421	+	-	Intron (ENST00000409236/ENSG00000144218, intron 6 of 22)
	ENSG00000225770	RPS29P3	3	196547056	196547255	196547134	21	3	0.33088	0.07152	5.12823	1.10847	2.20989	+	-	Distal Intergenic
	ENSG00000233153	UBE2E2-AS1	3	23190857	23191056	23190950	21	3	0.33088	0.07152	5.12823	1.10847	2.20989	+	-	Distal Intergenic
	ENSG00000283036	LINC01988	3	44424013	44424215	44424114	32	5	0.49632	0.10728	7.57866	1.63813	2.20989	+	-	Promoter (<=1kb)
	ENSG00000082701	GSK3B	3	120078993	120079236	120079088	24	4	0.376	0.0894	4.77667	1.13573	2.07239	+	-	Intron (ENST00000264235/ENSG00000082701, intron 1 of 10)
	ENSG00000114861	FOXP1	3	71100467	71100673	71100561	24	4	0.376	0.0894	5.63047	1.33873	2.07239	+	-	Intron (ENST00000649528/ENSG00000114861, intron 7 of 20)
	ENSG00000252980	RNU6-367P	3	44045952	44046170	44046065	38	7	0.58656	0.14304	8.30224	2.0246	2.03586	+	-	Distal Intergenic
	ENSG00000114270	COL7A1	3	48587696	48587895	48587709	42	8	0.64672	0.16092	10.0234	2.49406	2.0068	+	-	Exon (ENST00000328333/ENSG00000114270, exon 21 of 118)
	ENSG00000053524	MCF2L2	3	183375868	183376101	183375986	36	7	0.55648	0.14304	7.37158	1.89482	1.95991	+	-	Exon (ENST00000461074/ENSG00000053524, exon 3 of 3)
	ENSG00000231395	ARL4AP4	3	23894244	23894443	23894339	31	6	0.48128	0.12516	7.45924	1.93982	1.9431	+	-	Intron (ENST00000425478/ENSG00000197885, intron 4 of 4)
	ENSG00000144834	TAGLN3	3	111999561	111999760	111999643	26	5	0.40608	0.10728	6.29373	1.66271	1.92038	+	-	Promoter (<=1kb)
	ENSG00000243083	LINC00870	3	72127944	72128143	72128041	26	5	0.40608	0.10728	6.29373	1.66271	1.92038	+	-	Intron (ENST00000469218/ENSG00000241163, intron 2 of 8)
	ENSG00000183833	CFAP91	3	119729782	119730086	119729860	30	6	0.46624	0.12516	4.73845	1.27202	1.8973	+	-	Intron (ENST00000468630/ENSG00000183833, intron 7 of 12)
	ENSG00000187098	MITF	3	69764361	69764739	69764559	41	9	0.63168	0.1788	5.16636	1.46236	1.82085	+	-	Promoter (<=1kb)
	ENSG00000271856	LINC01215	3	108131484	108131704	108131599	48	11	0.73696	0.21456	10.3366	3.00942	1.78021	+	-	Intron (ENST00000607746/ENSG00000271856, intron 1 of 2)
	ENSG00000163810	TGM4	3	44886959	44887190	44887054	30	7	0.46624	0.14304	6.22943	1.91116	1.70465	+	-	Intron (ENST00000490928/ENSG00000163810, intron 2 of 2)
	ENSG00000242808	SOX2-OT	3	181633533	181633817	181633661	30	7	0.46624	0.14304	5.07097	1.55575	1.70465	+	-	Intron (ENST00000626948/ENSG00000242808, intron 6 of 6)
	ENSG00000073282	TP63	3	189722077	189722276	189722146	22	5	0.34592	0.10728	5.36133	1.66271	1.68906	+	-	Intron (ENST00000264731/ENSG00000073282, intron 1 of 13)
	ENSG00000197938	OR5H2	3	98282248	98282461	98282306	22	5	0.34592	0.10728	5.01059	1.55393	1.68906	+	-	Promoter (<=1kb)
	ENSG00000144741	SLC25A26	3	66254087	66254293	66254189	33	8	0.51136	0.16092	7.65743	2.40972	1.668	+	-	Intron (ENST00000676754/ENSG00000144741, intron 4 of 10)
	ENSG00000151276	MAGI1	3	65914768	65914991	65914876	33	8	0.51136	0.16092	7.07629	2.22684	1.668	+	-	Intron (ENST00000472514/ENSG00000240175, intron 2 of 2)
	ENSG00000177565	TBL1XR1	3	177145041	177145275	177145140	29	7	0.4512	0.14304	5.95152	1.88676	1.65735	+	-	Intron (ENST00000457928/ENSG00000177565, intron 1 of 15)
	ENSG00000221955	SLC12A8	3	125178014	125178213	125178110	29	7	0.4512	0.14304	6.99304	2.21694	1.65735	+	-	Intron (ENST00000393469/ENSG00000221955, intron 3 of 12)
	ENSG00000144668	ITGA9	3	37494290	37494538	37494421	40	10	0.61664	0.19668	7.67643	2.44843	1.64858	+	-	Exon (ENST00000422441/ENSG00000144668, exon 5 of 16)
	ENSG00000226320	LINC01811	3	34421958	34422289	34422016	36	9	0.55648	0.1788	5.19563	1.66938	1.63798	+	-	Intron (ENST00000660133/ENSG00000226320, intron 4 of 4)
	ENSG00000252965	Y_RNA	3	125540281	125540742	125540510	43	11	0.66176	0.21456	4.44002	1.43957	1.62493	+	-	Intron (ENST00000296220/ENSG00000144909, intron 10 of 12)
	ENSG00000214407	LINC02085	3	101940572	101940878	101940643	39	10	0.6016	0.19668	6.0743	1.98586	1.61295	+	-	Promoter (<=1kb)
	ENSG00000240138	EEF1GP4	3	161310698	161311030	161310892	39	10	0.6016	0.19668	5.60003	1.83081	1.61295	+	-	Distal Intergenic
	ENSG00000090530	P3H2	3	190017752	190018014	190017886	64	17	0.9776	0.32184	11.5221	3.79325	1.6029	+	-	Intron (ENST00000319332/ENSG00000090530, intron 1 of 14)
	ENSG00000239105	RNU7-73P	3	37559700	37559899	37559871	24	6	0.376	0.12516	5.82753	1.93982	1.58696	+	-	Intron (ENST00000422441/ENSG00000144668, intron 15 of 15)
	ENSG00000168038	ULK4	3	41364204	41364484	41364313	20	5	0.31584	0.10728	3.48408	1.18342	1.55781	+	-	Intron (ENST00000301831/ENSG00000168038, intron 35 of 36)
	ENSG00000201217	Y_RNA	3	152443334	152443686	152443560	55	15	0.84224	0.28608	7.39585	2.51212	1.55781	+	-	Intron (ENST00000282486/ENSG00000152601, intron 4 of 9)
	ENSG00000179348	GATA2	3	128476440	128476743	128476531	51	14	0.78208	0.2682	7.97452	2.73471	1.54401	+	-	Downstream (2-3kb)
	ENSG00000234076	TPRG1-AS1	3	188947368	188947881	188947697	103	29	1.56416	0.5364	9.43289	3.23484	1.54401	+	-	Promoter (<=1kb)
	ENSG00000241346	SNRPCP11	3	125822190	125822460	125822339	44	12	0.6768	0.23244	7.74137	2.65869	1.54187	+	-	Intron (ENST00000641650/ENSG00000284624, intron 1 of 2)
	ENSG00000163946	TASOR	3	56711918	56712117	56712081	23	6	0.36096	0.12516	5.59443	1.93982	1.52807	+	-	Distal Intergenic
	ENSG00000172765	TMCC1	3	129699322	129699588	129699446	33	9	0.51136	0.1788	5.93666	2.07579	1.51599	+	-	Intron (ENST00000393238/ENSG00000172765, intron 4 of 6)
	ENSG00000179348	GATA2	3	128505053	128505333	128505114	33	9	0.51136	0.1788	5.64088	1.97237	1.51599	+	-	Distal Intergenic
	ENSG00000144635	DYNC1LI1	3	32577782	32578033	32577921	60	17	0.91744	0.32184	11.2851	3.95882	1.51127	+	-	Distal Intergenic
	ENSG00000168038	ULK4	3	41363372	41363649	41363503	32	9	0.49632	0.1788	5.53406	1.99365	1.47292	+	-	Intron (ENST00000301831/ENSG00000168038, intron 35 of 36)
	ENSG00000241673	RPS27P12	3	129211754	129211972	129211847	22	6	0.34592	0.12516	4.89619	1.77153	1.46666	+	-	Distal Intergenic
	ENSG00000226320	LINC01811	3	34260698	34260897	34260798	41	12	0.63168	0.23244	9.79025	3.60253	1.44234	+	-	Intron (ENST00000654751/ENSG00000226320, intron 3 of 5)
	ENSG00000144847	IGSF11	3	119073441	119073640	119073502	15	4	0.24064	0.0894	3.72962	1.38559	1.42853	+	-	Intron (ENST00000425327/ENSG00000144847, intron 2 of 7)
	ENSG00000243572	LINC02017	3	55183776	55184031	55183903	34	10	0.5264	0.19668	6.37386	2.38148	1.42031	+	-	Intron (ENST00000496829/ENSG00000243572, intron 1 of 2)
	ENSG00000114739	ACVR2B	3	38438505	38438918	38438609	53	16	0.81216	0.30396	6.0809	2.27585	1.41788	+	-	Distal Intergenic
	ENSG00000163947	ARHGEF3	3	56909327	56909574	56909456	21	6	0.33088	0.12516	4.13567	1.56437	1.40253	+	-	Intron (ENST00000338458/ENSG00000163947, intron 3 of 12)
	ENSG00000249321	OR5H5P	3	98188596	98188861	98188737	46	14	0.70688	0.2682	8.23741	3.12539	1.39816	+	-	Distal Intergenic
	ENSG00000170364	SETMAR	3	4271930	4272134	4272025	30	9	0.46624	0.1788	7.04989	2.70359	1.38273	+	-	Intron (ENST00000448413/ENSG00000144455, intron 8 of 12)
	ENSG00000240006	LINC02004	3	134294418	134294666	134294527	30	9	0.46624	0.1788	5.80413	2.22585	1.38273	+	-	Distal Intergenic
	ENSG00000156931	VPS8	3	184827627	184827906	184827730	33	10	0.51136	0.19668	5.66103	2.17735	1.37849	+	-	Promoter (1-2kb)
	ENSG00000214825	EI24P3	3	44518235	44518600	44518391	70	22	1.06784	0.41124	9.04382	3.4829	1.37664	+	-	Distal Intergenic
	ENSG00000144824	PHLDB2	3	111895163	111895408	111895288	36	11	0.55648	0.21456	7.01199	2.70359	1.37495	+	-	Intron (ENST00000393923/ENSG00000144824, intron 3 of 17)
	ENSG00000075651	PLD1	3	171824299	171824516	171824394	20	6	0.31584	0.12516	4.49094	1.77966	1.33542	+	-	Intron (ENST00000449106/ENSG00000234717, intron 3 of 3)
	ENSG00000144566	RAB5A	3	19982019	19982263	19982206	23	7	0.36096	0.14304	4.56688	1.80975	1.33542	+	-	Intron (ENST00000273047/ENSG00000144566, intron 5 of 5)
	ENSG00000144659	SLC25A38	3	39378167	39378393	39378292	56	18	0.85728	0.33972	11.7064	4.63897	1.33542	+	-	Intron (ENST00000655387/ENSG00000287780, intron 3 of 3)
	ENSG00000163637	PRICKLE2	3	64467400	64467661	64467457	23	7	0.36096	0.14304	4.27056	1.69232	1.33542	+	-	Distal Intergenic
	ENSG00000163933	RFT1	3	53139905	53140109	53140041	44	14	0.6768	0.2682	10.2337	4.05538	1.33542	+	-	Distal Intergenic
	ENSG00000173421	IHO1	3	49213513	49213712	49213644	32	10	0.49632	0.19668	7.69234	3.04829	1.33542	+	-	Intron (ENST00000296449/ENSG00000173421, intron 4 of 9)
	ENSG00000206604	RNU6-425P	3	142140719	142140945	142140827	35	11	0.54144	0.21456	7.39352	2.92988	1.33542	+	-	Intron (ENST00000489671/ENSG00000114126, intron 1 of 12)
	ENSG00000233570	LINC00690	3	16536096	16536295	16536266	20	6	0.31584	0.12516	4.89513	1.93982	1.33542	+	-	Promoter (<=1kb)
	ENSG00000241095	CYP51A1P1	3	82790489	82790691	82790588	26	8	0.40608	0.16092	6.20072	2.4572	1.33542	+	-	Distal Intergenic
	ENSG00000173890	GPR160	3	170078542	170078881	170078689	46	15	0.70688	0.28608	6.44456	2.60817	1.30505	+	-	Promoter (<=1kb)
	ENSG00000241810	HMGN2P13	3	152961283	152961491	152961391	31	10	0.48128	0.19668	7.13803	2.91703	1.29103	+	-	Distal Intergenic
	ENSG00000196353	CPNE4	3	131869896	131870207	131870117	28	9	0.43616	0.1788	4.33329	1.7764	1.28651	+	-	Intron (ENST00000617767/ENSG00000196353, intron 2 of 15)
	ENSG00000092345	DAZL	3	16576364	16576569	16576465	25	8	0.39104	0.16092	5.88411	2.42142	1.28097	+	-	Distal Intergenic
	ENSG00000144645	OSBPL10	3	31858610	31858809	31858699	25	8	0.39104	0.16092	6.06063	2.49406	1.28097	+	-	Intron (ENST00000396556/ENSG00000144645, intron 3 of 11)
	ENSG00000206384	COL6A6	3	130604950	130605149	130605034	25	8	0.39104	0.16092	6.06063	2.49406	1.28097	+	-	Intron (ENST00000358511/ENSG00000206384, intron 19 of 35)
	ENSG00000160124	MIX23	3	122356508	122356760	122356623	48	16	0.73696	0.30396	9.02922	3.72411	1.2777	+	-	Downstream (2-3kb)
	ENSG00000093183	SEC22C	3	42556095	42556296	42556194	22	7	0.34592	0.14304	5.30825	2.19499	1.27402	+	-	Intron (ENST00000451653/ENSG00000093183, intron 3 of 4)
	ENSG00000242808	SOX2-OT	3	181075006	181075251	181075136	22	7	0.34592	0.14304	4.3588	1.80239	1.27402	+	-	Intron (ENST00000646056/ENSG00000242808, intron 3 of 4)
	ENSG00000222838	RNA5SP136	3	72666249	72666448	72666347	42	14	0.64672	0.2682	10.0234	4.15677	1.26983	+	-	Distal Intergenic
	ENSG00000196277	GRM7	3	7487669	7487994	7487891	39	13	0.6016	0.25032	5.72028	2.38015	1.26503	+	-	Intron (ENST00000467425/ENSG00000196277, intron 7 of 12)
	ENSG00000164086	DUSP7	3	52070676	52070983	52070852	47	16	0.72192	0.30396	7.26549	3.05909	1.24796	+	-	Distal Intergenic
	ENSG00000154310	TNIK	3	171311897	171312143	171312025	44	15	0.6768	0.28608	8.49357	3.59019	1.24231	+	-	Intron (ENST00000436636/ENSG00000154310, intron 2 of 32)
	ENSG00000114631	PODXL2	3	127645210	127645439	127645293	24	8	0.376	0.16092	5.06742	2.16875	1.22439	+	-	Intron (ENST00000342480/ENSG00000114631, intron 2 of 7)
	ENSG00000244048	RPS18P6	3	95204546	95204789	95204639	21	7	0.33088	0.14304	4.20347	1.81717	1.20989	+	-	Distal Intergenic
	ENSG00000242052	RPL10P7	3	119638677	119639126	119639045	51	18	0.78208	0.33972	5.38723	2.34011	1.20297	+	-	Promoter (2-3kb)
	ENSG00000144668	ITGA9	3	37669248	37669447	37669428	29	10	0.4512	0.19668	6.99304	3.04829	1.19792	+	-	Intron (ENST00000264741/ENSG00000144668, intron 17 of 27)
	ENSG00000237787	LINC02877	3	153531750	153532416	153531873	59	21	0.9024	0.39336	4.19373	1.82806	1.19792	+	-	Intron (ENST00000493214/ENSG00000238755, intron 5 of 6)
	ENSG00000240489	SETP14	3	155995607	155995924	155995764	78	28	1.18816	0.51852	11.5818	5.05435	1.19626	+	-	Distal Intergenic
	ENSG00000182973	CNOT10	3	32701531	32701730	32701616	31	11	0.48128	0.21456	7.45924	3.32541	1.1655	+	-	Promoter (2-3kb)
	ENSG00000272690	LINC02018	3	75444634	75444860	75444801	15	5	0.24064	0.10728	3.28601	1.46494	1.1655	+	-	Promoter (1-2kb)
	ENSG00000274810	NPHP3-ACAD11	3	132731176	132731410	132731291	47	17	0.72192	0.32184	9.52243	4.24521	1.1655	+	-	Intron (ENST00000489343/ENSG00000248724, intron 3 of 4)
	ENSG00000136068	FLNB	3	58082081	58082291	58082175	36	13	0.55648	0.25032	8.17512	3.67739	1.15256	+	-	Intron (ENST00000682097/ENSG00000136068, intron 4 of 12)
	ENSG00000085276	MECOM	3	169138864	169139116	169138996	28	10	0.43616	0.19668	5.34382	2.40972	1.14901	+	-	Intron (ENST00000264674/ENSG00000085276, intron 3 of 16)
	ENSG00000168297	PXK	3	58394612	58394828	58394712	28	10	0.43616	0.19668	6.23036	2.80949	1.14901	+	-	Promoter (<=1kb)
	ENSG00000157087	ATP2B2	3	10516230	10516429	10516326	41	15	0.63168	0.28608	9.79025	4.43388	1.14278	+	-	Intron (ENST00000460129/ENSG00000157087, intron 1 of 21)
	ENSG00000075420	FNDC3B	3	172129909	172130234	172130076	51	19	0.78208	0.3576	7.43636	3.40022	1.12897	+	-	Promoter (2-3kb)
	ENSG00000144681	STAC	3	36312460	36312668	36312556	25	9	0.39104	0.1788	5.79965	2.65184	1.12897	+	-	Distal Intergenic
	ENSG00000144749	LRIG1	3	66544754	66545047	66544895	25	9	0.39104	0.1788	4.12288	1.88515	1.12897	+	-	Distal Intergenic
	ENSG00000144909	OSBPL11	3	125633049	125633361	125633211	90	34	1.36864	0.6258	13.5541	6.19752	1.12897	+	-	Distal Intergenic
	ENSG00000240012	SLC9A9-AS1	3	143348801	143349197	143349095	51	19	0.78208	0.3576	6.10643	2.79212	1.12897	+	-	Intron (ENST00000316549/ENSG00000181804, intron 14 of 15)
	ENSG00000082684	SEMA5B	3	123026885	123027120	123026986	69	26	1.0528	0.48276	13.828	6.34083	1.12485	+	-	Promoter (<=1kb)
	ENSG00000241469	LINC00635	3	107846318	107846541	107846425	43	16	0.66176	0.30396	9.15755	4.20625	1.12243	+	-	Promoter (<=1kb)
	ENSG00000207940	MIR567	3	112118288	112118487	112118381	30	11	0.46624	0.21456	7.22614	3.32541	1.11969	+	-	Intron (ENST00000480282/ENSG00000114529, intron 3 of 4)
	ENSG00000244130	UBE2Q2P9	3	71985377	71985576	71985474	35	13	0.54144	0.25032	8.39165	3.87965	1.11303	+	-	Intron (ENST00000666244/ENSG00000241163, intron 5 of 6)
	ENSG00000223803	RPS20P14	3	186908903	186909487	186909001;186909317	81	31	1.23328	0.57216	6.5348	3.03172	1.10801	+	-	Distal Intergenic
	ENSG00000206561	COLQ	3	15467853	15468322	15468221	63	24	0.96256	0.447	6.34829	2.94806	1.1066	+	-	Intron (ENST00000383788/ENSG00000206561, intron 11 of 16)
	ENSG00000152601	MBNL1	3	152209212	152209429	152209311	50	19	0.76704	0.3576	10.9066	5.08473	1.10096	+	-	Distal Intergenic
	ENSG00000197885	NKIRAS1	3	23906023	23906339	23906178	50	19	0.76704	0.3576	7.50042	3.49675	1.10096	+	-	Intron (ENST00000425478/ENSG00000197885, intron 3 of 4)
	ENSG00000075711	DLG1	3	197187045	197187299	197187162	55	21	0.84224	0.39336	10.2382	4.78164	1.09838	+	-	Promoter (2-3kb)
	ENSG00000114861	FOXP1	3	71512093	71512292	71512216	32	12	0.49632	0.23244	7.69234	3.60253	1.09441	+	-	Intron (ENST00000649528/ENSG00000114861, intron 2 of 20)
	ENSG00000230757	NFU1P1	3	39668495	39668763	39668610	42	16	0.64672	0.30396	7.45231	3.5026	1.08926	+	-	Distal Intergenic
	ENSG00000144711	IQSEC1	3	12959971	12960174	12960072	52	20	0.79712	0.37548	12.1121	5.70536	1.08606	+	-	Intron (ENST00000613206/ENSG00000144711, intron 1 of 13)
	ENSG00000206262	FOXL2NB	3	138961111	138961560	138961414	62	24	0.94752	0.447	6.52684	3.07909	1.08388	+	-	Distal Intergenic
	ENSG00000215016	RPL24P7	3	23071768	23072075	23071942	62	24	0.94752	0.447	9.53596	4.49866	1.08388	+	-	Distal Intergenic
	ENSG00000170819	BFSP2	3	133464643	133464930	133464776	54	21	0.8272	0.39336	8.90317	4.23374	1.07239	+	-	Intron (ENST00000302334/ENSG00000170819, intron 4 of 6)
	ENSG00000173905	GOLIM4	3	168024582	168024877	168024769	44	17	0.6768	0.32184	7.08754	3.37035	1.07239	+	-	Exon (ENST00000470487/ENSG00000173905, exon 14 of 16)
	ENSG00000214021	TTLL3	3	9821014	9821258	9821139	64	25	0.9776	0.46488	12.3686	5.88168	1.07239	+	-	Promoter (<=1kb)
	ENSG00000228956	SATB1-AS1	3	18819098	18819355	18819265	24	9	0.376	0.1788	4.51747	2.1482	1.07239	+	-	Intron (ENST00000626982/ENSG00000228956, intron 4 of 4)
	ENSG00000230757	NFU1P1	3	39592564	39593168	39592695;39593051	79	31	1.2032	0.57216	6.16466	2.93149	1.07239	+	-	Distal Intergenic
	ENSG00000206560	ANKRD28	3	15805764	15806195	15805900	86	34	1.30848	0.6258	9.3888	4.49033	1.06412	+	-	Intron (ENST00000399451/ENSG00000206560, intron 1 of 27)
	ENSG00000121440	PDZRN3	3	73508487	73508868	73508585	46	18	0.70688	0.33972	5.736	2.75667	1.05712	+	-	Intron (ENST00000263666/ENSG00000121440, intron 3 of 9)
	ENSG00000073803	MAP3K13	3	185297926	185298158	185298033	41	16	0.63168	0.30396	8.40365	4.04378	1.05531	+	-	Intron (ENST00000446828/ENSG00000073803, intron 2 of 12)
	ENSG00000229241	PNPT1P1	3	3984945	3985222	3985073	36	14	0.55648	0.2682	6.20485	2.99048	1.05302	+	-	Promoter (<=1kb)
	ENSG00000239226	MRPS17P3	3	78562394	78562609	78562522	31	12	0.48128	0.23244	6.9067	3.33568	1.05002	+	-	Distal Intergenic
	ENSG00000172936	MYD88	3	38151213	38151412	38151386	26	10	0.40608	0.19668	6.29373	3.04829	1.04591	+	-	Distal Intergenic
	ENSG00000163539	CLASP2	3	33597862	33598061	33597983	21	8	0.33088	0.16092	5.12823	2.49406	1.03996	+	-	Intron (ENST00000468888/ENSG00000163539, intron 18 of 38)
	ENSG00000170011	MYRIP	3	40109916	40110316	40110020	38	15	0.58656	0.28608	4.53414	2.21141	1.03586	+	-	Intron (ENST00000444716/ENSG00000170011, intron 3 of 16)
	ENSG00000144802	NFKBIZ	3	101863694	101863965	101863828	72	29	1.09792	0.5364	12.5121	6.11289	1.03339	+	-	Distal Intergenic
	ENSG00000114554	PLXNA1	3	127083327	127083526	127083422	16	6	0.25568	0.12516	3.96272	1.93982	1.03057	+	-	Distal Intergenic
	ENSG00000144824	PHLDB2	3	111831843	111832084	111831916	33	13	0.51136	0.25032	6.54995	3.20632	1.03057	+	-	Intron (ENST00000393934/ENSG00000240891, intron 3 of 3)
	ENSG00000125037	EMC3	3	9977022	9977392	9977180;9977183	147	60	2.22592	1.09068	18.5978	9.11277	1.02917	+	+	Promoter (<=1kb)
	ENSG00000232746	LINC02022	3	12903293	12903513	12903394	45	18	0.69184	0.33972	9.70376	4.76492	1.02609	+	-	Intron (ENST00000613206/ENSG00000144711, intron 12 of 13)
	ENSG00000090530	P3H2	3	189982603	189982817	189982712	28	11	0.43616	0.21456	6.28831	3.09341	1.02348	+	-	Promoter (<=1kb)
	ENSG00000239263	RBM43P1	3	69500711	69501047	69500950	28	11	0.43616	0.21456	4.01183	1.97354	1.02348	+	-	Intron (ENST00000459638/ENSG00000114541, intron 1 of 5)
	ENSG00000152601	MBNL1	3	152242885	152243086	152243035	40	16	0.61664	0.30396	9.46253	4.66436	1.02055	+	-	Promoter (<=1kb)
	ENSG00000187098	MITF	3	69920099	69920392	69920226	40	16	0.61664	0.30396	6.50146	3.20476	1.02055	+	-	Intron (ENST00000352241/ENSG00000187098, intron 2 of 9)
	ENSG00000154928	EPHB1	3	134852917	134853320	134852977	47	19	0.72192	0.3576	5.53904	2.74374	1.01349	+	-	Promoter (<=1kb)
	ENSG00000163558	PRKCI	3	170278035	170278234	170278063	23	9	0.36096	0.1788	5.59443	2.77118	1.01349	+	-	Promoter (1-2kb)
	ENSG00000186265	BTLA	3	112473389	112473752	112473522	54	22	0.8272	0.41124	7.04427	3.50204	1.00826	+	-	Promoter (2-3kb)
	ENSG00000196639	HRH1	3	11227642	11227866	11227750	42	17	0.64672	0.32184	8.90965	4.43388	1.0068	+	-	Promoter (1-2kb)
	ENSG00000206531	CD200R1L	3	112858369	112858698	112858547	42	17	0.64672	0.32184	6.07476	3.0231	1.0068	+	-	Distal Intergenic
	ENSG00000163636	PSMD6	3	64043059	64043259	64043156	30	12	0.46624	0.23244	7.19019	3.58461	1.00421	+	-	Distal Intergenic
	ENSG00000241163	LINC00877	3	72031537	72031808	72031674	49	20	0.752	0.37548	8.5699	4.27902	1.002	+	-	Intron (ENST00000666244/ENSG00000241163, intron 5 of 6)
	ENSG00000266690	MIR4274	4	7457576	7457780	7457726	44	3	0.6768	0.07152	10.2337	1.08143	3.24231	+	-	Promoter (2-3kb)
	ENSG00000250219	LTV1P1	4	120099023	120099222	120099135	25	3	0.39104	0.07152	6.06063	1.10847	2.4509	+	-	Intron (ENST00000511064/ENSG00000250938, intron 2 of 3)
	ENSG00000059691	GATB	4	151686394	151686603	151686498	31	4	0.48128	0.0894	7.10404	1.31961	2.42853	+	-	Promoter (<=1kb)
	ENSG00000109205	ODAM	4	70184165	70184364	70184309	24	3	0.376	0.07152	5.82753	1.10847	2.39431	+	-	Distal Intergenic
	ENSG00000153064	BANK1	4	101459011	101459254	101459114	27	4	0.42112	0.0894	5.34986	1.13573	2.23588	+	-	Intron (ENST00000504592/ENSG00000153064, intron 2 of 20)
	ENSG00000198948	MFAP3L	4	170019946	170020149	170019993	35	6	0.54144	0.12516	8.2271	1.90179	2.11303	+	-	Intron (ENST00000361618/ENSG00000198948, intron 1 of 2)
	ENSG00000251025	NDUFB5P1	4	180388653	180388852	180388658	24	4	0.376	0.0894	5.82753	1.38559	2.07239	+	-	Distal Intergenic
	ENSG00000129116	PALLD	4	168710665	168710878	168710772	28	5	0.43616	0.10728	6.3177	1.55393	2.02348	+	-	Promoter (<=1kb)
	ENSG00000266421	MIR4451	4	85725663	85725903	85725846	28	5	0.43616	0.10728	5.60991	1.37984	2.02348	+	-	Intron (ENST00000395184/ENSG00000138639, intron 3 of 9)
	ENSG00000234125	EEF1GP8	4	130038746	130038945	130038843	27	5	0.42112	0.10728	6.52684	1.66271	1.97285	+	-	Distal Intergenic
	ENSG00000249754	NDUFB4P9	4	140308399	140308748	140308664	36	7	0.55648	0.14304	4.92843	1.26682	1.95991	+	-	Intron (ENST00000394205/ENSG00000153130, intron 1 of 4)
	ENSG00000174473	GALNTL6	4	172934598	172934797	172934693	25	5	0.39104	0.10728	6.06063	1.66271	1.86594	+	-	Intron (ENST00000506823/ENSG00000174473, intron 9 of 12)
	ENSG00000251308	MRPS33P3	4	115366447	115366685	115366554	29	6	0.4512	0.12516	5.85191	1.62328	1.84999	+	-	Distal Intergenic
	ENSG00000246876	LINC02466	4	129623278	129623477	129623383	20	4	0.31584	0.0894	4.89513	1.38559	1.82085	+	-	Intron (ENST00000653915/ENSG00000246876, intron 4 of 4)
	ENSG00000243883	RN7SL419P	4	153386006	153386216	153386054	24	5	0.376	0.10728	5.52373	1.57602	1.80935	+	-	Intron (ENST00000675518/ENSG00000288637, intron 12 of 15)
	ENSG00000164118	CEP44	4	174320477	174320681	174320586	31	7	0.48128	0.14304	7.27731	2.16287	1.75046	+	-	Intron (ENST00000457424/ENSG00000164118, intron 10 of 10)
	ENSG00000251219	LINC01217	4	100738479	100738782	100738627	23	5	0.36096	0.10728	3.68055	1.09389	1.75046	+	-	Intron (ENST00000510657/ENSG00000164035, intron 3 of 5)
	ENSG00000138709	LARP1B	4	128051326	128051587	128051444	46	11	0.70688	0.21456	8.36317	2.53848	1.72008	+	-	Distal Intergenic
	ENSG00000214062	RPL7P17	4	77089177	77089376	77089341	18	4	0.28576	0.0894	4.42892	1.38559	1.67646	+	-	Distal Intergenic
	ENSG00000248360	LINC00504	4	14841950	14842154	14842048	25	6	0.39104	0.12516	5.91281	1.89251	1.64354	+	-	Intron (ENST00000505089/ENSG00000248360, intron 2 of 6)
	ENSG00000109452	INPP4B	4	142838894	142839101	142838996	32	8	0.49632	0.16092	7.39648	2.39813	1.62493	+	-	Intron (ENST00000513000/ENSG00000109452, intron 1 of 26)
	ENSG00000196526	AFAP1	4	7960959	7961159	7961067	39	10	0.6016	0.19668	9.27766	3.03313	1.61295	+	-	Distal Intergenic
	ENSG00000138813	C4orf17	4	99519006	99519245	99519119	35	9	0.54144	0.1788	6.99304	2.30931	1.59845	+	-	Promoter (<=1kb)
	ENSG00000138696	BMPR1B	4	95129782	95130208	95129931	42	11	0.64672	0.21456	4.69478	1.55757	1.59176	+	-	Exon (ENST00000515059/ENSG00000138696, exon 9 of 13)
	ENSG00000138670	RASGEF1B	4	81454653	81454852	81454749	20	5	0.31584	0.10728	4.89513	1.66271	1.55781	+	-	Promoter (2-3kb)
	ENSG00000206780	SNORA75B	4	17324477	17324676	17324573	27	7	0.42112	0.14304	6.52684	2.21694	1.55781	+	-	Distal Intergenic
	ENSG00000234111	LINC02433	4	157514870	157515161	157514972	34	9	0.5264	0.1788	5.58804	1.89807	1.55781	+	-	Distal Intergenic
	ENSG00000172493	AFF1	4	86981899	86982098	86982000	30	8	0.46624	0.16092	7.22614	2.49406	1.53473	+	-	Intron (ENST00000504956/ENSG00000172493, intron 2 of 2)
	ENSG00000251445	CBR4-DT	4	169033829	169034028	169033930	30	8	0.46624	0.16092	7.22614	2.49406	1.53473	+	-	Distal Intergenic
	ENSG00000018189	RUFY3	4	70736003	70736226	70736110	62	18	0.94752	0.33972	13.1119	4.7011	1.47981	+	-	Promoter (1-2kb)
	ENSG00000109452	INPP4B	4	142751569	142751773	142751671	25	7	0.39104	0.14304	5.91281	2.16287	1.4509	+	-	Intron (ENST00000513000/ENSG00000109452, intron 1 of 26)
	ENSG00000138780	GSTCD	4	105714183	105714453	105714302	51	15	0.78208	0.28608	8.94558	3.27224	1.4509	+	-	Promoter (1-2kb)
	ENSG00000138684	IL21	4	122540163	122540371	122540267	28	8	0.43616	0.16092	6.46884	2.38666	1.43851	+	-	Distal Intergenic
	ENSG00000283314	LINC02357	4	26087929	26088131	26087941	18	5	0.28576	0.10728	4.36347	1.63813	1.41342	+	-	Intron (ENST00000637313/ENSG00000283314, intron 2 of 2)
	ENSG00000138741	TRPC3	4	121998079	121998389	121998253	43	13	0.66176	0.25032	6.59579	2.49495	1.40253	+	-	Distal Intergenic
	ENSG00000250053	RARRES2P4	4	190037748	190037992	190037870	43	13	0.66176	0.25032	8.37262	3.16706	1.40253	+	-	Promoter (<=1kb)
	ENSG00000248152	ANK2-AS1	4	112951527	112951726	112951585	24	7	0.376	0.14304	5.82753	2.21694	1.39431	+	-	Intron (ENST00000672356/ENSG00000145362, intron 2 of 43)
	ENSG00000138738	PRDM5	4	120837710	120837933	120837804	27	8	0.42112	0.16092	5.82753	2.22684	1.38789	+	-	3' UTR
	ENSG00000251166	OR7E163P	4	3848209	3848442	3848312	30	9	0.46624	0.1788	6.17619	2.36853	1.38273	+	-	Distal Intergenic
	ENSG00000181982	CCDC149	4	24809377	24809663	24809497	33	10	0.51136	0.19668	5.52296	2.12425	1.37849	+	-	Intron (ENST00000504487/ENSG00000181982, intron 11 of 11)
	ENSG00000109184	DCUN1D4	4	51118550	51118834	51118644	36	11	0.55648	0.21456	6.05245	2.33362	1.37495	+	-	Distal Intergenic
	ENSG00000163995	ABLIM2	4	7969670	7969901	7969792	60	19	0.91744	0.3576	12.2579	4.77789	1.35927	+	-	Intron (ENST00000512594/ENSG00000163995, intron 6 of 6)
	ENSG00000109452	INPP4B	4	142934719	142934918	142934817	17	5	0.27072	0.10728	4.19582	1.66271	1.33542	+	-	Intron (ENST00000507826/ENSG00000250326, intron 2 of 2)
	ENSG00000138639	ARHGAP24	4	85826287	85826515	85826395	44	14	0.6768	0.2682	9.16118	3.63036	1.33542	+	-	Promoter (1-2kb)
	ENSG00000164056	SPRY1	4	123390962	123391183	123391060	32	10	0.49632	0.19668	6.93004	2.74621	1.33542	+	-	Distal Intergenic
	ENSG00000164303	ENPP6	4	184115436	184115640	184115536	32	10	0.49632	0.19668	7.50472	2.97395	1.33542	+	-	Promoter (2-3kb)
	ENSG00000221296	MIR548T	4	173242583	173242782	173242692	26	8	0.40608	0.16092	6.29373	2.49406	1.33542	+	-	Intron (ENST00000512285/ENSG00000109586, intron 1 of 5)
	ENSG00000152969	JAKMIP1	4	6200492	6200823	6200658	52	17	0.79712	0.32184	7.44239	3.00489	1.30845	+	-	Promoter (<=1kb)
	ENSG00000164112	SMIM43	4	121764838	121765300	121765165	69	23	1.0528	0.42912	7.04842	2.87293	1.29478	+	-	Promoter (<=1kb)
	ENSG00000109339	MAPK10	4	86024418	86024803	86024754	31	10	0.48128	0.19668	3.86489	1.57943	1.29103	+	-	3' UTR
	ENSG00000135605	TEC	4	48177548	48177747	48177606	31	10	0.48128	0.19668	7.45924	3.04829	1.29103	+	-	Intron (ENST00000381501/ENSG00000135605, intron 2 of 17)
	ENSG00000145431	PDGFC	4	156774538	156774737	156774688	22	7	0.34592	0.14304	5.36133	2.21694	1.27402	+	-	Promoter (<=1kb)
	ENSG00000164106	SCRG1	4	173409644	173409843	173409694	22	7	0.34592	0.14304	5.36133	2.21694	1.27402	+	-	Distal Intergenic
	ENSG00000236699	ARHGEF38	4	105650239	105650541	105650357	45	15	0.69184	0.28608	7.07766	2.92666	1.27402	+	-	Intron (ENST00000420470/ENSG00000236699, intron 7 of 13)
	ENSG00000252183	RNU6-948P	4	121192504	121192727	121192614	45	15	0.69184	0.28608	9.5738	3.95882	1.27402	+	-	Promoter (<=1kb)
	ENSG00000249464	LINC01091	4	123606947	123607385	123607071	73	25	1.11296	0.46488	7.85854	3.28249	1.25947	+	-	Intron (ENST00000666328/ENSG00000249464, intron 1 of 3)
	ENSG00000250266	LINC01612	4	170202801	170203035	170202918	44	15	0.6768	0.28608	8.92728	3.77352	1.24231	+	-	Distal Intergenic
	ENSG00000138771	SHROOM3	4	76545248	76545447	76545344	24	8	0.376	0.16092	5.82753	2.49406	1.22439	+	-	Intron (ENST00000296043/ENSG00000138771, intron 1 of 10)
	ENSG00000240772	RN7SL776P	4	167397432	167397765	167397530	46	16	0.70688	0.30396	6.56033	2.82096	1.21758	+	-	Promoter (2-3kb)
	ENSG00000124406	ATP8A1	4	42588988	42589193	42589085	32	11	0.49632	0.21456	7.46829	3.22856	1.20989	+	-	Promoter (<=1kb)
	ENSG00000237136	C4orf51	4	145722688	145722948	145722820	43	15	0.66176	0.28608	7.85935	3.39761	1.20989	+	-	Intron (ENST00000438731/ENSG00000237136, intron 2 of 5)
	ENSG00000137601	NEK1	4	169604647	169604898	169604761	51	18	0.78208	0.33972	9.62005	4.17876	1.20297	+	-	Intron (ENST00000507142/ENSG00000137601, intron 2 of 35)
	ENSG00000163982	OTOP1	4	4226445	4226743	4226591	51	18	0.78208	0.33972	8.10787	3.5219	1.20297	+	-	Promoter (<=1kb)
	ENSG00000163697	APBB2	4	40841052	40841302	40841180	70	25	1.06784	0.46488	13.1874	5.74108	1.19977	+	-	Promoter (1-2kb)
	ENSG00000251149	MTND5P5	4	101956568	101956777	101956662	29	10	0.4512	0.19668	6.66004	2.90314	1.19792	+	-	Intron (ENST00000504592/ENSG00000153064, intron 11 of 20)
	ENSG00000196104	SPOCK3	4	167020462	167020723	167020593	56	20	0.85728	0.37548	10.1426	4.44235	1.19103	+	-	Intron (ENST00000541354/ENSG00000196104, intron 3 of 9)
	ENSG00000251332	PSME2P4	4	37989791	37990238	37990083	61	22	0.93248	0.41124	6.45191	2.84541	1.18109	+	-	Intron (ENST00000261439/ENSG00000065882, intron 2 of 19)
	ENSG00000180673	EXOC5P1	4	62709727	62709975	62709842	50	18	0.76704	0.33972	9.54873	4.22911	1.17496	+	-	Distal Intergenic
	ENSG00000087266	SH3BP2	4	2787130	2787629	2787260	109	40	1.6544	0.73308	10.2565	4.54473	1.17427	+	-	Distal Intergenic
	ENSG00000145216	FIP1L1	4	53441030	53441309	53441097	23	8	0.36096	0.16092	3.99602	1.78147	1.1655	+	-	Promoter (<=1kb)
	ENSG00000199780	Y_RNA	4	59553826	59554055	59553937	31	11	0.48128	0.21456	6.4863	2.89166	1.1655	+	-	Intron (ENST00000504537/ENSG00000249392, intron 5 of 5)
	ENSG00000234125	EEF1GP8	4	130028665	130028929	130028792	39	14	0.6016	0.2682	7.03702	3.13718	1.1655	+	-	Distal Intergenic
	ENSG00000241250	RPL17P20	4	56731924	56732127	56732022	31	11	0.48128	0.21456	7.31298	3.26021	1.1655	+	-	Distal Intergenic
	ENSG00000250858	IGBP1P5	4	27490658	27490857	27490738	23	8	0.36096	0.16092	5.59443	2.49406	1.1655	+	-	Distal Intergenic
	ENSG00000171497	PPID	4	158729986	158730285	158730147	70	26	1.06784	0.48276	11.0335	4.98812	1.14532	+	-	Distal Intergenic
	ENSG00000248360	LINC00504	4	14749988	14750475	14750123	62	23	0.94752	0.42912	6.0186	2.72575	1.14278	+	-	Intron (ENST00000505089/ENSG00000248360, intron 2 of 6)
	ENSG00000222727	RNU4-64P	4	186021576	186021792	186021758	33	12	0.51136	0.23244	7.30456	3.3203	1.13748	+	-	Distal Intergenic
	ENSG00000250666	LINC01596	4	189866954	189867190	189867083	33	12	0.51136	0.23244	6.68814	3.04011	1.13748	+	-	Intron (ENST00000660244/ENSG00000245685, intron 2 of 3)
	ENSG00000197712	FAM114A1	4	38893750	38893979	38893856	38	14	0.58656	0.2682	7.90517	3.61458	1.12897	+	-	Intron (ENST00000515037/ENSG00000197712, intron 2 of 12)
	ENSG00000252362	RNU6-506P	4	139229543	139229755	139229639	51	19	0.78208	0.3576	11.3815	5.20409	1.12897	+	-	Promoter (1-2kb)
	ENSG00000145428	RNF175	4	153750209	153750545	153750395	97	37	1.47392	0.67944	13.5572	6.24954	1.11724	+	-	Promoter (1-2kb)
	ENSG00000145365	TIFA	4	112279511	112279744	112279612	35	13	0.54144	0.25032	7.17235	3.31594	1.11303	+	-	Promoter (2-3kb)
	ENSG00000172238	ATOH1	4	93897636	93897872	93897751	50	19	0.76704	0.3576	10.0322	4.67709	1.10096	+	-	Distal Intergenic
	ENSG00000132466	ANKRD17	4	73127915	73128365	73128019	55	21	0.84224	0.39336	5.78877	2.70359	1.09838	+	-	Intron (ENST00000358602/ENSG00000132466, intron 16 of 33)
	ENSG00000163297	ANTXR2	4	80125243	80125707	80125598	55	21	0.84224	0.39336	5.61448	2.62219	1.09838	+	-	Promoter (<=1kb)
	ENSG00000280650	KCNIP4-IT1	4	21789335	21789601	21789449	42	16	0.64672	0.30396	7.50813	3.52884	1.08926	+	-	Intron (ENST00000382152/ENSG00000185774, intron 1 of 8)
	ENSG00000250488	LINC02233	4	159764425	159764665	159764545	47	18	0.72192	0.33972	9.28536	4.36949	1.08749	+	-	Intron (ENST00000513718/ENSG00000250488, intron 1 of 2)
	ENSG00000137449	CPEB2	4	15036997	15037196	15037100	24	9	0.376	0.1788	5.82753	2.77118	1.07239	+	-	Intron (ENST00000538197/ENSG00000137449, intron 5 of 11)
	ENSG00000152990	ADGRA3	4	22357230	22357512	22357378	49	19	0.752	0.3576	8.23679	3.91686	1.07239	+	-	Intron (ENST00000511051/ENSG00000152990, intron 3 of 4)
	ENSG00000178950	GAK	4	915646	915873	915777	54	21	0.8272	0.39336	11.2461	5.34789	1.07239	+	-	Promoter (<=1kb)
	ENSG00000248336	HMGN1P11	4	62513408	62513647	62513516	34	13	0.5264	0.25032	6.79879	3.23304	1.07239	+	-	Promoter (2-3kb)
	ENSG00000091490	SEL1L3	4	25842271	25842597	25842391	51	20	0.78208	0.37548	7.41362	3.55931	1.05858	+	-	Intron (ENST00000399878/ENSG00000091490, intron 2 of 23)
	ENSG00000072832	CRMP1	4	5822724	5822966	5822826	46	18	0.70688	0.33972	9.01709	4.33353	1.05712	+	-	Intron (ENST00000506216/ENSG00000072832, intron 12 of 12)
	ENSG00000206703	RNU6-128P	4	158782836	158783119	158783062	41	16	0.63168	0.30396	6.89454	3.31761	1.05531	+	-	Intron (ENST00000264433/ENSG00000052795, intron 1 of 16)
	ENSG00000164123	C4orf45	4	158953384	158953747	158953445	31	12	0.48128	0.23244	4.09848	1.97941	1.05002	+	-	Intron (ENST00000434826/ENSG00000164123, intron 3 of 4)
	ENSG00000248574	ADAM20P2	4	175536901	175537124	175537018	31	12	0.48128	0.23244	6.66004	3.21654	1.05002	+	-	Distal Intergenic
	ENSG00000072832	CRMP1	4	5827026	5827357	5827214	53	21	0.81216	0.39336	7.58281	3.67264	1.04591	+	-	Promoter (<=1kb)
	ENSG00000185477	GPRIN3	4	89243577	89243776	89243675	26	10	0.40608	0.19668	6.29373	3.04829	1.04591	+	-	3' UTR
	ENSG00000151623	NR3C2	4	148273702	148274037	148273858	70	28	1.06784	0.51852	9.8513	4.78358	1.04222	+	-	Intron (ENST00000344721/ENSG00000151623, intron 2 of 8)
	ENSG00000163625	WDFY3	4	84664721	84665051	84664799	38	15	0.58656	0.28608	5.49302	2.67908	1.03586	+	-	Distal Intergenic
	ENSG00000184985	SORCS2	4	7156925	7157179	7157044	33	13	0.51136	0.25032	6.21603	3.04286	1.03057	+	-	Distal Intergenic
	ENSG00000249799	SNRPCP13	4	9595394	9595980	9595737	96	39	1.45888	0.7152	7.70386	3.77673	1.02844	+	-	Intron (ENST00000653847/ENSG00000287117, intron 4 of 4)
	ENSG00000251308	MRPS33P3	4	115234464	115235106	115234607;115234913	103	42	1.56416	0.76884	7.54044	3.7064	1.02463	+	-	Distal Intergenic
	ENSG00000172403	SYNPO2	4	118878617	118878862	118878718	28	11	0.43616	0.21456	5.49588	2.70359	1.02348	+	-	Intron (ENST00000610556/ENSG00000172403, intron 1 of 4)
	ENSG00000070190	DAPP1	4	99821915	99822183	99822047	54	22	0.8272	0.41124	9.53202	4.73882	1.00826	+	-	Intron (ENST00000512369/ENSG00000070190, intron 1 of 8)
	ENSG00000074211	PPP2R2C	4	6474206	6474422	6474310	61	25	0.93248	0.46488	13.3201	6.64061	1.00421	+	-	Promoter (1-2kb)
	ENSG00000249242	TMEM150C	4	82555192	82555637	82555451;82555505	87	36	1.32352	0.66156	9.19861	4.59792	1.00044	+	+	Intron (ENST00000515780/ENSG00000249242, intron 1 of 7)
	ENSG00000113448	PDE4D	5	59221845	59222078	59221966	33	4	0.51136	0.0894	6.77388	1.18426	2.51599	+	-	Intron (ENST00000340635/ENSG00000113448, intron 1 of 14)
	ENSG00000183775	KCTD16	5	144194126	144194325	144194268	24	3	0.376	0.07152	5.82753	1.10847	2.39431	+	-	Intron (ENST00000512467/ENSG00000183775, intron 2 of 3)
	ENSG00000113597	TRAPPC13	5	65692977	65693176	65693074	22	3	0.34592	0.07152	5.36133	1.10847	2.27402	+	-	Intron (ENST00000381007/ENSG00000197860, intron 5 of 10)
	ENSG00000254299	LINC01944	5	172534904	172535130	172535110	27	4	0.42112	0.0894	5.75052	1.22078	2.23588	+	-	Intron (ENST00000660356/ENSG00000287814, intron 1 of 1)
	ENSG00000171421	MRPL36	5	1789452	1789651	1789546	33	6	0.51136	0.12516	7.92544	1.93982	2.03057	+	-	Distal Intergenic
	ENSG00000206614	RNU6-477P	5	169504040	169504246	169504136	23	4	0.36096	0.0894	5.40525	1.33873	2.01349	+	-	Distal Intergenic
	ENSG00000178996	SNX18	5	54511287	54511486	54511343	22	4	0.34592	0.0894	5.36133	1.38559	1.95209	+	-	Distal Intergenic
	ENSG00000229666	MAST4-AS1	5	66992710	66992987	66992868	31	6	0.48128	0.12516	5.36636	1.39556	1.9431	+	-	Intron (ENST00000403625/ENSG00000069020, intron 4 of 28)
	ENSG00000164574	GALNT10	5	154202695	154202941	154202829	49	10	0.752	0.19668	9.4373	2.46825	1.93488	+	-	Intron (ENST00000519325/ENSG00000037749, intron 3 of 4)
	ENSG00000251389	YTHDF1P1	5	97355608	97355834	97355745	26	5	0.40608	0.10728	5.54514	1.46494	1.92038	+	-	Intron (ENST00000504578/ENSG00000251513, intron 5 of 6)
	ENSG00000210678	RNU6ATAC2P	5	56303585	56303816	56303701	39	8	0.6016	0.16092	8.03797	2.15005	1.90246	+	-	Distal Intergenic
	ENSG00000164327	RICTOR	5	38970022	38970221	38970142	30	6	0.46624	0.12516	7.22614	1.93982	1.8973	+	-	Promoter (<=1kb)
	ENSG00000231579	RPL7P21	5	143343097	143343311	143343201	34	7	0.5264	0.14304	7.58934	2.06227	1.87974	+	-	Intron (ENST00000343796/ENSG00000113580, intron 2 of 8)
	ENSG00000152377	SPOCK1	5	137017050	137017249	137017201	24	5	0.376	0.10728	5.82753	1.66271	1.80935	+	-	Intron (ENST00000394945/ENSG00000152377, intron 6 of 10)
	ENSG00000113048	MRPS27	5	72280793	72281030	72280908	32	7	0.49632	0.14304	6.46415	1.86298	1.79485	+	-	Intron (ENST00000261413/ENSG00000113048, intron 4 of 10)
	ENSG00000249937	LINC02223	5	17916539	17916809	17916686	44	10	0.6768	0.19668	7.74137	2.24966	1.78288	+	-	Promoter (2-3kb)
	ENSG00000153071	DAB2	5	39476569	39476768	39476689	27	6	0.42112	0.12516	6.52684	1.93982	1.75046	+	-	Distal Intergenic
	ENSG00000250247	SEPHS2P1	5	14957537	14957739	14957647	36	9	0.55648	0.1788	8.49729	2.73022	1.63798	+	-	Promoter (2-3kb)
	ENSG00000092421	SEMA6A	5	116557692	116557965	116557821	46	12	0.70688	0.23244	7.9969	2.62958	1.60461	+	-	Promoter (2-3kb)
	ENSG00000113369	ARRDC3	5	91419663	91419870	91419804	38	10	0.58656	0.19668	8.7413	2.93105	1.57643	+	-	Exon (ENST00000625713/ENSG00000281357, exon 3 of 3)
	ENSG00000237693	IRGM	5	150846391	150846617	150846532	41	11	0.63168	0.21456	8.62577	2.92988	1.55781	+	-	Promoter (<=1kb)
	ENSG00000212278	SNORD81	5	18323932	18324206	18324096	30	8	0.46624	0.16092	5.25537	1.81386	1.53473	+	-	Distal Intergenic
	ENSG00000242683	RPL12P21	5	139027937	139028177	139028052	40	11	0.61664	0.21456	7.93125	2.75968	1.52305	+	-	Intron (ENST00000512875/ENSG00000249593, intron 2 of 4)
	ENSG00000169271	HSPB3	5	54443381	54443605	54443478	43	12	0.66176	0.23244	9.11685	3.20225	1.50945	+	-	Distal Intergenic
	ENSG00000253093	RNA5SP179	5	16842548	16843086	16842795	49	14	0.752	0.2682	4.3247	1.5424	1.48742	+	-	Intron (ENST00000513610/ENSG00000145555, intron 2 of 40)
	ENSG00000222111	RN7SKP148	5	175590451	175590825	175590548	35	10	0.54144	0.19668	4.47554	1.62576	1.46095	+	-	Distal Intergenic
	ENSG00000164326	CARTPT	5	71694082	71694537	71694213	57	17	0.87232	0.32184	5.92977	2.18777	1.43851	+	-	Distal Intergenic
	ENSG00000120725	SIL1	5	138979888	138980173	138980084	31	9	0.48128	0.1788	5.21625	1.93789	1.42853	+	-	Intron (ENST00000394817/ENSG00000120725, intron 7 of 9)
	ENSG00000250482	DUX4L51	5	31250686	31251010	31250832	40	12	0.61664	0.23244	5.88132	2.21694	1.40757	+	-	Promoter (<=1kb)
	ENSG00000248309	MEF2C-AS1	5	89260353	89260577	89260462	36	11	0.55648	0.21456	7.66644	2.95592	1.37495	+	-	Intron (ENST00000512585/ENSG00000248309, intron 5 of 5)
	ENSG00000222178	RNA5SP181	5	36459635	36459839	36459733	39	12	0.6016	0.23244	9.09663	3.51466	1.37195	+	-	Distal Intergenic
	ENSG00000223442	TH2LCRR	5	132663209	132663408	132663327	39	12	0.6016	0.23244	9.32405	3.60253	1.37195	+	-	Promoter (<=1kb)
	ENSG00000072786	STK10	5	172070880	172071104	172070988	32	10	0.49632	0.19668	6.83764	2.7096	1.33542	+	-	Intron (ENST00000176763/ENSG00000072786, intron 12 of 18)
	ENSG00000123219	CENPK	5	65522477	65522793	65522748	32	10	0.49632	0.19668	4.85321	1.92321	1.33542	+	-	Intron (ENST00000396679/ENSG00000123219, intron 9 of 10)
	ENSG00000145779	TNFAIP8	5	119287531	119287778	119287648	41	13	0.63168	0.25032	7.89537	3.12875	1.33542	+	-	Intron (ENST00000274456/ENSG00000145779, intron 1 of 1)
	ENSG00000145832	SLC25A48	5	135850181	135850441	135850279	32	10	0.49632	0.19668	5.89451	2.33586	1.33542	+	-	5' UTR
	ENSG00000156463	SH3RF2	5	146068473	146068674	146068643	23	7	0.36096	0.14304	5.53904	2.19499	1.33542	+	-	Intron (ENST00000511217/ENSG00000156463, intron 9 of 9)
	ENSG00000169862	CTNND2	5	11249049	11249342	11249170	47	15	0.72192	0.28608	7.61147	3.01625	1.33542	+	-	Intron (ENST00000304623/ENSG00000169862, intron 9 of 21)
	ENSG00000186334	SLC36A3	5	151298167	151298373	151298260	44	14	0.6768	0.2682	10.1348	4.0162	1.33542	+	-	Promoter (<=1kb)
	ENSG00000196800	SPINK14	5	148179330	148179562	148179449	53	17	0.81216	0.32184	10.8047	4.28165	1.33542	+	-	Intron (ENST00000667608/ENSG00000247199, intron 3 of 4)
	ENSG00000204967	PCDHA4	5	140807032	140807231	140807127	17	5	0.27072	0.10728	4.19582	1.66271	1.33542	+	-	Promoter (<=1kb)
	ENSG00000153113	CAST	5	96483962	96484168	96484062	40	13	0.61664	0.25032	9.23396	3.74845	1.30065	+	-	Intron (ENST00000502645/ENSG00000251314, intron 4 of 4)
	ENSG00000072786	STK10	5	172106869	172107169	172107027	139	47	2.1056	0.85824	21.6838	8.83831	1.29478	+	-	Promoter (<=1kb)
	ENSG00000251983	RN7SKP157	5	62190323	62190557	62190452	31	10	0.48128	0.19668	6.34829	2.59429	1.29103	+	-	Distal Intergenic
	ENSG00000276778	LINC02227	5	158382514	158382799	158382694	31	10	0.48128	0.19668	5.21625	2.13167	1.29103	+	-	Intron (ENST00000619068/ENSG00000276778, intron 1 of 6)
	ENSG00000207317	Y_RNA	5	139985836	139986035	139985989	30	10	0.46624	0.19668	7.22614	3.04829	1.24522	+	-	Intron (ENST00000541337/ENSG00000158458, intron 1 of 7)
	ENSG00000250802	ZBED3-AS1	5	77129297	77129760	77129613	88	31	1.33856	0.57216	8.94225	3.82231	1.22619	+	-	Intron (ENST00000646704/ENSG00000285000, intron 14 of 15)
	ENSG00000145632	PLK2	5	58466959	58467242	58467095	49	17	0.752	0.32184	8.20779	3.51276	1.22439	+	-	Distal Intergenic
	ENSG00000145725	PPIP5K2	5	103212271	103212500	103212390	35	12	0.54144	0.23244	7.29708	3.13264	1.21994	+	-	3' UTR
	ENSG00000145861	C1QTNF2	5	160378433	160378669	160378552	35	12	0.54144	0.23244	7.08156	3.04011	1.21994	+	-	Distal Intergenic
	ENSG00000249069	LINC01033	5	54386134	54386341	54386234	46	16	0.70688	0.30396	10.5344	4.52981	1.21758	+	-	Intron (ENST00000665899/ENSG00000249069, intron 3 of 4)
	ENSG00000145700	ANKRD31	5	75146962	75147194	75147081	32	11	0.49632	0.21456	6.60287	2.85443	1.20989	+	-	3' UTR
	ENSG00000145687	SSBP2	5	81534082	81534330	81534205	26	9	0.40608	0.1788	5.05521	2.22585	1.18342	+	-	Intron (ENST00000320672/ENSG00000145687, intron 4 of 16)
	ENSG00000151304	SRFBP1	5	122007146	122007345	122007294	26	9	0.40608	0.1788	6.29373	2.77118	1.18342	+	-	Intron (ENST00000339397/ENSG00000151304, intron 4 of 7)
	ENSG00000145833	DDX46	5	134813442	134813670	134813532	34	12	0.5264	0.23244	7.12537	3.14631	1.1793	+	-	Intron (ENST00000507392/ENSG00000145833, intron 18 of 22)
	ENSG00000249343	LINC01333	5	74327096	74327325	74327207	42	15	0.64672	0.28608	8.71596	3.85555	1.17672	+	-	Intron (ENST00000512458/ENSG00000249343, intron 2 of 3)
	ENSG00000249082	EPIST	5	135039673	135039928	135039764	50	18	0.76704	0.33972	9.28763	4.11347	1.17496	+	-	Promoter (<=1kb)
	ENSG00000113448	PDE4D	5	60248901	60249327	60249026;60249203	55	20	0.84224	0.37548	6.11413	2.72575	1.1655	+	-	Intron (ENST00000502484/ENSG00000113448, intron 1 of 16)
	ENSG00000133302	SLF1	5	94693103	94693573	94693208	63	23	0.96256	0.42912	6.33481	2.82413	1.1655	+	-	Promoter (<=1kb)
	ENSG00000249266	MTHFD2P6	5	41968062	41968370	41968255	23	8	0.36096	0.16092	3.62099	1.61428	1.1655	+	-	Promoter (<=1kb)
	ENSG00000249312	ARL2BPP4	5	130488355	130488576	130488448	31	11	0.48128	0.21456	6.72004	2.99587	1.1655	+	-	Distal Intergenic
	ENSG00000039537	C6	5	41270512	41270711	41270608	36	13	0.55648	0.25032	8.62475	3.87965	1.15256	+	-	Distal Intergenic
	ENSG00000083720	OXCT1	5	41813571	41813857	41813633	28	10	0.43616	0.19668	4.71076	2.12425	1.14901	+	-	Intron (ENST00000196371/ENSG00000083720, intron 7 of 16)
	ENSG00000131504	DIAPH1	5	141543206	141543476	141543358	49	18	0.752	0.33972	8.60152	3.88578	1.14639	+	-	Intron (ENST00000389054/ENSG00000131504, intron 18 of 27)
	ENSG00000155846	PPARGC1B	5	149779025	149779335	149779228	41	15	0.63168	0.28608	6.29598	2.85137	1.14278	+	-	Intron (ENST00000360453/ENSG00000155846, intron 1 of 10)
	ENSG00000250862	HMGB1P29	5	124162873	124163098	124162982	33	12	0.51136	0.23244	7.01367	3.18808	1.13748	+	-	Intron (ENST00000628324/ENSG00000253807, intron 2 of 3)
	ENSG00000124275	MTRR	5	7887176	7887380	7887277	38	14	0.58656	0.2682	8.86922	4.05538	1.12897	+	-	Promoter (<=1kb)
	ENSG00000172497	ACOT12	5	81401107	81401331	81401220	25	9	0.39104	0.1788	5.38723	2.46327	1.12897	+	-	Distal Intergenic
	ENSG00000120725	SIL1	5	139091834	139092054	139091943	40	15	0.61664	0.28608	8.64901	4.01256	1.10801	+	-	Promoter (1-2kb)
	ENSG00000083720	OXCT1	5	41813178	41813377	41813185	22	8	0.34592	0.16092	5.36133	2.49406	1.10409	+	-	Intron (ENST00000196371/ENSG00000083720, intron 7 of 16)
	ENSG00000206077	ZDHHC11B	5	782975	783435	783278	165	64	2.49664	1.1622	16.7873	7.8146	1.10313	+	-	Promoter (1-2kb)
	ENSG00000248309	MEF2C-AS1	5	89128130	89128633	89128279	72	28	1.09792	0.51852	6.75254	3.18905	1.0823	+	-	Intron (ENST00000512585/ENSG00000248309, intron 3 of 5)
	ENSG00000091010	POU4F3	5	146313053	146313387	146313204;146313221	92	36	1.39872	0.66156	12.9423	6.12141	1.08016	+	+	Intron (ENST00000506502/ENSG00000275740, intron 18 of 19)
	ENSG00000113100	CDH9	5	27124729	27124933	27124824	34	13	0.5264	0.25032	7.95956	3.78502	1.07239	+	-	Distal Intergenic
	ENSG00000145730	PAM	5	102969809	102970149	102969916	34	13	0.5264	0.25032	4.78507	2.27545	1.07239	+	-	Intron (ENST00000510208/ENSG00000145730, intron 14 of 23)
	ENSG00000265160	MIR5003	5	172669482	172669681	172669577	29	11	0.4512	0.21456	6.99304	3.32541	1.07239	+	-	Intron (ENST00000369800/ENSG00000214357, intron 1 of 4)
	ENSG00000146021	KLHL3	5	137695651	137695901	137695769	71	28	1.08288	0.51852	13.3731	6.40352	1.0624	+	-	Promoter (2-3kb)
	ENSG00000152582	SPEF2	5	35665177	35665391	35665374	31	12	0.48128	0.23244	6.93883	3.35119	1.05002	+	-	Intron (ENST00000282469/ENSG00000152582, intron 8 of 9)
	ENSG00000201436	RNU6-660P	5	16976381	16976580	16976464	31	12	0.48128	0.23244	7.45924	3.60253	1.05002	+	-	Distal Intergenic
	ENSG00000055147	FAM114A2	5	153951665	153951864	153951756	21	8	0.33088	0.16092	5.12823	2.49406	1.03996	+	-	Distal Intergenic
	ENSG00000145826	LECT2	5	135986008	135986737	135986157;135986532;135986189	138	56	2.09056	1.01916	8.87701	4.32759	1.03651	+	+	Distal Intergenic
	ENSG00000152377	SPOCK1	5	137563667	137563884	137563764	38	15	0.58656	0.28608	8.34032	4.06778	1.03586	+	-	Intron (ENST00000503916/ENSG00000152377, intron 1 of 4)
	ENSG00000164587	RPS14	5	150439247	150439476	150439359	77	31	1.17312	0.57216	15.8103	7.7111	1.03586	+	-	Distal Intergenic
	ENSG00000091009	RBM27	5	146291553	146291787	146291659	45	18	0.69184	0.33972	9.12567	4.48105	1.02609	+	-	Intron (ENST00000506502/ENSG00000275740, intron 18 of 19)
	ENSG00000202601	MIR582	5	59649310	59649659	59649413	40	16	0.61664	0.30396	5.46123	2.692	1.02055	+	-	Intron (ENST00000340635/ENSG00000113448, intron 1 of 14)
	ENSG00000113749	HRH2	5	175691078	175691301	175691186	52	21	0.79712	0.39336	11.0307	5.44338	1.01895	+	-	3' UTR
	ENSG00000188725	SMIM15	5	61200554	61200865	61200718;61200736	80	33	1.21824	0.60792	12.1033	6.03975	1.00284	+	+	Intron (ENST00000506902/ENSG00000251279, intron 3 of 3)
	ENSG00000010818	HIVEP2	6	142912549	142912757	142912651	28	3	0.43616	0.07152	6.46884	1.06074	2.60844	+	-	Intron (ENST00000012134/ENSG00000010818, intron 1 of 8)
	ENSG00000152894	PTPRK	6	128283115	128283328	128283213	30	4	0.46624	0.0894	6.7534	1.29494	2.38273	+	-	Intron (ENST00000368226/ENSG00000152894, intron 3 of 29)
	ENSG00000111913	RIPOR2	6	24845749	24845953	24845905	22	3	0.34592	0.07152	5.23056	1.08143	2.27402	+	-	Promoter (2-3kb)
	ENSG00000270900	NUDT19P4	6	44921083	44921282	44921178	25	4	0.39104	0.0894	6.06063	1.38559	2.12897	+	-	Intron (ENST00000475057/ENSG00000196284, intron 10 of 11)
	ENSG00000112062	MAPK14	6	36051143	36051452	36051217	28	5	0.43616	0.10728	4.36125	1.07271	2.02348	+	-	Intron (ENST00000622903/ENSG00000112062, intron 1 of 6)
	ENSG00000096395	MLN	6	33821202	33821413	33821299	36	7	0.55648	0.14304	8.13655	2.09145	1.95991	+	-	Distal Intergenic
	ENSG00000010810	FYN	6	111826958	111827157	111827052	34	7	0.5264	0.14304	8.15854	2.21694	1.87974	+	-	Intron (ENST00000368682/ENSG00000010810, intron 2 of 13)
	ENSG00000252444	RNU6-344P	6	106301042	106301241	106301140	25	5	0.39104	0.10728	6.06063	1.66271	1.86594	+	-	Promoter (2-3kb)
	ENSG00000118495	PLAGL1	6	143913596	143913863	143913767	24	5	0.376	0.10728	4.3489	1.24083	1.80935	+	-	Intron (ENST00000454207/ENSG00000280148, intron 8 of 9)
	ENSG00000047579	DTNBP1	6	15672192	15672557	15672362	44	10	0.6768	0.19668	5.732	1.66573	1.78288	+	-	Distal Intergenic
	ENSG00000135299	ANKRD6	6	89536095	89536384	89536142	31	7	0.48128	0.14304	5.1443	1.52893	1.75046	+	-	Intron (ENST00000339746/ENSG00000135299, intron 1 of 15)
	ENSG00000185345	PRKN	6	161618947	161619164	161619019	30	7	0.46624	0.14304	6.62949	2.03389	1.70465	+	-	Intron (ENST00000366898/ENSG00000185345, intron 7 of 11)
	ENSG00000220730	H3P27	6	75580123	75580322	75580226	30	7	0.46624	0.14304	7.22614	2.21694	1.70465	+	-	Distal Intergenic
	ENSG00000189325	BNIP5	6	36346110	36346309	36346215	41	10	0.63168	0.19668	9.79025	3.04829	1.68334	+	-	Distal Intergenic
	ENSG00000238697	RNU6-261P	6	76379348	76379564	76379407	25	6	0.39104	0.12516	5.58584	1.78786	1.64354	+	-	Distal Intergenic
	ENSG00000010017	RANBP9	6	13702915	13703136	13703012	46	12	0.70688	0.23244	9.87005	3.24552	1.60461	+	-	Intron (ENST00000011619/ENSG00000010017, intron 1 of 13)
	ENSG00000231889	TRAF3IP2-AS1	6	111575612	111575901	111575773	38	10	0.58656	0.19668	6.26962	2.10227	1.57643	+	-	Promoter (<=1kb)
	ENSG00000152818	UTRN	6	144585315	144585514	144585414	41	11	0.63168	0.21456	9.79025	3.32541	1.55781	+	-	Promoter (2-3kb)
	ENSG00000079931	MOXD1	6	132354604	132354971	132354716	40	11	0.61664	0.21456	5.1941	1.80729	1.52305	+	-	Intron (ENST00000367963/ENSG00000079931, intron 4 of 11)
	ENSG00000001084	GCLC	6	53484005	53484260	53484125	53	15	0.81216	0.28608	9.83396	3.46397	1.50535	+	-	Distal Intergenic
	ENSG00000111906	HDDC2	6	125354563	125354764	125354706	19	5	0.3008	0.10728	4.61587	1.64624	1.48742	+	-	Distal Intergenic
	ENSG00000135341	MAP3K7	6	90918481	90918680	90918577	29	8	0.4512	0.16092	6.99304	2.49406	1.48742	+	-	Distal Intergenic
	ENSG00000135315	CEP162	6	84107151	84107350	84107225	22	6	0.34592	0.12516	5.36133	1.93982	1.46666	+	-	Distal Intergenic
	ENSG00000135317	SNX14	6	85551366	85551565	85551529	25	7	0.39104	0.14304	6.06063	2.21694	1.4509	+	-	Promoter (1-2kb)
	ENSG00000112167	SAYSD1	6	39159763	39159962	39159859	41	12	0.63168	0.23244	9.79025	3.60253	1.44234	+	-	Distal Intergenic
	ENSG00000224995	LINC01526	6	81818860	81819273	81818977	41	12	0.63168	0.23244	4.72959	1.74035	1.44234	+	-	Distal Intergenic
	ENSG00000124813	RUNX2	6	45436849	45437083	45436981	28	8	0.43616	0.16092	5.75314	2.1226	1.43851	+	-	Intron (ENST00000483377/ENSG00000124813, intron 3 of 7)
	ENSG00000079691	CARMIL1	6	25477344	25477559	25477455	24	7	0.376	0.14304	5.39586	2.05272	1.39431	+	-	Intron (ENST00000329474/ENSG00000079691, intron 11 of 36)
	ENSG00000185345	PRKN	6	162265315	162265617	162265403	24	7	0.376	0.14304	3.84656	1.46333	1.39431	+	-	Promoter (2-3kb)
	ENSG00000204252	HLA-DOA	6	33009492	33009813	33009678	80	25	1.21824	0.46488	11.7275	4.47519	1.38987	+	-	Promoter (<=1kb)
	ENSG00000222078	RN7SKP110	6	89997513	89997768	89997644	30	9	0.46624	0.1788	5.64542	2.16498	1.38273	+	-	Intron (ENST00000257749/ENSG00000112182, intron 6 of 8)
	ENSG00000137216	TMEM63B	6	44113629	44113849	44113754	39	12	0.6016	0.23244	8.43805	3.26021	1.37195	+	-	3' UTR
	ENSG00000207394	RNU6-1060P	6	23173267	23173658	23173374	53	17	0.81216	0.32184	6.42218	2.54496	1.33542	+	-	Distal Intergenic
	ENSG00000220771	BOLA2P3	6	21604260	21604459	21604329	23	7	0.36096	0.14304	5.59443	2.21694	1.33542	+	-	Promoter (2-3kb)
	ENSG00000096006	CRISP3	6	49736272	49736516	49736397	34	11	0.5264	0.21456	6.66004	2.71462	1.29478	+	-	Exon (ENST00000263045/ENSG00000096006, exon 3 of 8)
	ENSG00000135540	NHSL1	6	138521857	138522056	138521952	34	11	0.5264	0.21456	8.15854	3.32541	1.29478	+	-	Intron (ENST00000427025/ENSG00000135540, intron 1 of 6)
	ENSG00000234127	TRIM26	6	30195506	30195705	30195602	31	10	0.48128	0.19668	7.45924	3.04829	1.29103	+	-	Intron (ENST00000437089/ENSG00000234127, intron 5 of 8)
	ENSG00000230943	LINC02541	6	113631176	113631460	113631359	28	9	0.43616	0.1788	4.74381	1.94469	1.28651	+	-	Promoter (1-2kb)
	ENSG00000202386	RNA5SP211	6	106446340	106446573	106446454	51	17	0.78208	0.32184	10.3601	4.26335	1.28097	+	-	Promoter (2-3kb)
	ENSG00000234956	LINC02539	6	137790318	137790718	137790557	51	17	0.78208	0.32184	6.04552	2.48784	1.28097	+	-	Promoter (2-3kb)
	ENSG00000207499	Y_RNA	6	106393289	106393488	106393383	22	7	0.34592	0.14304	5.36133	2.21694	1.27402	+	-	Intron (ENST00000633556/ENSG00000112297, intron 1 of 21)
	ENSG00000219806	ATP5PBP6	6	139625368	139625578	139625467	45	15	0.69184	0.28608	10.1637	4.20273	1.27402	+	-	Intron (ENST00000647815/ENSG00000226571, intron 2 of 2)
	ENSG00000203801	LINC00222	6	108714334	108714618	108714463	36	12	0.55648	0.23244	6.05245	2.52809	1.25947	+	-	Distal Intergenic
	ENSG00000188580	NKAIN2	6	124040736	124041003	124040884	30	10	0.46624	0.19668	5.39264	2.27485	1.24522	+	-	Intron (ENST00000368417/ENSG00000188580, intron 1 of 6)
	ENSG00000237499	WAKMAR2	6	137845508	137845769	137845643	30	10	0.46624	0.19668	5.51614	2.32694	1.24522	+	-	Intron (ENST00000606998/ENSG00000237499, intron 3 of 3)
	ENSG00000271328	B3GNTL1P2	6	47360926	47361252	47361042	46	16	0.70688	0.30396	6.70077	2.88135	1.21758	+	-	Distal Intergenic
	ENSG00000146038	DCDC2	6	24274574	24274774	24274673	32	11	0.49632	0.21456	7.65407	3.30887	1.20989	+	-	Intron (ENST00000378454/ENSG00000146038, intron 7 of 9)
	ENSG00000137266	SLC22A23	6	3433177	3433406	3433291	48	17	0.73696	0.32184	9.93214	4.33749	1.19524	+	-	Intron (ENST00000436008/ENSG00000137266, intron 1 of 10)
	ENSG00000137166	FOXP4	6	41578356	41578632	41578441	37	13	0.57152	0.25032	6.39556	2.80119	1.19103	+	-	Intron (ENST00000307972/ENSG00000137166, intron 3 of 16)
	ENSG00000180537	RNF182	6	13908929	13909424	13909073;13909088	139	51	2.1056	0.92976	13.1589	5.81053	1.1793	+	+	Distal Intergenic
	ENSG00000112561	TFEB	6	41723502	41723821	41723665	77	28	1.17312	0.51852	11.3637	5.02276	1.17788	+	-	Promoter (<=1kb)
	ENSG00000199944	RNU6-653P	6	109059846	109060077	109059964	42	15	0.64672	0.28608	8.64082	3.82231	1.17672	+	-	Promoter (<=1kb)
	ENSG00000224843	LINC00240	6	27020168	27020473	27020290	42	15	0.64672	0.28608	6.55121	2.89796	1.17672	+	-	Promoter (<=1kb)
	ENSG00000079691	CARMIL1	6	25583173	25583414	25583305	39	14	0.6016	0.2682	7.70583	3.43534	1.1655	+	-	Intron (ENST00000329474/ENSG00000079691, intron 31 of 36)
	ENSG00000137251	TINAG	6	54267935	54268134	54268020	31	11	0.48128	0.21456	7.45924	3.32541	1.1655	+	-	Distal Intergenic
	ENSG00000227954	TARID	6	133591015	133591214	133591125	28	10	0.43616	0.19668	6.75994	3.04829	1.14901	+	-	Intron (ENST00000607033/ENSG00000227954, intron 4 of 8)
	ENSG00000235272	RAMACL	6	166598509	166598891	166598675	88	33	1.33856	0.60792	10.8334	4.92011	1.13873	+	-	Intron (ENST00000265678/ENSG00000071242, intron 1 of 20)
	ENSG00000218996	ARL4AP5	6	150925046	150925270	150925157	33	12	0.51136	0.23244	7.04484	3.20225	1.13748	+	-	Intron (ENST00000611279/ENSG00000120254, intron 10 of 27)
	ENSG00000233503	HNRNPLP1	6	7448397	7448596	7448527	25	9	0.39104	0.1788	6.06063	2.77118	1.12897	+	-	Distal Intergenic
	ENSG00000239964	RN7SL748P	6	36526221	36526420	36526282	30	11	0.46624	0.21456	7.22614	3.32541	1.11969	+	-	Intron (ENST00000229812/ENSG00000112079, intron 2 of 13)
	ENSG00000010810	FYN	6	111804646	111804967	111804763	48	18	0.73696	0.33972	7.09439	3.27033	1.11724	+	-	Intron (ENST00000368682/ENSG00000010810, intron 2 of 13)
	ENSG00000164442	CITED2	6	139361135	139361542	139361434	55	21	0.84224	0.39336	6.39886	2.98852	1.09838	+	-	Intron (ENST00000650173/ENSG00000226571, intron 4 of 7)
	ENSG00000146215	CRIP3	6	43308242	43308991	43308567;43308867	154	60	2.3312	1.09068	9.63485	4.50778	1.09584	+	-	Promoter (<=1kb)
	ENSG00000112539	C6orf118	6	165245440	165245653	165245540	32	12	0.49632	0.23244	7.1891	3.36685	1.09441	+	-	Distal Intergenic
	ENSG00000112541	PDE10A	6	166008758	166009038	166008890	42	16	0.64672	0.30396	7.13406	3.35303	1.08926	+	-	Distal Intergenic
	ENSG00000112699	GMDS	6	2141669	2141931	2141816	47	18	0.72192	0.33972	8.50864	4.00398	1.08749	+	-	Intron (ENST00000530927/ENSG00000112699, intron 1 of 10)
	ENSG00000135541	AHI1	6	135506357	135506607	135506473	57	22	0.87232	0.41124	10.7728	5.07865	1.08488	+	-	Intron (ENST00000658067/ENSG00000231028, intron 1 of 2)
	ENSG00000252106	RNY3P15	6	34865131	34865559	34865321;34865354	115	45	1.74464	0.82248	12.6059	5.94285	1.08488	+	+	Intron (ENST00000452449/ENSG00000065060, intron 15 of 21)
	ENSG00000047579	DTNBP1	6	15754337	15754536	15754446	29	11	0.4512	0.21456	6.99304	3.32541	1.07239	+	-	Distal Intergenic
	ENSG00000217089	RPS29P13	6	116976254	116976453	116976390	14	5	0.2256	0.10728	3.49652	1.66271	1.07239	+	-	Distal Intergenic
	ENSG00000222145	SNORA73	6	88725131	88725443	88725226	34	13	0.5264	0.25032	5.21313	2.47901	1.07239	+	-	Intron (ENST00000369485/ENSG00000111880, intron 13 of 15)
	ENSG00000246350	ZBED9-AS1	6	28589298	28589570	28589449	34	13	0.5264	0.25032	5.97696	2.84223	1.07239	+	-	Promoter (1-2kb)
	ENSG00000137166	FOXP4	6	41592023	41592348	41592171	106	42	1.60928	0.76884	15.3017	7.31047	1.06566	+	-	Intron (ENST00000307972/ENSG00000137166, intron 13 of 16)
	ENSG00000124570	SERPINB6	6	2943241	2943536	2943408	61	24	0.93248	0.447	9.76505	4.68104	1.0608	+	-	Distal Intergenic
	ENSG00000207193	Y_RNA	6	16224445	16224793	16224642	61	24	0.93248	0.447	8.28211	3.97017	1.0608	+	-	Distal Intergenic
	ENSG00000217408	PRELID1P2	6	25698564	25698919	25698738;25698664	73	29	1.11296	0.5364	9.69073	4.67052	1.05302	+	+	Intron (ENST00000612225/ENSG00000079689, intron 9 of 9)
	ENSG00000154548	SRSF12	6	89102871	89103160	89103057	31	12	0.48128	0.23244	5.1443	2.4845	1.05002	+	-	Promoter (2-3kb)
	ENSG00000153162	BMP6	6	7697944	7698143	7697994	26	10	0.40608	0.19668	6.29373	3.04829	1.04591	+	-	Distal Intergenic
	ENSG00000202200	Y_RNA	6	128761930	128762148	128762022	26	10	0.40608	0.19668	5.7477	2.78383	1.04591	+	-	Promoter (<=1kb)
	ENSG00000111912	NCOA7	6	125812307	125812582	125812462	38	15	0.58656	0.28608	6.58764	3.21296	1.03586	+	-	Promoter (2-3kb)
	ENSG00000169976	SF3B5	6	144104746	144105251	144105108	72	29	1.09792	0.5364	6.72585	3.28598	1.03339	+	-	Distal Intergenic
	ENSG00000112486	CCR6	6	167091195	167091702	167091335	79	32	1.2032	0.59004	7.34177	3.60035	1.02799	+	-	Intron (ENST00000609590/ENSG00000272980, intron 10 of 12)
	ENSG00000112137	PHACTR1	6	13034451	13034741	13034590	52	21	0.79712	0.39336	8.49097	4.1901	1.01895	+	-	Intron (ENST00000676159/ENSG00000112137, intron 4 of 14)
	ENSG00000168477	TNXB	6	32114030	32114350	32114183	76	31	1.15808	0.57216	11.1831	5.52509	1.01724	+	-	Promoter (<=1kb)
	ENSG00000164691	TAGAP	6	159039200	159039399	159039295	47	19	0.72192	0.3576	11.1889	5.54235	1.01349	+	-	3' UTR
	ENSG00000212176	RNA5SP207	6	41237316	41237544	41237368	23	9	0.36096	0.1788	4.88597	2.42024	1.01349	+	-	Promoter (2-3kb)
	ENSG00000122335	SERAC1	6	158143751	158144004	158143867	49	20	0.752	0.37548	9.17721	4.58226	1.002	+	-	Intron (ENST00000647468/ENSG00000122335, intron 7 of 16)
	ENSG00000226279	RPL12P10	7	22885935	22886134	22886032	33	5	0.51136	0.10728	7.92544	1.66271	2.25296	+	-	Distal Intergenic
	ENSG00000155093	PTPRN2	7	158174899	158175098	158174995	26	4	0.40608	0.0894	6.29373	1.38559	2.18342	+	-	Intron (ENST00000389413/ENSG00000155093, intron 5 of 21)
	ENSG00000284261	MIR4657	7	44866652	44866862	44866786	30	5	0.46624	0.10728	6.84942	1.57602	2.11969	+	-	Distal Intergenic
	ENSG00000091073	DTX2	7	76486692	76487032	76486925	43	8	0.66176	0.16092	6.01552	1.46279	2.03996	+	-	Intron (ENST00000324432/ENSG00000091073, intron 5 of 11)
	ENSG00000271077	PER3P1	7	9657343	9657542	9657448	27	5	0.42112	0.10728	6.52684	1.66271	1.97285	+	-	Intron (ENST00000657272/ENSG00000234710, intron 1 of 5)
	ENSG00000200857	Y_RNA	7	69505154	69505353	69505262	35	7	0.54144	0.14304	8.39165	2.21694	1.92038	+	-	Promoter (2-3kb)
	ENSG00000223500	RNF14P4	7	135122287	135122598	135122352	35	7	0.54144	0.14304	5.37926	1.42112	1.92038	+	-	Intron (ENST00000436302/ENSG00000146856, intron 16 of 16)
	ENSG00000224316	GTF2IP5	7	65784230	65784429	65784289	16	3	0.25568	0.07152	3.96272	1.10847	1.83792	+	-	Intron (ENST00000414608/ENSG00000224316, intron 4 of 6)
	ENSG00000214022	REPIN1	7	150357386	150357585	150357528	37	8	0.57152	0.16092	8.85785	2.49406	1.82846	+	-	Distal Intergenic
	ENSG00000274118	Y_RNA	7	146327861	146328070	146327915	20	4	0.31584	0.0894	4.66203	1.31961	1.82085	+	-	Intron (ENST00000625365/ENSG00000174469, intron 2 of 3)
	ENSG00000105810	CDK6	7	92610030	92610240	92610141	40	9	0.61664	0.1788	9.05891	2.62671	1.78608	+	-	3' UTR
	ENSG00000128585	MKLN1	7	131287378	131287577	131287477	27	6	0.42112	0.12516	6.52684	1.93982	1.75046	+	-	Promoter (2-3kb)
	ENSG00000164877	MICALL2	7	1360523	1360722	1360604	39	9	0.6016	0.1788	9.32405	2.77118	1.75046	+	-	Distal Intergenic
	ENSG00000238284	LINC01448	7	42737721	42737964	42737860	26	6	0.40608	0.12516	5.1588	1.59002	1.69799	+	-	Distal Intergenic
	ENSG00000170629	DPY19L2P2	7	103286858	103287057	103286883	22	5	0.34592	0.10728	5.36133	1.66271	1.68906	+	-	Distal Intergenic
	ENSG00000085662	AKR1B1	7	134447603	134447856	134447711	33	8	0.51136	0.16092	6.24051	1.96383	1.668	+	-	Promoter (<=1kb)
	ENSG00000155093	PTPRN2	7	158564693	158564916	158564846	36	9	0.55648	0.1788	7.70067	2.47427	1.63798	+	-	Intron (ENST00000389413/ENSG00000155093, intron 1 of 21)
	ENSG00000164654	MIOS	7	7582688	7582975	7582824	38	10	0.58656	0.19668	6.31316	2.11687	1.57643	+	-	Promoter (<=1kb)
	ENSG00000223721	UQCRFS1P2	7	138717967	138718278	138718129	45	12	0.69184	0.23244	6.8735	2.30931	1.57358	+	-	Intron (ENST00000310018/ENSG00000105929, intron 19 of 21)
	ENSG00000006451	RALA	7	39688636	39688835	39688784	27	7	0.42112	0.14304	6.52684	2.21694	1.55781	+	-	Promoter (1-2kb)
	ENSG00000106571	GLI3	7	42025051	42025348	42025285	27	7	0.42112	0.14304	4.38043	1.48788	1.55781	+	-	Exon (ENST00000677288/ENSG00000106571, exon 8 of 14)
	ENSG00000155849	ELMO1	7	37345022	37345221	37345133	69	19	1.0528	0.3576	16.3171	5.54235	1.55781	+	-	Promoter (1-2kb)
	ENSG00000226066	ZP3P2	7	136534037	136534268	136534224	27	7	0.42112	0.14304	5.62658	1.91116	1.55781	+	-	Distal Intergenic
	ENSG00000157800	SLC37A3	7	140326200	140326576	140326443	88	25	1.33856	0.46488	11.0058	3.82231	1.52575	+	-	Intron (ENST00000477571/ENSG00000157800, intron 13 of 15)
	ENSG00000212219	RNU6-604P	7	151890404	151890645	151890521	50	14	0.76704	0.2682	9.82493	3.43534	1.51599	+	-	Distal Intergenic
	ENSG00000237620	GCNT1P5	7	77439636	77440022	77439740	70	20	1.06784	0.37548	8.55307	3.00748	1.50789	+	-	Distal Intergenic
	ENSG00000207637	MIR595	7	158423300	158423517	158423396	26	7	0.40608	0.14304	5.77407	2.03389	1.50535	+	-	Intron (ENST00000389413/ENSG00000155093, intron 2 of 21)
	ENSG00000065883	CDK13	7	39992146	39992536	39992275	62	18	0.94752	0.33972	7.5117	2.69322	1.47981	+	-	Intron (ENST00000340829/ENSG00000065883, intron 2 of 13)
	ENSG00000058404	CAMK2B	7	44287906	44288119	44288024	32	9	0.49632	0.1788	7.1891	2.58989	1.47292	+	-	Intron (ENST00000350811/ENSG00000058404, intron 1 of 20)
	ENSG00000234995	RPS3AP28	7	138479362	138479661	138479524	45	13	0.69184	0.25032	7.14844	2.58643	1.46666	+	-	Intron (ENST00000343526/ENSG00000122779, intron 1 of 18)
	ENSG00000122641	INHBA	7	41768446	41768676	41768583	25	7	0.39104	0.14304	5.2473	1.91943	1.4509	+	-	Intron (ENST00000415848/ENSG00000224116, intron 2 of 3)
	ENSG00000232445	EMSLR	7	101308802	101309197	101308917	47	14	0.72192	0.2682	5.65094	2.09938	1.42853	+	-	Promoter (<=1kb)
	ENSG00000135218	CD36	7	80528312	80528573	80528419	34	10	0.5264	0.19668	6.2279	2.32694	1.42031	+	-	Intron (ENST00000435819/ENSG00000135218, intron 3 of 16)
	ENSG00000005249	PRKAR2B	7	107014698	107014946	107014833	43	13	0.66176	0.25032	8.23812	3.11618	1.40253	+	-	Distal Intergenic
	ENSG00000227284	MARK2P10	7	96876262	96876467	96876359	21	6	0.33088	0.12516	4.97886	1.88332	1.40253	+	-	Distal Intergenic
	ENSG00000158321	AUTS2	7	70161713	70161912	70161823	30	9	0.46624	0.1788	7.22614	2.77118	1.38273	+	-	Intron (ENST00000644939/ENSG00000158321, intron 4 of 18)
	ENSG00000275896	PRSS2	7	142770683	142770902	142770732	36	11	0.55648	0.21456	7.84068	3.0231	1.37495	+	-	Promoter (<=1kb)
	ENSG00000005471	ABCB4	7	87474702	87474936	87474835	39	12	0.6016	0.23244	7.93536	3.06598	1.37195	+	-	Promoter (<=1kb)
	ENSG00000122507	BBS9	7	33447982	33448250	33448115	42	13	0.64672	0.25032	7.45231	2.8845	1.36937	+	-	Intron (ENST00000672717/ENSG00000122507, intron 18 of 21)
	ENSG00000135218	CD36	7	80642871	80643203	80643028	51	16	0.78208	0.30396	7.28004	2.82943	1.36343	+	-	Intron (ENST00000435819/ENSG00000135218, intron 4 of 16)
	ENSG00000006576	PHTF2	7	77821787	77821998	77821905	23	7	0.36096	0.14304	5.27776	2.09145	1.33542	+	-	Intron (ENST00000416283/ENSG00000006576, intron 1 of 19)
	ENSG00000106346	USP42	7	6139491	6139756	6139612	41	13	0.63168	0.25032	7.36109	2.91703	1.33542	+	-	3' UTR
	ENSG00000128534	LSM8	7	118149001	118149212	118149099	32	10	0.49632	0.19668	7.25693	2.87575	1.33542	+	-	Distal Intergenic
	ENSG00000158321	AUTS2	7	69872118	69872317	69872222	23	7	0.36096	0.14304	5.59443	2.21694	1.33542	+	-	Intron (ENST00000644939/ENSG00000158321, intron 1 of 18)
	ENSG00000164778	EN2	7	155458404	155458628	155458509	68	22	1.03776	0.41124	14.2969	5.66552	1.33542	+	-	Promoter (<=1kb)
	ENSG00000189056	RELN	7	103524374	103524597	103524503	38	12	0.58656	0.23244	8.11692	3.21654	1.33542	+	-	Promoter (1-2kb)
	ENSG00000205413	SAMD9	7	93055196	93055395	93055332	17	5	0.27072	0.10728	4.19582	1.66271	1.33542	+	-	Distal Intergenic
	ENSG00000272686	WASL-DT	7	123764146	123764345	123764239	23	7	0.36096	0.14304	5.59443	2.21694	1.33542	+	-	Distal Intergenic
	ENSG00000180233	ZNRF2	7	30276185	30276428	30276312	64	21	0.9776	0.39336	12.4193	4.9972	1.31339	+	-	Distal Intergenic
	ENSG00000158457	TSPAN33	7	129137363	129137568	129137460	28	9	0.43616	0.1788	6.56305	2.69046	1.28651	+	-	Distal Intergenic
	ENSG00000105963	ADAP1	7	953906	954205	954093	85	29	1.29344	0.5364	13.3645	5.54235	1.26983	+	-	Promoter (<=1kb)
	ENSG00000222346	RNA5SP237	7	111953704	111953926	111953811	36	12	0.55648	0.23244	7.7352	3.23097	1.25947	+	-	Promoter (<=1kb)
	ENSG00000240621	OR2AO1P	7	144178462	144178709	144178586	53	18	0.81216	0.33972	10.1512	4.24616	1.25742	+	-	Promoter (1-2kb)
	ENSG00000179144	GIMAP7	7	150514719	150514927	150514823	30	10	0.46624	0.19668	6.91497	2.91703	1.24522	+	-	Promoter (<=1kb)
	ENSG00000058404	CAMK2B	7	44326090	44326289	44326185	44	15	0.6768	0.28608	10.4896	4.43388	1.24231	+	-	Promoter (<=1kb)
	ENSG00000055118	KCNH2	7	150942066	150942547	150942408	114	40	1.7296	0.73308	11.1231	4.71445	1.2384	+	-	Downstream (2-3kb)
	ENSG00000238284	LINC01448	7	42691134	42691442	42691247	40	14	0.61664	0.2682	6.18586	2.69046	1.20112	+	-	Intron (ENST00000455947/ENSG00000238284, intron 1 of 2)
	ENSG00000179562	GCC1	7	127578353	127578578	127578464	45	16	0.69184	0.30396	9.48908	4.16903	1.18656	+	-	Downstream (2-3kb)
	ENSG00000106070	GRB10	7	50610332	50610541	50610439	26	9	0.40608	0.1788	5.99403	2.63922	1.18342	+	-	Intron (ENST00000398810/ENSG00000106070, intron 10 of 15)
	ENSG00000106258	CYP3A5	7	99665411	99665698	99665506	26	9	0.40608	0.1788	4.37065	1.92443	1.18342	+	-	Promoter (1-2kb)
	ENSG00000136295	TTYH3	7	2645203	2645686	2645525	131	48	1.98528	0.87612	12.7146	5.61106	1.18014	+	-	Promoter (<=1kb)
	ENSG00000055130	CUL1	7	148761968	148762235	148762064	31	11	0.48128	0.21456	5.5666	2.48165	1.1655	+	-	Intron (ENST00000409469/ENSG00000055130, intron 7 of 21)
	ENSG00000127914	AKAP9	7	92100895	92101108	92100994	23	8	0.36096	0.16092	5.22844	2.3309	1.1655	+	-	Promoter (2-3kb)
	ENSG00000234565	COX6B1P1	7	149043620	149043913	149043767	31	11	0.48128	0.21456	5.07431	2.26219	1.1655	+	-	Distal Intergenic
	ENSG00000049540	ELN	7	74029458	74029792	74029592	92	34	1.39872	0.6258	12.9423	5.79052	1.16033	+	-	Promoter (1-2kb)
	ENSG00000189056	RELN	7	103614418	103614655	103614547	28	10	0.43616	0.19668	5.68062	2.56159	1.14901	+	-	Intron (ENST00000343529/ENSG00000189056, intron 20 of 63)
	ENSG00000117868	ESYT2	7	158740090	158740387	158740209	49	18	0.752	0.33972	7.82219	3.53372	1.14639	+	-	Intron (ENST00000251527/ENSG00000117868, intron 17 of 21)
	ENSG00000154415	PPP1R3A	7	113957119	113957318	113957190	20	7	0.31584	0.14304	4.89513	2.21694	1.14278	+	-	Intron (ENST00000449795/ENSG00000154415, intron 1 of 3)
	ENSG00000127947	PTPN12	7	77548684	77548941	77548779	33	12	0.51136	0.23244	6.14375	2.79266	1.13748	+	-	Promoter (2-3kb)
	ENSG00000154415	PPP1R3A	7	114052087	114052366	114052230	33	12	0.51136	0.23244	5.66103	2.57324	1.13748	+	-	Intron (ENST00000449795/ENSG00000154415, intron 1 of 3)
	ENSG00000173114	LRRN3	7	111089929	111090129	111090035	33	12	0.51136	0.23244	7.88601	3.58461	1.13748	+	-	Promoter (<=1kb)
	ENSG00000228598	MACC1-AS1	7	20158755	20158959	20158854	33	12	0.51136	0.23244	7.73214	3.51466	1.13748	+	-	Exon (ENST00000400331/ENSG00000183742, exon 5 of 7)
	ENSG00000211698	TRGV4	7	38354346	38354597	38354462	108	41	1.63936	0.75096	20.1651	9.23726	1.12632	+	-	Promoter (<=1kb)
	ENSG00000199473	SNORA63	7	17370077	17370367	17370207	43	16	0.66176	0.30396	7.04911	3.2378	1.12243	+	-	Promoter (2-3kb)
	ENSG00000146776	ATXN7L1	7	105652411	105652660	105652527	97	37	1.47392	0.67944	18.2751	8.42438	1.11724	+	-	Intron (ENST00000419735/ENSG00000146776, intron 4 of 11)
	ENSG00000005471	ABCB4	7	87416752	87417018	87416874	66	25	1.00768	0.46488	11.6987	5.39705	1.11611	+	-	Intron (ENST00000649586/ENSG00000005471, intron 21 of 27)
	ENSG00000146648	EGFR	7	54981861	54982060	54981954	17	6	0.27072	0.12516	4.19582	1.93982	1.11303	+	-	Distal Intergenic
	ENSG00000239075	RNU6-274P	7	89770223	89770541	89770418	45	17	0.69184	0.32184	6.72267	3.12735	1.10409	+	-	Distal Intergenic
	ENSG00000197157	SND1	7	128123758	128123957	128123853	27	10	0.42112	0.19668	6.52684	3.04829	1.09838	+	-	Distal Intergenic
	ENSG00000154678	PDE1C	7	32257683	32257909	32257793	37	14	0.57152	0.2682	7.80427	3.66235	1.09149	+	-	Intron (ENST00000396193/ENSG00000154678, intron 1 of 18)
	ENSG00000117868	ESYT2	7	158733878	158734084	158733970	44	17	0.6768	0.32184	10.1348	4.81944	1.07239	+	-	3' UTR
	ENSG00000164853	UNCX	7	1236018	1236760	1236118;1236401	139	55	2.1056	1.00128	8.78443	4.17728	1.07239	+	-	Exon (ENST00000316333/ENSG00000164853, exon 3 of 3)
	ENSG00000179460	EEF1A1P27	7	20486988	20487189	20487142	19	7	0.3008	0.14304	4.61587	2.19499	1.07239	+	-	Distal Intergenic
	ENSG00000122574	WIPF3	7	29749693	29750010	29749844	56	22	0.85728	0.41124	8.35646	4.00862	1.05979	+	-	Distal Intergenic
	ENSG00000106609	TMEM248	7	66946560	66946855	66946697	78	31	1.18816	0.57216	12.4426	5.99173	1.05424	+	-	Promoter (1-2kb)
	ENSG00000006715	VPS41	7	38796948	38797157	38797048	36	14	0.55648	0.2682	8.21404	3.95882	1.05302	+	-	Promoter (<=1kb)
	ENSG00000106399	RPA3	7	7662552	7662822	7662736	36	14	0.55648	0.2682	6.36513	3.06772	1.05302	+	-	Intron (ENST00000493246/ENSG00000219545, intron 2 of 3)
	ENSG00000122641	INHBA	7	41711347	41711547	41711440	31	12	0.48128	0.23244	7.42213	3.58461	1.05002	+	-	Exon (ENST00000662280/ENSG00000224116, exon 2 of 2)
	ENSG00000164649	CDCA7L	7	21972039	21972245	21972148	31	12	0.48128	0.23244	7.207	3.48071	1.05002	+	-	Distal Intergenic
	ENSG00000189320	FAM180A	7	135755609	135755808	135755740	31	12	0.48128	0.23244	7.45924	3.60253	1.05002	+	-	Distal Intergenic
	ENSG00000122786	CALD1	7	134770129	134770573	134770252	75	30	1.14304	0.55428	7.96211	3.86097	1.04419	+	-	Intron (ENST00000417172/ENSG00000122786, intron 1 of 13)
	ENSG00000158525	CPA5	7	130334311	130334510	130334369	21	8	0.33088	0.16092	5.12823	2.49406	1.03996	+	-	Distal Intergenic
	ENSG00000189056	RELN	7	104071662	104071922	104071800	21	8	0.33088	0.16092	3.92968	1.91116	1.03996	+	-	Distal Intergenic
	ENSG00000236853	OR2R1P	7	143499195	143499595	143499353	87	35	1.32352	0.64368	10.2309	4.97568	1.03996	+	-	Intron (ENST00000429289/ENSG00000229153, intron 2 of 4)
	ENSG00000174469	CNTNAP2	7	148286223	148286466	148286336	38	15	0.58656	0.28608	7.4516	3.63433	1.03586	+	-	Intron (ENST00000361727/ENSG00000174469, intron 21 of 23)
	ENSG00000021461	CYP3A43	7	99824035	99824473	99824125	33	13	0.51136	0.25032	3.61068	1.76749	1.03057	+	-	Distal Intergenic
	ENSG00000213530	MTHFD2P5	7	82595849	82596197	82596058	57	23	0.87232	0.42912	7.74778	3.81136	1.02348	+	-	Distal Intergenic
	ENSG00000136238	RAC1	7	6395942	6396240	6396149	52	21	0.79712	0.39336	8.26379	4.07799	1.01895	+	-	Intron (ENST00000348035/ENSG00000136238, intron 3 of 5)
	ENSG00000153956	CACNA2D1	7	82017416	82017634	82017526	35	14	0.54144	0.2682	7.6636	3.79613	1.01349	+	-	Intron (ENST00000439234/ENSG00000223770, intron 1 of 4)
	ENSG00000008256	CYTH3	7	6256749	6257001	6256890	42	17	0.64672	0.32184	7.9236	3.94318	1.0068	+	-	Intron (ENST00000396741/ENSG00000008256, intron 1 of 12)
	ENSG00000236039	LINC02889	7	17531110	17531374	17531228	42	17	0.64672	0.32184	7.5648	3.76462	1.0068	+	-	Intron (ENST00000451792/ENSG00000236039, intron 1 of 3)
	ENSG00000105993	DNAJB6	7	157352552	157352938	157352797	99	41	1.504	0.75096	12.0466	6.01496	1.002	+	-	Intron (ENST00000441561/ENSG00000105993, intron 3 of 7)
	ENSG00000253408	IKBKB-DT	8	42265559	42265758	42265726	30	4	0.46624	0.0894	7.22614	1.38559	2.38273	+	-	Promoter (2-3kb)
	ENSG00000207701	MIR597	8	9751681	9751900	9751778	26	4	0.40608	0.0894	5.72158	1.25963	2.18342	+	-	Exon (ENST00000310430/ENSG00000173273, exon 19 of 27)
	ENSG00000265588	MIR5708	8	80246738	80247165	80247096	36	7	0.55648	0.14304	4.03026	1.03595	1.95991	+	-	Distal Intergenic
	ENSG00000153317	ASAP1	8	130421400	130421675	130421520	53	11	0.81216	0.21456	9.12135	2.40972	1.92038	+	-	Intron (ENST00000518721/ENSG00000153317, intron 1 of 29)
	ENSG00000104299	INTS9	8	28835183	28835389	28835301	30	6	0.46624	0.12516	6.98178	1.87423	1.8973	+	-	3' UTR
	ENSG00000079112	CDH17	8	94227075	94227274	94227235	16	3	0.25568	0.07152	3.96272	1.10847	1.83792	+	-	Distal Intergenic
	ENSG00000147459	DOCK5	8	25385346	25385617	25385479	40	9	0.61664	0.1788	7.02732	2.03763	1.78608	+	-	Intron (ENST00000276440/ENSG00000147459, intron 40 of 51)
	ENSG00000242595	RPL26P26	8	58173039	58173239	58173142	23	5	0.36096	0.10728	5.5666	1.65443	1.75046	+	-	Intron (ENST00000520369/ENSG00000169122, intron 3 of 4)
	ENSG00000156804	FBXO32	8	123502372	123502674	123502525	45	11	0.69184	0.21456	7.07766	2.19499	1.68906	+	-	3' UTR
	ENSG00000207036	RNY3P14	8	70333161	70333517	70333413	37	9	0.57152	0.1788	4.96238	1.55248	1.67646	+	-	Intron (ENST00000452400/ENSG00000140396, intron 1 of 22)
	ENSG00000147642	SYBU	8	109686092	109686318	109686203	43	11	0.66176	0.21456	9.03652	2.92988	1.62493	+	-	Intron (ENST00000532779/ENSG00000147642, intron 1 of 5)
	ENSG00000104408	EIF3E	8	108351079	108351349	108351223	24	6	0.376	0.12516	4.30076	1.4316	1.58696	+	-	Intron (ENST00000677409/ENSG00000104408, intron 1 of 13)
	ENSG00000078674	PCM1	8	18034609	18034864	18034738	31	8	0.48128	0.16092	5.82753	1.94848	1.58053	+	-	Distal Intergenic
	ENSG00000253393	RANP9	8	33104937	33105191	33105074	31	8	0.48128	0.16092	5.85038	1.95613	1.58053	+	-	Distal Intergenic
	ENSG00000246089	MCPH1-DT	8	6374584	6374809	6374695	34	9	0.5264	0.1788	7.21995	2.45237	1.55781	+	-	Distal Intergenic
	ENSG00000241032	RN7SL709P	8	37916218	37916572	37916389;37916383	120	36	1.81984	0.66156	15.8903	5.77654	1.45987	+	+	Distal Intergenic
	ENSG00000170873	MTSS1	8	124593766	124593990	124593955	48	14	0.73696	0.2682	10.1529	3.6949	1.45828	+	-	Intron (ENST00000518547/ENSG00000170873, intron 3 of 13)
	ENSG00000133740	E2F5	8	85192034	85192681	85192376	90	27	1.36864	0.50064	6.54698	2.39484	1.4509	+	-	Intron (ENST00000416274/ENSG00000133740, intron 1 of 7)
	ENSG00000176209	SMIM19	8	42554917	42555453	42555295	70	21	1.06784	0.39336	6.16394	2.27061	1.44077	+	-	3' UTR
	ENSG00000104237	RP1	8	54758840	54759114	54758967	63	19	0.96256	0.3576	10.8498	4.0308	1.42853	+	-	Exon (ENST00000636932/ENSG00000104237, exon 22 of 23)
	ENSG00000180694	TMEM64	8	90777277	90777476	90777373	31	9	0.48128	0.1788	7.45924	2.77118	1.42853	+	-	Intron (ENST00000519519/ENSG00000180694, intron 1 of 5)
	ENSG00000254244	PAICSP4	8	4787040	4787273	4787087	31	9	0.48128	0.1788	6.37542	2.36853	1.42853	+	-	Promoter (<=1kb)
	ENSG00000248231	KRT8P4	8	89494776	89495038	89494898	24	7	0.376	0.14304	4.43158	1.68589	1.39431	+	-	Distal Intergenic
	ENSG00000241997	RN7SL323P	8	56013760	56014017	56013903	52	16	0.79712	0.30396	9.57703	3.65194	1.39092	+	-	3' UTR
	ENSG00000104760	FGL1	8	17907636	17907949	17907687	42	13	0.64672	0.25032	6.3843	2.47111	1.36937	+	-	Promoter (2-3kb)
	ENSG00000134020	PEBP4	8	22953527	22953978	22953647;22953851	68	22	1.03776	0.41124	7.11681	2.82022	1.33542	+	-	Intron (ENST00000522278/ENSG00000134020, intron 1 of 1)
	ENSG00000241431	RPL37P6	8	56611796	56612013	56611912	20	6	0.31584	0.12516	4.49094	1.77966	1.33542	+	-	Distal Intergenic
	ENSG00000253541	SEPTIN10P1	8	56471448	56471647	56471555	29	9	0.4512	0.1788	6.99304	2.77118	1.33542	+	-	Intron (ENST00000518662/ENSG00000254254, intron 1 of 3)
	ENSG00000279847	LINC02906	8	93127785	93127986	93127883	29	9	0.4512	0.1788	6.9238	2.74374	1.33542	+	-	Distal Intergenic
	ENSG00000253438	PCAT1	8	127360212	127360480	127360330	49	16	0.752	0.30396	8.66547	3.5026	1.30685	+	-	Intron (ENST00000646670/ENSG00000253438, intron 6 of 6)
	ENSG00000250305	TRMT9B	8	12917207	12917484	12917373	31	10	0.48128	0.19668	5.36636	2.19302	1.29103	+	-	Distal Intergenic
	ENSG00000205293	LINC01602	8	57862115	57862437	57862267	36	12	0.55648	0.23244	5.3404	2.23067	1.25947	+	-	Intron (ENST00000650579/ENSG00000205293, intron 1 of 3)
	ENSG00000164808	SPIDR	8	47717115	47717314	47717206	16	5	0.25568	0.10728	3.96272	1.66271	1.25296	+	-	Intron (ENST00000541342/ENSG00000164808, intron 15 of 18)
	ENSG00000253679	LINC02844	8	101243786	101243985	101243902	33	11	0.51136	0.21456	7.92544	3.32541	1.25296	+	-	Distal Intergenic
	ENSG00000170873	MTSS1	8	124583303	124583558	124583428	44	15	0.6768	0.28608	8.19497	3.46397	1.24231	+	-	Intron (ENST00000518547/ENSG00000170873, intron 6 of 13)
	ENSG00000178538	CA8	8	60260284	60260494	60260395	27	9	0.42112	0.1788	6.18657	2.62671	1.23588	+	-	Intron (ENST00000317995/ENSG00000178538, intron 3 of 8)
	ENSG00000238936	SNORD65B	8	41430165	41430364	41430261	38	13	0.58656	0.25032	9.09095	3.87965	1.22851	+	-	Distal Intergenic
	ENSG00000164944	VIRMA	8	94484831	94485098	94484974	63	22	0.96256	0.41124	11.1332	4.7565	1.2269	+	-	Downstream (2-3kb)
	ENSG00000242170	RN7SL329P	8	125219946	125220177	125220029	24	8	0.376	0.16092	5.02373	2.15005	1.22439	+	-	Intron (ENST00000517532/ENSG00000156831, intron 5 of 6)
	ENSG00000104419	NDRG1	8	133254870	133255069	133254919	21	7	0.33088	0.14304	5.12823	2.21694	1.20989	+	-	Promoter (<=1kb)
	ENSG00000154316	TDH	8	11336990	11337189	11337038	21	7	0.33088	0.14304	5.12823	2.21694	1.20989	+	-	Promoter (2-3kb)
	ENSG00000274572	ZYXP1	8	137334665	137334922	137334794	56	20	0.85728	0.37548	10.2998	4.51122	1.19103	+	-	Distal Intergenic
	ENSG00000168490	PHYHIP	8	22237318	22237621	22237472	102	37	1.54912	0.67944	15.7957	6.92794	1.18903	+	-	Distal Intergenic
	ENSG00000213708	SLC16A14P1	8	106170622	106170912	106170741	50	18	0.76704	0.33972	8.17056	3.61872	1.17496	+	-	Distal Intergenic
	ENSG00000175946	KLHL38	8	123669304	123669540	123669432	31	11	0.48128	0.21456	6.29472	2.80626	1.1655	+	-	Distal Intergenic
	ENSG00000176956	LY6H	8	143174988	143175267	143175144	47	17	0.72192	0.32184	7.99204	3.56294	1.1655	+	-	Distal Intergenic
	ENSG00000251003	ZFPM2-AS1	8	105908312	105908728	105908412	55	20	0.84224	0.37548	6.26075	2.79111	1.1655	+	-	Intron (ENST00000520433/ENSG00000251003, intron 2 of 4)
	ENSG00000104365	IKBKB	8	42331020	42331627	42331479	81	30	1.23328	0.55428	6.2876	2.82587	1.15381	+	-	3' UTR
	ENSG00000261150	EPPK1	8	143878279	143878648	143878495	123	46	1.86496	0.84036	15.6241	7.04029	1.15007	+	-	Promoter (<=1kb)
	ENSG00000129295	DNAAF11	8	132607004	132607305	132607097	33	12	0.51136	0.23244	5.24864	2.38578	1.13748	+	-	Intron (ENST00000620350/ENSG00000129295, intron 10 of 11)
	ENSG00000179142	CYP11B2	8	142904513	142904712	142904594	25	9	0.39104	0.1788	6.06063	2.77118	1.12897	+	-	Intron (ENST00000522728/ENSG00000104499, intron 3 of 4)
	ENSG00000206867	RNU6-356P	8	41012283	41012482	41012391	25	9	0.39104	0.1788	6.06063	2.77118	1.12897	+	-	Distal Intergenic
	ENSG00000253570	RNF5P1	8	38633856	38634286	38633940	38	14	0.58656	0.2682	4.21854	1.92889	1.12897	+	-	Distal Intergenic
	ENSG00000168575	SLC20A2	8	42515894	42516112	42515996	43	16	0.66176	0.30396	9.36663	4.30228	1.12243	+	-	Intron (ENST00000342228/ENSG00000168575, intron 1 of 10)
	ENSG00000132561	MATN2	8	97980120	97980401	97980173	30	11	0.46624	0.21456	5.12492	2.35845	1.11969	+	-	Intron (ENST00000521689/ENSG00000132561, intron 6 of 18)
	ENSG00000253977	MTCO2P4	8	103104251	103104467	103104361	30	11	0.46624	0.21456	6.66004	3.0649	1.11969	+	-	Distal Intergenic
	ENSG00000240590	RPSAP48	8	110060399	110060641	110060514	48	18	0.73696	0.33972	9.40079	4.33353	1.11724	+	-	Distal Intergenic
	ENSG00000169946	ZFPM2	8	105424955	105425197	105425080	35	13	0.54144	0.25032	6.9067	3.19313	1.11303	+	-	Intron (ENST00000407775/ENSG00000169946, intron 2 of 7)
	ENSG00000168300	PCMTD1	8	51850538	51850753	51850677	32	12	0.49632	0.23244	7.12254	3.33568	1.09441	+	-	Intron (ENST00000544451/ENSG00000168300, intron 1 of 3)
	ENSG00000253655	JCHAINP1	8	84964812	84965175	84964885	32	12	0.49632	0.23244	4.22656	1.97941	1.09441	+	-	Distal Intergenic
	ENSG00000154188	ANGPT1	8	107314110	107314344	107314207	75	29	1.14304	0.5364	15.0772	7.07535	1.09149	+	-	Intron (ENST00000517746/ENSG00000154188, intron 4 of 8)
	ENSG00000104450	SPAG1	8	100218835	100219239	100218908	44	17	0.6768	0.32184	5.18003	2.46327	1.07239	+	-	Intron (ENST00000251809/ENSG00000104450, intron 12 of 18)
	ENSG00000181790	ADGRB1	8	142551194	142551434	142551299	49	19	0.752	0.3576	9.67225	4.59946	1.07239	+	-	Distal Intergenic
	ENSG00000213873	PPIAP86	8	65450459	65450663	65450552	24	9	0.376	0.1788	5.6854	2.70359	1.07239	+	-	Distal Intergenic
	ENSG00000253621	RPSAP74	8	89322357	89322609	89322495	36	14	0.55648	0.2682	6.81798	3.28598	1.05302	+	-	Distal Intergenic
	ENSG00000120896	SORBS3	8	22540535	22540766	22540676	31	12	0.48128	0.23244	6.43038	3.10563	1.05002	+	-	Exon (ENST00000240139/ENSG00000120910, exon 14 of 14)
	ENSG00000147650	LRP12	8	104493710	104493984	104493832	31	12	0.48128	0.23244	5.4249	2.62002	1.05002	+	-	Promoter (1-2kb)
	ENSG00000243761	RPL32P4	8	86053147	86053462	86053252	43	17	0.66176	0.32184	6.49143	3.15704	1.03996	+	-	Intron (ENST00000521564/ENSG00000147614, intron 1 of 3)
	ENSG00000244708	RPL23P10	8	36502851	36503228	36503005	69	28	1.0528	0.51852	8.63338	4.25207	1.02176	+	-	Intron (ENST00000656455/ENSG00000253363, intron 4 of 5)
	ENSG00000164808	SPIDR	8	47369417	47369813	47369555;47369574	76	31	1.15808	0.57216	9.04221	4.46739	1.01724	+	+	Intron (ENST00000541342/ENSG00000164808, intron 4 of 18)
	ENSG00000104219	ZDHHC2	8	17216873	17217072	17216971	23	9	0.36096	0.1788	5.59443	2.77118	1.01349	+	-	Intron (ENST00000262096/ENSG00000104219, intron 11 of 12)
	ENSG00000177570	SAMD12	8	118381993	118382431	118382307	71	29	1.08288	0.5364	7.64615	3.78749	1.01349	+	-	Intron (ENST00000430457/ENSG00000225885, intron 1 of 2)
	ENSG00000241964	RN7SL135P	8	63265439	63265638	63265537	35	14	0.54144	0.2682	8.39165	4.15677	1.01349	+	-	Distal Intergenic
	ENSG00000254954	SLC2A13P1	8	60182336	60182779	60182662	54	22	0.8272	0.41124	5.77503	2.87104	1.00826	+	-	Downstream (2-3kb)
	ENSG00000133742	CA1	8	85378119	85378365	85378305	30	12	0.46624	0.23244	5.85112	2.91703	1.00421	+	-	Promoter (<=1kb)
	ENSG00000197919	IFNA1	9	21444254	21444521	21444349	33	5	0.51136	0.10728	5.91451	1.24083	2.25296	+	-	Distal Intergenic
	ENSG00000222202	RNU4-26P	9	20423284	20423663	20423373	44	8	0.6768	0.16092	5.52082	1.31266	2.07239	+	-	Intron (ENST00000380338/ENSG00000171843, intron 4 of 10)
	ENSG00000252313	RNA5SP281	9	32251503	32251774	32251635	43	8	0.66176	0.16092	7.54151	1.83387	2.03996	+	-	Distal Intergenic
	ENSG00000165152	PGAP4	9	101524388	101524646	101524487	22	4	0.34592	0.0894	4.14002	1.06995	1.95209	+	-	Intron (ENST00000374851/ENSG00000165152, intron 2 of 3)
	ENSG00000170777	TPD52L3	9	6342523	6342825	6342721	29	6	0.4512	0.12516	4.61587	1.28041	1.84999	+	-	Distal Intergenic
	ENSG00000244230	RN7SL151P	9	21738796	21739052	21738854	32	7	0.49632	0.14304	5.98626	1.72525	1.79485	+	-	Distal Intergenic
	ENSG00000107249	GLIS3	9	3825719	3826006	3825840	35	8	0.54144	0.16092	5.82753	1.73199	1.75046	+	-	3' UTR
	ENSG00000187764	SEMA4D	9	89455498	89455697	89455612	39	9	0.6016	0.1788	9.32405	2.77118	1.75046	+	-	Promoter (<=1kb)
	ENSG00000095380	NANS	9	98081408	98081611	98081499	29	7	0.4512	0.14304	6.85592	2.17347	1.65735	+	-	3' UTR
	ENSG00000119408	NEK6	9	124209248	124209590	124209476	44	11	0.6768	0.21456	6.11636	1.93902	1.65735	+	-	Distal Intergenic
	ENSG00000080298	RFX3	9	3475732	3475931	3475814	25	6	0.39104	0.12516	6.06063	1.93982	1.64354	+	-	Intron (ENST00000382004/ENSG00000080298, intron 2 of 17)
	ENSG00000187764	SEMA4D	9	89454802	89455097	89454997	39	10	0.6016	0.19668	6.30003	2.05966	1.61295	+	-	Promoter (<=1kb)
	ENSG00000106772	PRUNE2	9	76631038	76631280	76631148	49	13	0.752	0.25032	9.59264	3.19313	1.58696	+	-	Intron (ENST00000648797/ENSG00000187210, intron 9 of 12)
	ENSG00000223621	AK4P4	9	5851540	5851739	5851636	34	9	0.5264	0.1788	8.15854	2.77118	1.55781	+	-	Distal Intergenic
	ENSG00000223729	LINC02247	9	134276440	134276785	134276643	69	19	1.0528	0.3576	9.43184	3.20367	1.55781	+	-	Distal Intergenic
	ENSG00000148123	PLPPR1	9	101235571	101235770	101235745	30	8	0.46624	0.16092	7.22614	2.49406	1.53473	+	-	Intron (ENST00000374874/ENSG00000148123, intron 2 of 7)
	ENSG00000233309	RPS6P12	9	82764075	82764540	82764378	61	17	0.93248	0.32184	6.20269	2.14082	1.53473	+	-	Intron (ENST00000637606/ENSG00000228430, intron 9 of 9)
	ENSG00000240235	RN7SL794P	9	99197325	99197524	99197406	26	7	0.40608	0.14304	6.29373	2.21694	1.50535	+	-	Distal Intergenic
	ENSG00000237886	NALT1	9	136564261	136564460	136564340	36	10	0.55648	0.19668	8.62475	3.04829	1.50048	+	-	Distal Intergenic
	ENSG00000107249	GLIS3	9	4263712	4263922	4263819	29	8	0.4512	0.16092	6.62847	2.36404	1.48742	+	-	Intron (ENST00000381971/ENSG00000107249, intron 2 of 10)
	ENSG00000230418	ARL2BPP7	9	101977739	101977938	101977830	32	9	0.49632	0.1788	7.69234	2.77118	1.47292	+	-	Distal Intergenic
	ENSG00000234323	LINC01505	9	106481082	106481451	106481251	65	19	0.99264	0.3576	8.31604	2.99587	1.47292	+	-	Intron (ENST00000637185/ENSG00000234323, intron 1 of 7)
	ENSG00000136928	GABBR2	9	98410306	98410516	98410410	41	12	0.63168	0.23244	9.27986	3.41472	1.44234	+	-	Intron (ENST00000259455/ENSG00000136928, intron 7 of 18)
	ENSG00000232158	C11orf98P1	9	19682498	19682697	19682592	28	8	0.43616	0.16092	6.75994	2.49406	1.43851	+	-	Intron (ENST00000341998/ENSG00000155886, intron 1 of 9)
	ENSG00000095261	PSMD5	9	120819780	120819979	120819942	15	4	0.24064	0.0894	3.72962	1.38559	1.42853	+	-	Intron (ENST00000373920/ENSG00000095261, intron 3 of 3)
	ENSG00000054179	ENTPD2	9	137054003	137054202	137054095	59	18	0.9024	0.33972	13.9861	5.26524	1.40942	+	-	Promoter (<=1kb)
	ENSG00000148408	CACNA1B	9	137877615	137877875	137877746	87	27	1.32352	0.50064	15.7187	5.94582	1.40253	+	-	Promoter (<=1kb)
	ENSG00000276717	PRSS47	9	92180912	92181137	92181014	43	13	0.66176	0.25032	9.07651	3.43332	1.40253	+	-	Intron (ENST00000611097/ENSG00000276717, intron 4 of 4)
	ENSG00000137075	RNF38	9	36434875	36435074	36435034	29	9	0.4512	0.1788	6.99304	2.77118	1.33542	+	-	Intron (ENST00000488058/ENSG00000137075, intron 1 of 3)
	ENSG00000182150	ERCC6L2	9	96001927	96002127	96002024	26	8	0.40608	0.16092	6.26242	2.48165	1.33542	+	-	Intron (ENST00000402838/ENSG00000182150, intron 16 of 16)
	ENSG00000225684	FAM225B	9	113111565	113111919	113111674	56	18	0.85728	0.33972	7.48551	2.96633	1.33542	+	-	Promoter (<=1kb)
	ENSG00000196814	MVB12B	9	126317608	126317833	126317726	43	14	0.66176	0.2682	9.07651	3.67855	1.303	+	-	Distal Intergenic
	ENSG00000200922	Y_RNA	9	71897691	71897890	71897786	40	13	0.61664	0.25032	9.55715	3.87965	1.30065	+	-	Intron (ENST00000377041/ENSG00000107362, intron 1 of 4)
	ENSG00000228623	ZNF883	9	112971495	112971715	112971604	37	12	0.57152	0.23244	8.01615	3.26021	1.29795	+	-	Promoter (2-3kb)
	ENSG00000147905	ZCCHC7	9	37260183	37260382	37260275	22	7	0.34592	0.14304	5.36133	2.21694	1.27402	+	-	Intron (ENST00000336755/ENSG00000147905, intron 2 of 8)
	ENSG00000148337	CIZ1	9	128181535	128181745	128181631	36	12	0.55648	0.23244	8.17512	3.41472	1.25947	+	-	Promoter (<=1kb)
	ENSG00000200026	U8	9	38227692	38227938	38227815	61	21	0.93248	0.39336	11.7022	4.93651	1.24522	+	-	Distal Intergenic
	ENSG00000232158	C11orf98P1	9	19642387	19642604	19642489	38	13	0.58656	0.25032	8.34032	3.55931	1.22851	+	-	Intron (ENST00000341998/ENSG00000155886, intron 1 of 9)
	ENSG00000200026	U8	9	38154636	38155007	38154696	35	12	0.54144	0.23244	4.51164	1.93684	1.21994	+	-	Distal Intergenic
	ENSG00000164985	PSIP1	9	15461149	15461348	15461342	29	10	0.4512	0.19668	6.99304	3.04829	1.19792	+	-	3' UTR
	ENSG00000197969	VPS13A	9	77167457	77167661	77167560	37	13	0.57152	0.25032	8.6418	3.78502	1.19103	+	-	Distal Intergenic
	ENSG00000106948	AKNA	9	114387875	114388142	114388009	93	34	1.41376	0.6258	16.3519	7.23815	1.17576	+	-	Promoter (<=1kb)
	ENSG00000188312	CENPP	9	92590440	92590663	92590557	58	21	0.88736	0.39336	12.2794	5.44338	1.17367	+	-	Intron (ENST00000375587/ENSG00000188312, intron 5 of 7)
	ENSG00000136828	RALGPS1	9	126933065	126933302	126933180	31	11	0.48128	0.21456	6.26827	2.79446	1.1655	+	-	Intron (ENST00000424082/ENSG00000136828, intron 1 of 17)
	ENSG00000181090	EHMT1	9	137691738	137692045	137691875	55	20	0.84224	0.37548	8.47641	3.77888	1.1655	+	-	Intron (ENST00000637510/ENSG00000283411, intron 1 of 1)
	ENSG00000135018	UBQLN1	9	83649638	83649925	83649802	68	25	1.03776	0.46488	11.1694	5.00351	1.15854	+	-	Distal Intergenic
	ENSG00000165124	SVEP1	9	110432344	110432591	110432478	36	13	0.55648	0.25032	6.95544	3.12875	1.15256	+	-	Exon (ENST00000374469/ENSG00000165124, exon 31 of 48)
	ENSG00000223394	TRBV29OR9-2	9	33785946	33786167	33786050	36	13	0.55648	0.25032	7.77004	3.49518	1.15256	+	-	Promoter (<=1kb)
	ENSG00000215236	RPL7P33	9	15357061	15357292	15357185	49	18	0.752	0.33972	10.0475	4.539	1.14639	+	-	Distal Intergenic
	ENSG00000056586	RC3H2	9	122857797	122858128	122858009	41	15	0.63168	0.28608	5.89774	2.67101	1.14278	+	-	Promoter (2-3kb)
	ENSG00000130707	ASS1	9	130487627	130487828	130487727	41	15	0.63168	0.28608	9.69332	4.38998	1.14278	+	-	Intron (ENST00000352480/ENSG00000130707, intron 11 of 14)
	ENSG00000123453	SARDH	9	133731843	133732063	133731955	54	20	0.8272	0.37548	11.6023	5.26649	1.1395	+	-	Promoter (1-2kb)
	ENSG00000135047	CTSL	9	87713573	87713792	87713678	33	12	0.51136	0.23244	7.20495	3.27503	1.13748	+	-	Distal Intergenic
	ENSG00000107077	KDM4C	9	6931877	6932280	6932101	51	19	0.78208	0.3576	6.00063	2.74374	1.12897	+	-	Intron (ENST00000536108/ENSG00000107077, intron 8 of 17)
	ENSG00000119138	KLF9	9	70392298	70392696	70392398	77	29	1.17312	0.5364	9.11373	4.16718	1.12897	+	-	Intron (ENST00000377126/ENSG00000119138, intron 1 of 1)
	ENSG00000165030	NFIL3	9	91411144	91411343	91411228	25	9	0.39104	0.1788	6.06063	2.77118	1.12897	+	-	Intron (ENST00000297689/ENSG00000165030, intron 1 of 1)
	ENSG00000106829	TLE4	9	79611358	79611611	79611502	43	16	0.66176	0.30396	8.07595	3.70945	1.12243	+	-	Intron (ENST00000376544/ENSG00000106829, intron 4 of 17)
	ENSG00000136848	DAB2IP	9	121651463	121651742	121651584	66	25	1.00768	0.46488	11.1556	5.14647	1.11611	+	-	Promoter (<=1kb)
	ENSG00000215236	RPL7P33	9	15374306	15374704	15374437	58	22	0.88736	0.41124	6.89372	3.19484	1.10954	+	-	Distal Intergenic
	ENSG00000136932	TRMO	9	97890016	97890252	97890130	60	23	0.91744	0.42912	11.9993	5.61251	1.09623	+	-	Distal Intergenic
	ENSG00000198000	NOL8	9	92312942	92313141	92313033	37	14	0.57152	0.2682	8.85785	4.15677	1.09149	+	-	Promoter (2-3kb)
	ENSG00000122707	RECK	9	36050411	36050634	36050520	24	9	0.376	0.1788	5.20315	2.47427	1.07239	+	-	Intron (ENST00000377966/ENSG00000122707, intron 1 of 20)
	ENSG00000148143	ZNF462	9	107045000	107045214	107045100	29	11	0.4512	0.21456	6.50515	3.09341	1.07239	+	-	Intron (ENST00000439901/ENSG00000230782, intron 4 of 4)
	ENSG00000198853	RUSC2	9	35538792	35539094	35538924	34	13	0.5264	0.25032	5.38518	2.56082	1.07239	+	-	Promoter (<=1kb)
	ENSG00000234323	LINC01505	9	106535562	106535800	106535738	29	11	0.4512	0.21456	5.85191	2.78277	1.07239	+	-	Intron (ENST00000637185/ENSG00000234323, intron 1 of 7)
	ENSG00000148225	WDR31	9	113343847	113344090	113343939	86	34	1.30848	0.6258	16.6228	7.9501	1.06412	+	-	Distal Intergenic
	ENSG00000148180	GSN	9	121272061	121272332	121272193	120	48	1.81984	0.87612	20.7392	9.98439	1.05461	+	-	Intron (ENST00000373823/ENSG00000148180, intron 8 of 24)
	ENSG00000119487	MAPKAP1	9	125632976	125633175	125633073	31	12	0.48128	0.23244	7.45924	3.60253	1.05002	+	-	Intron (ENST00000373511/ENSG00000119487, intron 4 of 10)
	ENSG00000214195	HMGN2P31	9	5308651	5308886	5308743	26	10	0.40608	0.19668	5.33367	2.5833	1.04591	+	-	Promoter (2-3kb)
	ENSG00000235601	BARX1-DT	9	93963020	93963276	93963137	107	43	1.62432	0.78672	19.5914	9.48886	1.04591	+	-	Distal Intergenic
	ENSG00000236024	PRRX2-AS1	9	129697380	129697613	129697485	48	19	0.73696	0.3576	9.76236	4.73705	1.04324	+	-	Intron (ENST00000372469/ENSG00000167157, intron 1 of 3)
	ENSG00000086102	NFX1	9	33297426	33297810	33297641	87	35	1.32352	0.64368	10.6561	5.18246	1.03996	+	-	Intron (ENST00000379521/ENSG00000086102, intron 2 of 20)
	ENSG00000198853	RUSC2	9	35481447	35481729	35481581;35481569	82	33	1.24832	0.60792	13.6731	6.65866	1.03803	+	+	Intron (ENST00000329395/ENSG00000179766, intron 16 of 17)
	ENSG00000155886	SLC24A2	9	19782044	19782244	19782146	33	13	0.51136	0.25032	7.88601	3.86035	1.03057	+	-	Intron (ENST00000341998/ENSG00000155886, intron 1 of 9)
	ENSG00000256040	PAPPA-AS1	9	116390906	116391143	116391023	33	13	0.51136	0.25032	6.66004	3.26021	1.03057	+	-	Intron (ENST00000328252/ENSG00000182752, intron 21 of 21)
	ENSG00000196730	DAPK1	9	87479635	87480154	87479925	91	37	1.38368	0.67944	8.2482	4.05018	1.02609	+	-	Distal Intergenic
	ENSG00000241697	TMEFF1	9	100493078	100493277	100493186	40	16	0.61664	0.30396	9.55715	4.711	1.02055	+	-	Intron (ENST00000502978/ENSG00000251349, intron 1 of 9)
	ENSG00000119457	SLC46A2	9	112925161	112925363	112925262	35	14	0.54144	0.2682	8.26763	4.09534	1.01349	+	-	Distal Intergenic
	ENSG00000148082	SHC3	9	89234692	89234960	89234834	47	19	0.72192	0.3576	8.31886	4.12071	1.01349	+	-	Distal Intergenic
	ENSG00000106772	PRUNE2	9	76634407	76634648	76634537	49	20	0.752	0.37548	9.63228	4.80948	1.002	+	-	Intron (ENST00000648797/ENSG00000187210, intron 10 of 12)
	ENSG00000148498	PARD3	10	34434496	34434698	34434593	25	4	0.39104	0.0894	5.97107	1.36511	2.12897	+	-	Intron (ENST00000545260/ENSG00000148498, intron 4 of 22)
	ENSG00000231131	LNCAROD	10	52620624	52620936	52620791	29	5	0.4512	0.10728	4.46839	1.06243	2.07239	+	-	Intron (ENST00000647908/ENSG00000231131, intron 2 of 6)
	ENSG00000119912	IDE	10	92544331	92544648	92544531	63	12	0.96256	0.23244	9.38269	2.26574	2.05002	+	-	Promoter (2-3kb)
	ENSG00000242853	RN7SL749P	10	119251362	119251561	119251464	48	9	0.73696	0.1788	11.422	2.77118	2.04324	+	-	Intron (ENST00000392870/ENSG00000198873, intron 1 of 15)
	ENSG00000233395	LINC00841	10	43929286	43929485	43929437	22	4	0.34592	0.0894	5.36133	1.38559	1.95209	+	-	Intron (ENST00000660538/ENSG00000233395, intron 2 of 5)
	ENSG00000204161	TMEM273	10	49225299	49225744	49225630	51	11	0.78208	0.21456	5.43554	1.49122	1.86594	+	-	Distal Intergenic
	ENSG00000120549	KIAA1217	10	24503712	24503931	24503817	40	9	0.61664	0.1788	8.68832	2.51925	1.78608	+	-	Intron (ENST00000376462/ENSG00000120549, intron 10 of 18)
	ENSG00000107890	ANKRD26	10	27073137	27073336	27073246	19	4	0.3008	0.0894	4.66203	1.38559	1.75046	+	-	Intron (ENST00000376087/ENSG00000107890, intron 9 of 33)
	ENSG00000232624	LINC01517	10	28713792	28714062	28713988	19	4	0.3008	0.0894	3.44061	1.02257	1.75046	+	-	Distal Intergenic
	ENSG00000151474	FRMD4A	10	14340742	14340941	14340800	26	6	0.40608	0.12516	6.29373	1.93982	1.69799	+	-	Intron (ENST00000493380/ENSG00000151474, intron 1 of 3)
	ENSG00000229124	VIM-AS1	10	17212985	17213184	17213080	37	9	0.57152	0.1788	8.85785	2.77118	1.67646	+	-	Downstream (1-2kb)
	ENSG00000256574	OR13A1	10	45308786	45309060	45308936	51	13	0.78208	0.25032	8.81547	2.82156	1.64354	+	-	Promoter (<=1kb)
	ENSG00000240180	RPL12P28	10	5852502	5852846	5852647	43	11	0.66176	0.21456	5.94577	1.92778	1.62493	+	-	Distal Intergenic
	ENSG00000200737	Y_RNA	10	97413946	97414331	97414098	68	18	1.03776	0.33972	8.33367	2.7281	1.61105	+	-	Intron (ENST00000422848/ENSG00000231970, intron 1 of 1)
	ENSG00000233395	LINC00841	10	43981344	43981543	43981434	28	7	0.43616	0.14304	6.75994	2.21694	1.60844	+	-	Distal Intergenic
	ENSG00000134452	FBH1	10	5924513	5924712	5924610	24	6	0.376	0.12516	5.82753	1.93982	1.58696	+	-	Promoter (<=1kb)
	ENSG00000148655	LRMDA	10	75904848	75905129	75904954	31	8	0.48128	0.16092	5.29024	1.76884	1.58053	+	-	Intron (ENST00000611255/ENSG00000148655, intron 2 of 6)
	ENSG00000234489	ALDH7A1P4	10	62760606	62760805	62760695	26	7	0.40608	0.14304	6.29373	2.21694	1.50535	+	-	Intron (ENST00000649548/ENSG00000238280, intron 1 of 3)
	ENSG00000154493	C10orf90	10	126651637	126651929	126651742	29	8	0.4512	0.16092	4.7734	1.70243	1.48742	+	-	Intron (ENST00000488181/ENSG00000154493, intron 1 of 9)
	ENSG00000156113	KCNMA1	10	77037392	77037597	77037490	42	12	0.64672	0.23244	9.73141	3.4976	1.47628	+	-	Promoter (1-2kb)
	ENSG00000165669	FAM204A	10	118308684	118308954	118308851	45	13	0.69184	0.25032	7.9134	2.86321	1.46666	+	-	Promoter (<=1kb)
	ENSG00000077943	ITGA8	10	15504912	15505140	15505013	25	7	0.39104	0.14304	5.29313	1.93619	1.4509	+	-	Distal Intergenic
	ENSG00000148498	PARD3	10	34792108	34792307	34792207	25	7	0.39104	0.14304	6.06063	2.21694	1.4509	+	-	Intron (ENST00000545260/ENSG00000148498, intron 1 of 22)
	ENSG00000120563	LYZL1	10	29119396	29119595	29119499	31	9	0.48128	0.1788	7.45924	2.77118	1.42853	+	-	Distal Intergenic
	ENSG00000151240	DIP2C	10	547258	547551	547367	40	12	0.61664	0.23244	6.50146	2.4507	1.40757	+	-	Intron (ENST00000280886/ENSG00000151240, intron 1 of 36)
	ENSG00000156113	KCNMA1	10	77027667	77027866	77027761	24	7	0.376	0.14304	5.82753	2.21694	1.39431	+	-	3' UTR
	ENSG00000188649	CC2D2B	10	95976393	95976622	95976558	30	9	0.46624	0.1788	6.2836	2.40972	1.38273	+	-	Promoter (2-3kb)
	ENSG00000178429	RPS3AP5	10	84763085	84763284	84763185	17	5	0.27072	0.10728	4.19582	1.66271	1.33542	+	-	Distal Intergenic
	ENSG00000187122	SLIT1	10	97179879	97180181	97180058	59	19	0.9024	0.3576	9.23173	3.65832	1.33542	+	-	Intron (ENST00000266058/ENSG00000187122, intron 1 of 36)
	ENSG00000203772	SPRN	10	133423177	133423628	133423516	71	23	1.08288	0.42912	7.42623	2.94284	1.33542	+	-	Promoter (<=1kb)
	ENSG00000108231	LGI1	10	93826239	93826614	93826524	46	15	0.70688	0.28608	5.82753	2.35845	1.30505	+	-	Distal Intergenic
	ENSG00000225922	RPL21P92	10	67779965	67780214	67780097	84	28	1.2784	0.51852	15.8509	6.42913	1.30187	+	-	Distal Intergenic
	ENSG00000138131	LOXL4	10	98316691	98316890	98316787	28	9	0.43616	0.1788	6.75994	2.77118	1.28651	+	-	Distal Intergenic
	ENSG00000107554	DNMBP	10	99870545	99870744	99870586	25	8	0.39104	0.16092	6.06063	2.49406	1.28097	+	-	Distal Intergenic
	ENSG00000150175	FRMPD2B	10	46890908	46891140	46891020	36	12	0.55648	0.23244	7.40322	3.0923	1.25947	+	-	Intron (ENST00000431305/ENSG00000150175, intron 8 of 8)
	ENSG00000148737	TCF7L2	10	112926989	112927188	112927141	30	10	0.46624	0.19668	7.22614	3.04829	1.24522	+	-	Distal Intergenic
	ENSG00000225922	RPL21P92	10	67779554	67779803	67779668	41	14	0.63168	0.2682	7.8322	3.32541	1.23588	+	-	Distal Intergenic
	ENSG00000223470	LINC02629	10	33936899	33937131	33937049	24	8	0.376	0.16092	5.00217	2.14082	1.22439	+	-	Distal Intergenic
	ENSG00000170430	MGMT	10	129426864	129427083	129426970	35	12	0.54144	0.23244	7.62877	3.27503	1.21994	+	-	Distal Intergenic
	ENSG00000237512	UNC5B-AS1	10	71235416	71235705	71235571	79	28	1.2032	0.51852	12.8608	5.54235	1.2144	+	-	Intron (ENST00000335350/ENSG00000107731, intron 1 of 16)
	ENSG00000273008	CSGALNACT2-DT	10	43129274	43129705	43129538	76	27	1.15808	0.50064	8.30963	3.59227	1.20989	+	-	3' UTR
	ENSG00000176769	TCERG1L	10	131310890	131311110	131311010	48	17	0.73696	0.32184	10.3366	4.51413	1.19524	+	-	Promoter (<=1kb)
	ENSG00000148655	LRMDA	10	76311791	76312246	76311917	67	24	1.02272	0.447	6.95214	3.03857	1.19406	+	-	Intron (ENST00000611255/ENSG00000148655, intron 5 of 6)
	ENSG00000201393	SNORA71	10	78362488	78362906	78362594	56	20	0.85728	0.37548	6.34213	2.77779	1.19103	+	-	Intron (ENST00000634930/ENSG00000282863, intron 1 of 3)
	ENSG00000264036	RN7SL198P	10	12333705	12334014	12333812	53	19	0.81216	0.3576	8.12095	3.57571	1.18342	+	-	Distal Intergenic
	ENSG00000075891	PAX2	10	100759458	100759754	100759655	34	12	0.5264	0.23244	5.49397	2.42595	1.1793	+	-	Intron (ENST00000679374/ENSG00000075891, intron 3 of 9)
	ENSG00000151150	ANK3	10	60434510	60434718	60434617	42	15	0.64672	0.28608	9.59173	4.24295	1.17672	+	-	Intron (ENST00000373827/ENSG00000151150, intron 2 of 43)
	ENSG00000203805	PLPP4	10	120514086	120514378	120514230	85	31	1.29344	0.57216	13.6838	6.05308	1.17672	+	-	Intron (ENST00000398250/ENSG00000203805, intron 3 of 6)
	ENSG00000283000	LINC02635	10	34985945	34986169	34986051	42	15	0.64672	0.28608	8.90965	3.94123	1.17672	+	-	Distal Intergenic
	ENSG00000148468	FAM171A1	10	15419198	15419613	15419487	66	24	1.00768	0.447	7.50855	3.33074	1.17269	+	-	Distal Intergenic
	ENSG00000177234	LINC01561	10	120600982	120601186	120601088	39	14	0.6016	0.2682	9.09663	4.05538	1.1655	+	-	Distal Intergenic
	ENSG00000272507	RNU6-88P	10	12112810	12113009	12112943	31	11	0.48128	0.21456	7.45924	3.32541	1.1655	+	-	3' UTR
	ENSG00000198964	SGMS1	10	50347570	50347867	50347743	41	15	0.63168	0.28608	6.57064	2.97576	1.14278	+	-	Intron (ENST00000429490/ENSG00000198964, intron 6 of 9)
	ENSG00000150054	MPP7	10	28333341	28333566	28333455	33	12	0.51136	0.23244	7.01367	3.18808	1.13748	+	-	Promoter (<=1kb)
	ENSG00000042286	AIFM2	10	70122879	70123167	70122993	59	22	0.9024	0.41124	9.67894	4.41087	1.13379	+	-	Promoter (<=1kb)
	ENSG00000203780	FANK1	10	126014029	126014228	126014135	25	9	0.39104	0.1788	6.06063	2.77118	1.12897	+	-	3' UTR
	ENSG00000095713	CRTAC1	10	97991953	97992152	97992049	30	11	0.46624	0.21456	7.22614	3.32541	1.11969	+	-	Intron (ENST00000370597/ENSG00000095713, intron 2 of 14)
	ENSG00000197430	OPALIN	10	96340345	96340620	96340482	84	32	1.2784	0.59004	14.3577	6.62673	1.11545	+	-	Downstream (2-3kb)
	ENSG00000178429	RPS3AP5	10	84534256	84534472	84534355	58	22	0.88736	0.41124	12.6756	5.87438	1.10954	+	-	Distal Intergenic
	ENSG00000237139	RPS26P41	10	73537415	73537614	73537534	27	10	0.42112	0.19668	6.52684	3.04829	1.09838	+	-	Promoter (<=1kb)
	ENSG00000150347	ARID5B	10	61901146	61901345	61901242	80	31	1.21824	0.57216	18.8812	8.86777	1.09031	+	-	Promoter (<=1kb)
	ENSG00000120549	KIAA1217	10	23694533	23694785	23694659	42	16	0.64672	0.30396	7.9236	3.72411	1.08926	+	-	Promoter (<=1kb)
	ENSG00000151892	GFRA1	10	116122249	116122491	116122365	42	16	0.64672	0.30396	8.24967	3.87737	1.08926	+	-	Intron (ENST00000369236/ENSG00000151892, intron 4 of 8)
	ENSG00000228092	COX6CP15	10	77422921	77423137	77423034	42	16	0.64672	0.30396	9.23811	4.34194	1.08926	+	-	Intron (ENST00000639601/ENSG00000156113, intron 1 of 27)
	ENSG00000107954	NEURL1	10	103564888	103565287	103564997	95	37	1.44384	0.67944	11.1889	5.26524	1.08749	+	-	Intron (ENST00000369780/ENSG00000107954, intron 1 of 5)
	ENSG00000133661	SFTPD	10	79938799	79939146	79938927	52	20	0.79712	0.37548	7.10021	3.34452	1.08606	+	-	Intron (ENST00000453174/ENSG00000283913, intron 7 of 7)
	ENSG00000224222	LINC02636	10	69994341	69994615	69994482	52	20	0.79712	0.37548	8.98499	4.23234	1.08606	+	-	Exon (ENST00000667615/ENSG00000224222, exon 4 of 4)
	ENSG00000175470	PPP2R2D	10	131928444	131928643	131928593	29	11	0.4512	0.21456	6.99304	3.32541	1.07239	+	-	Intron (ENST00000455566/ENSG00000175470, intron 2 of 8)
	ENSG00000185267	CDNF	10	14801784	14801983	14801889	24	9	0.376	0.1788	5.82753	2.77118	1.07239	+	-	Distal Intergenic
	ENSG00000226790	HNRNPA3P1	10	43816374	43816680	43816507;43816553	69	27	1.0528	0.50064	10.63	5.05492	1.07239	+	+	Intron (ENST00000659335/ENSG00000226808, intron 2 of 4)
	ENSG00000237417	XRCC6P1	10	93201013	93201212	93201109	39	15	0.6016	0.28608	9.32405	4.43388	1.07239	+	-	Distal Intergenic
	ENSG00000184719	RNLS	10	88553224	88553527	88553350;88553372	93	37	1.41376	0.67944	14.4155	6.92794	1.05712	+	+	Intron (ENST00000371947/ENSG00000184719, intron 4 of 6)
	ENSG00000224402	OR6D1P	10	45280203	45280476	45280364	41	16	0.63168	0.30396	7.14617	3.43869	1.05531	+	-	Distal Intergenic
	ENSG00000223470	LINC02629	10	33966081	33966296	33966189	26	10	0.40608	0.19668	5.82753	2.8225	1.04591	+	-	Distal Intergenic
	ENSG00000183605	SFXN4	10	119149790	119150032	119149909	48	19	0.73696	0.3576	9.40079	4.56161	1.04324	+	-	Intron (ENST00000490417/ENSG00000183605, intron 2 of 4)
	ENSG00000171794	UTF1	10	133226566	133226765	133226678	43	17	0.66176	0.32184	10.2565	4.98812	1.03996	+	-	Distal Intergenic
	ENSG00000222414	RNU2-59P	10	101397194	101397426	101397315	43	17	0.66176	0.32184	8.80382	4.28165	1.03996	+	-	Intron (ENST00000393441/ENSG00000166167, intron 1 of 13)
	ENSG00000148843	PDCD11	10	103416852	103417165	103417022	60	24	0.91744	0.447	9.0568	4.4127	1.03734	+	-	Intron (ENST00000649849/ENSG00000148843, intron 13 of 35)
	ENSG00000224190	LINC02667	10	128859724	128860067	128859982	38	15	0.58656	0.28608	5.28544	2.57784	1.03586	+	-	Distal Intergenic
	ENSG00000138161	CUZD1	10	122847147	122847426	122847286	33	13	0.51136	0.25032	5.66103	2.77118	1.03057	+	-	Promoter (<=1kb)
	ENSG00000150760	DOCK1	10	127117851	127118268	127118209	50	20	0.76704	0.37548	5.68812	2.78444	1.03057	+	-	Intron (ENST00000280333/ENSG00000150760, intron 25 of 51)
	ENSG00000180817	PPA1	10	70221592	70221840	70221711	64	26	0.9776	0.48276	12.1699	6.00978	1.01794	+	-	Intron (ENST00000373232/ENSG00000180817, intron 2 of 10)
	ENSG00000283578	MTND5P42	10	89793681	89793934	89793812	76	31	1.15808	0.57216	14.1329	6.98249	1.01724	+	-	Distal Intergenic
	ENSG00000136738	STAM	10	17655585	17655815	17655696	35	14	0.54144	0.2682	7.26549	3.59893	1.01349	+	-	Intron (ENST00000377524/ENSG00000136738, intron 1 of 13)
	ENSG00000222412	Y_RNA	10	31770394	31770613	31770503	54	22	0.8272	0.41124	11.6551	5.79428	1.00826	+	-	Distal Intergenic
	ENSG00000120594	PLXDC2	10	19980224	19980552	19980405	30	12	0.46624	0.23244	4.39279	2.18999	1.00421	+	-	Intron (ENST00000377242/ENSG00000120594, intron 1 of 12)
	ENSG00000108091	CCDC6	10	59809416	59809724	59809523;59809562	99	41	1.504	0.75096	15.0875	7.5333	1.002	+	+	Intron (ENST00000263102/ENSG00000108091, intron 5 of 8)
	ENSG00000254650	MTCYBP41	11	87814468	87814703	87814577	43	4	0.66176	0.0894	8.69191	1.17423	2.88796	+	-	Promoter (1-2kb)
	ENSG00000172273	HINFP	11	119138279	119138478	119138376	36	4	0.55648	0.0894	8.62475	1.38559	2.63798	+	-	Distal Intergenic
	ENSG00000166682	TMPRSS5	11	113602221	113602420	113602327	25	3	0.39104	0.07152	6.06063	1.10847	2.4509	+	-	Distal Intergenic
	ENSG00000134824	FADS2	11	61856769	61856968	61856919	48	7	0.73696	0.14304	11.422	2.21694	2.36517	+	-	Promoter (2-3kb)
	ENSG00000238304	RNU7-50P	11	3778234	3778433	3778328	20	3	0.31584	0.07152	4.89513	1.10847	2.14278	+	-	Promoter (2-3kb)
	ENSG00000200687	RNA5SP335	11	19422623	19422837	19422801	24	4	0.376	0.0894	5.42096	1.28892	2.07239	+	-	Intron (ENST00000360655/ENSG00000166833, intron 1 of 37)
	ENSG00000166840	GLYATL1	11	58947938	58948175	58947993	25	5	0.39104	0.10728	5.09297	1.39723	1.86594	+	-	Promoter (<=1kb)
	ENSG00000085063	CD59	11	33713896	33714196	33714037	29	6	0.4512	0.12516	4.64654	1.28892	1.84999	+	-	Intron (ENST00000534312/ENSG00000284969, intron 2 of 3)
	ENSG00000214787	MS4A4E	11	60243022	60243244	60243134	37	8	0.57152	0.16092	7.94426	2.23682	1.82846	+	-	Promoter (<=1kb)
	ENSG00000255153	TOLLIP-DT	11	1316958	1317157	1317049	14	3	0.2256	0.07152	3.49652	1.10847	1.65735	+	-	Distal Intergenic
	ENSG00000255308	CSRP3-AS1	11	19191835	19192034	19191935	25	6	0.39104	0.12516	6.06063	1.93982	1.64354	+	-	Intron (ENST00000265968/ENSG00000129170, intron 2 of 5)
	ENSG00000255377	DUXAP5	11	119458751	119458952	119458823	25	6	0.39104	0.12516	6.00063	1.92062	1.64354	+	-	Intron (ENST00000498979/ENSG00000245248, intron 2 of 3)
	ENSG00000011405	PIK3C2A	11	17164236	17164435	17164294	21	5	0.33088	0.10728	5.12823	1.66271	1.62493	+	-	Intron (ENST00000531428/ENSG00000011405, intron 1 of 12)
	ENSG00000252922	RNU6-365P	11	41201226	41201433	41201339	32	8	0.49632	0.16092	7.39648	2.39813	1.62493	+	-	Intron (ENST00000528697/ENSG00000148948, intron 1 of 6)
	ENSG00000048649	RSF1	11	77780040	77780239	77780133	28	7	0.43616	0.14304	6.75994	2.21694	1.60844	+	-	Intron (ENST00000308488/ENSG00000048649, intron 1 of 15)
	ENSG00000254562	LINC01493	11	38824660	38824871	38824823	35	9	0.54144	0.1788	7.91665	2.61432	1.59845	+	-	Distal Intergenic
	ENSG00000255424	MRGPRX9P	11	19005548	19005918	19005593	31	8	0.48128	0.16092	4.02115	1.34451	1.58053	+	-	Distal Intergenic
	ENSG00000182667	NTM	11	131616286	131616492	131616334	23	6	0.36096	0.12516	5.40525	1.87423	1.52807	+	-	Intron (ENST00000374791/ENSG00000182667, intron 1 of 7)
	ENSG00000162105	SHANK2	11	70547913	70548112	70548003	33	9	0.51136	0.1788	7.92544	2.77118	1.51599	+	-	Intron (ENST00000601538/ENSG00000162105, intron 17 of 25)
	ENSG00000133816	MICAL2	11	12094913	12095208	12095064	90	26	1.36864	0.48276	14.3326	5.05553	1.50336	+	-	Promoter (<=1kb)
	ENSG00000150687	PRSS23	11	86938383	86938808	86938441	46	13	0.70688	0.25032	5.14355	1.82143	1.49769	+	-	Promoter (1-2kb)
	ENSG00000255178	LINC02720	11	80846439	80846703	80846573	56	16	0.85728	0.30396	10.0278	3.55547	1.49589	+	-	Distal Intergenic
	ENSG00000200877	RNU6-560P	11	86156550	86156796	86156641	29	8	0.4512	0.16092	5.66238	2.01948	1.48742	+	-	Distal Intergenic
	ENSG00000133816	MICAL2	11	12150476	12150748	12150583	38	11	0.58656	0.21456	6.66004	2.4362	1.4509	+	-	Intron (ENST00000532179/ENSG00000133816, intron 1 of 2)
	ENSG00000162337	LRP5	11	68328468	68328750	68328598	57	17	0.87232	0.32184	9.55468	3.52517	1.43851	+	-	Intron (ENST00000294304/ENSG00000162337, intron 1 of 22)
	ENSG00000257057	C11orf97	11	94521735	94521942	94521851	46	14	0.70688	0.2682	10.5344	3.99689	1.39816	+	-	Intron (ENST00000542198/ENSG00000257057, intron 2 of 3)
	ENSG00000200411	RNA5SP346	11	96472206	96472437	96472313	24	7	0.376	0.14304	5.02373	1.91116	1.39431	+	-	Promoter (2-3kb)
	ENSG00000110427	KIAA1549L	11	33376490	33376914	33376763	76	24	1.15808	0.447	8.44649	3.26021	1.37339	+	-	Promoter (<=1kb)
	ENSG00000087053	MTMR2	11	95867143	95867372	95867259	29	9	0.4512	0.1788	6.0809	2.40972	1.33542	+	-	Promoter (1-2kb)
	ENSG00000187079	TEAD1	11	12888848	12889073	12888957	58	19	0.88736	0.3576	12.1708	4.90474	1.31117	+	-	Intron (ENST00000527636/ENSG00000187079, intron 9 of 12)
	ENSG00000198730	CTR9	11	10770721	10770977	10770841	55	18	0.84224	0.33972	10.1585	4.09746	1.30989	+	-	Promoter (1-2kb)
	ENSG00000166682	TMPRSS5	11	113690673	113690906	113690794	37	12	0.57152	0.23244	7.57081	3.07909	1.29795	+	-	Promoter (2-3kb)
	ENSG00000264200	MIR4693	11	103662992	103663207	103663098	31	10	0.48128	0.19668	6.9067	2.8225	1.29103	+	-	Distal Intergenic
	ENSG00000109832	DDX25	11	125914750	125914949	125914826	22	7	0.34592	0.14304	5.36133	2.21694	1.27402	+	-	Intron (ENST00000637851/ENSG00000109832, intron 7 of 8)
	ENSG00000137672	TRPC6	11	101862471	101862670	101862567	22	7	0.34592	0.14304	5.36133	2.21694	1.27402	+	-	Intron (ENST00000526713/ENSG00000137672, intron 1 of 1)
	ENSG00000149256	TENM4	11	78864738	78864937	78864918	19	6	0.3008	0.12516	4.66203	1.93982	1.26503	+	-	Intron (ENST00000278550/ENSG00000149256, intron 9 of 33)
	ENSG00000149452	SLC22A8	11	63020728	63020927	63020823	55	19	0.84224	0.3576	13.0537	5.54235	1.23588	+	-	Distal Intergenic
	ENSG00000254401	LINC02752	11	11037283	11037655	11037452;11037401	89	32	1.3536	0.59004	11.2489	4.90342	1.19792	+	+	Intron (ENST00000647635/ENSG00000254401, intron 1 of 6)
	ENSG00000137757	CASP5	11	105023063	105023262	105023218	26	9	0.40608	0.1788	6.29373	2.77118	1.18342	+	-	Promoter (<=1kb)
	ENSG00000134954	ETS1	11	128361451	128361767	128361602	55	20	0.84224	0.37548	8.23575	3.67159	1.1655	+	-	Distal Intergenic
	ENSG00000263693	MIR3161	11	48088454	48088653	48088557	31	11	0.48128	0.21456	7.45924	3.32541	1.1655	+	-	Intron (ENST00000613246/ENSG00000149177, intron 1 of 24)
	ENSG00000284094	MIR6073	11	15989048	15989290	15989175	31	11	0.48128	0.21456	6.13929	2.73697	1.1655	+	-	Exon (ENST00000316399/ENSG00000110693, exon 13 of 15)
	ENSG00000137672	TRPC6	11	101567394	101567599	101567495	36	13	0.55648	0.25032	8.37354	3.76665	1.15256	+	-	Intron (ENST00000344327/ENSG00000137672, intron 1 of 12)
	ENSG00000149201	CCDC81	11	86371221	86371467	86371358	36	13	0.55648	0.25032	6.9836	3.14142	1.15256	+	-	Distal Intergenic
	ENSG00000206858	Y_RNA	11	10731391	10731623	10731469	67	25	1.02272	0.46488	13.6059	6.1846	1.13748	+	-	Distal Intergenic
	ENSG00000124942	AHNAK	11	62499579	62499930	62499706	72	27	1.09792	0.50064	9.6684	4.40869	1.13293	+	-	Intron (ENST00000530124/ENSG00000124942, intron 2 of 2)
	ENSG00000166250	CLMP	11	123201976	123202252	123202129	25	9	0.39104	0.1788	4.37591	2.00085	1.12897	+	-	Intron (ENST00000531681/ENSG00000254710, intron 3 of 4)
	ENSG00000198382	UVRAG	11	76115314	76115513	76115382	30	11	0.46624	0.21456	7.22614	3.32541	1.11969	+	-	Promoter (<=1kb)
	ENSG00000176697	BDNF	11	27757945	27758440	27758259	79	30	1.2032	0.55428	7.5194	3.46397	1.11819	+	-	Intron (ENST00000530663/ENSG00000255496, intron 1 of 1)
	ENSG00000137726	FXYD6	11	117876692	117876891	117876804	40	15	0.61664	0.28608	9.55715	4.43388	1.10801	+	-	Promoter (<=1kb)
	ENSG00000181830	SLC35C1	11	45795533	45795814	45795687	40	15	0.61664	0.28608	6.77812	3.1446	1.10801	+	-	Distal Intergenic
	ENSG00000162337	LRP5	11	68312340	68312796	68312583;68312556	232	90	3.50432	1.62708	23.7692	11.0362	1.10685	+	+	Promoter (<=1kb)
	ENSG00000244411	KRTAP5-7	11	71519331	71519558	71519494	22	8	0.34592	0.16092	4.70292	2.18777	1.10409	+	-	Intron (ENST00000527963/ENSG00000172890, intron 2 of 3)
	ENSG00000066382	MPPED2	11	30487154	30487595	30487382	73	28	1.11296	0.51852	7.8052	3.63639	1.10193	+	-	Intron (ENST00000448418/ENSG00000066382, intron 4 of 6)
	ENSG00000166736	HTR3A	11	113994222	113994864	113994517	106	41	1.60928	0.75096	7.75796	3.6202	1.09961	+	-	Distal Intergenic
	ENSG00000237408	ART2BP	11	72493851	72494210	72494019;72494025	144	56	2.1808	1.01916	18.7776	8.77539	1.09748	+	+	Distal Intergenic
	ENSG00000224795	NTM-AS1	11	131668868	131669141	131668995	93	36	1.41376	0.66156	15.9938	7.4842	1.09559	+	-	Intron (ENST00000374791/ENSG00000182667, intron 1 of 7)
	ENSG00000110079	MS4A4A	11	60188567	60188766	60188660	32	12	0.49632	0.23244	7.69234	3.60253	1.09441	+	-	Promoter (2-3kb)
	ENSG00000170325	PRDM10	11	129992495	129992714	129992587	32	12	0.49632	0.23244	6.99304	3.27503	1.09441	+	-	Intron (ENST00000358825/ENSG00000170325, intron 1 of 21)
	ENSG00000149380	P4HA3	11	74321558	74321757	74321617	37	14	0.57152	0.2682	8.85785	4.15677	1.09149	+	-	Intron (ENST00000502071/ENSG00000246211, intron 3 of 6)
	ENSG00000252816	RNA5SP337	11	21396427	21396626	21396536	37	14	0.57152	0.2682	8.85785	4.15677	1.09149	+	-	Intron (ENST00000325319/ENSG00000165973, intron 14 of 18)
	ENSG00000151376	ME3	11	86486726	86486974	86486841	47	18	0.72192	0.33972	8.98704	4.22911	1.08749	+	-	Intron (ENST00000524610/ENSG00000254733, intron 2 of 2)
	ENSG00000109854	HTATIP2	11	20337649	20337867	20337751	44	17	0.6768	0.32184	9.5795	4.55536	1.07239	+	-	Distal Intergenic
	ENSG00000181214	OR8G2P	11	124224879	124225173	124225023	66	26	1.00768	0.48276	10.5883	5.07266	1.06166	+	-	Promoter (<=1kb)
	ENSG00000254703	SENCR	11	128725927	128726132	128726030	66	26	1.00768	0.48276	15.1629	7.26425	1.06166	+	-	Intron (ENST00000608303/ENSG00000151702, intron 1 of 6)
	ENSG00000254598	CSNK2A3	11	11416571	11417071	11416756;11416806	108	43	1.63936	0.78672	10.1429	4.86754	1.05921	+	+	Intron (ENST00000227756/ENSG00000110328, intron 3 of 10)
	ENSG00000149403	GRIK4	11	120548487	120548740	120548586	51	20	0.78208	0.37548	9.5443	4.58226	1.05858	+	-	Intron (ENST00000638419/ENSG00000149403, intron 1 of 20)
	ENSG00000149089	APIP	11	34890920	34891165	34891034	41	16	0.63168	0.30396	7.95956	3.83008	1.05531	+	-	Promoter (<=1kb)
	ENSG00000166016	ABTB2	11	34242142	34242433	34242278	36	14	0.55648	0.2682	5.90736	2.8471	1.05302	+	-	Promoter (<=1kb)
	ENSG00000137509	PRCP	11	82971266	82971511	82971350	31	12	0.48128	0.23244	6.06442	2.92889	1.05002	+	-	Promoter (<=1kb)
	ENSG00000255259	ZNF123P	11	129324128	129324344	129324230	26	10	0.40608	0.19668	5.80068	2.80949	1.04591	+	-	Distal Intergenic
	ENSG00000160584	SIK3	11	116895130	116895372	116895252	60	24	0.91744	0.447	11.703	5.70201	1.03734	+	-	Intron (ENST00000445177/ENSG00000160584, intron 6 of 24)
	ENSG00000162105	SHANK2	11	70942713	70942968	70942828	38	15	0.58656	0.28608	7.1023	3.46397	1.03586	+	-	Intron (ENST00000601538/ENSG00000162105, intron 10 of 25)
	ENSG00000156689	GLYATL2	11	58900792	58901136	58900987;58900989	89	36	1.3536	0.66156	12.1618	5.94397	1.03286	+	+	Intron (ENST00000533636/ENSG00000156689, intron 1 of 4)
	ENSG00000109861	CTSC	11	88306415	88306614	88306534	16	6	0.25568	0.12516	3.96272	1.93982	1.03057	+	-	Promoter (2-3kb)
	ENSG00000149418	ST14	11	130180092	130180326	130180232	33	13	0.51136	0.25032	6.74506	3.30183	1.03057	+	-	Intron (ENST00000278742/ENSG00000149418, intron 1 of 18)
	ENSG00000238562	RNU7-159P	11	102914851	102915059	102914954	33	13	0.51136	0.25032	7.58416	3.71258	1.03057	+	-	Distal Intergenic
	ENSG00000175264	CHST1	11	45658627	45659018	45658752	81	33	1.23328	0.60792	9.7522	4.80714	1.02055	+	-	Intron (ENST00000308064/ENSG00000175264, intron 1 of 3)
	ENSG00000173338	KCNK7	11	65595167	65595434	65595282	64	26	0.9776	0.48276	11.3072	5.58372	1.01794	+	-	Promoter (<=1kb)
	ENSG00000110218	PANX1	11	94092878	94093087	94092983	23	9	0.36096	0.1788	5.32803	2.63922	1.01349	+	-	Intron (ENST00000315765/ENSG00000181333, intron 12 of 19)
	ENSG00000166444	DENND2B	11	8810577	8810776	8810666	47	19	0.72192	0.3576	11.1889	5.54235	1.01349	+	-	Promoter (<=1kb)
	ENSG00000167323	STIM1	11	3903621	3903855	3903719	35	14	0.54144	0.2682	7.14183	3.53767	1.01349	+	-	Promoter (<=1kb)
	ENSG00000135363	LMO2	11	33944753	33945021	33944885	78	32	1.18816	0.59004	13.6914	6.79917	1.00984	+	-	Distal Intergenic
	ENSG00000109929	SC5D	11	121328413	121328713	121328631	42	17	0.64672	0.32184	6.66004	3.31436	1.0068	+	-	Distal Intergenic
	ENSG00000254697	COPS8P3	11	78586318	78586731	78586641	42	17	0.64672	0.32184	4.8422	2.40972	1.0068	+	-	Distal Intergenic
	ENSG00000256499	LINC02468	12	20210896	20211095	20210997	36	5	0.55648	0.10728	8.62475	1.66271	2.37495	+	-	Distal Intergenic
	ENSG00000274017	Metazoa_SRP	12	49195747	49195946	49195817	23	3	0.36096	0.07152	5.59443	1.10847	2.33542	+	-	Promoter (<=1kb)
	ENSG00000185046	ANKS1B	12	98895135	98895468	98895331	45	7	0.69184	0.14304	6.42075	1.32751	2.27402	+	-	Promoter (<=1kb)
	ENSG00000166006	KCNC2	12	75207609	75207830	75207711	37	6	0.57152	0.12516	7.98004	1.74759	2.19103	+	-	Promoter (<=1kb)
	ENSG00000204603	LINC01257	12	131165070	131165281	131165190	30	5	0.46624	0.10728	6.81711	1.56859	2.11969	+	-	Promoter (<=1kb)
	ENSG00000111271	ACAD10	12	111732969	111733168	111733051	24	4	0.376	0.0894	5.82753	1.38559	2.07239	+	-	Promoter (<=1kb)
	ENSG00000155974	GRIP1	12	66352281	66352529	66352403	44	8	0.6768	0.16092	8.42535	2.00326	2.07239	+	-	Intron (ENST00000398016/ENSG00000155974, intron 23 of 23)
	ENSG00000123104	ITPR2	12	26497748	26497951	26497771	27	5	0.42112	0.10728	6.39886	1.6301	1.97285	+	-	Promoter (2-3kb)
	ENSG00000122970	IFT81	12	110149434	110149633	110149531	31	6	0.48128	0.12516	7.45924	1.93982	1.9431	+	-	Intron (ENST00000361948/ENSG00000122970, intron 10 of 11)
	ENSG00000130038	CRACR2A	12	3698244	3698530	3698363	30	6	0.46624	0.12516	5.03564	1.35179	1.8973	+	-	Intron (ENST00000440314/ENSG00000130038, intron 3 of 19)
	ENSG00000255399	TBX5-AS1	12	114447236	114447435	114447334	25	5	0.39104	0.10728	6.06063	1.66271	1.86594	+	-	Distal Intergenic
	ENSG00000264295	MIR3922	12	104670113	104670347	104670221	50	11	0.76704	0.21456	10.1176	2.83014	1.83792	+	-	Intron (ENST00000303694/ENSG00000171310, intron 2 of 2)
	ENSG00000257332	HNRNPA1P69	12	63224426	63224721	63224556	41	9	0.63168	0.1788	6.61504	1.87242	1.82085	+	-	Distal Intergenic
	ENSG00000175398	OR10P1	12	55629482	55629681	55629579	24	5	0.376	0.10728	5.82753	1.66271	1.80935	+	-	Distal Intergenic
	ENSG00000207983	MIR613	12	12757718	12757917	12757852	24	5	0.376	0.10728	5.82753	1.66271	1.80935	+	-	Intron (ENST00000540583/ENSG00000178878, intron 2 of 3)
	ENSG00000023697	DERA	12	15931592	15931803	15931697	34	8	0.5264	0.16092	7.69674	2.35289	1.70982	+	-	Intron (ENST00000526521/ENSG00000023697, intron 1 of 6)
	ENSG00000258169	LINC00485	12	102812670	102812869	102812774	30	7	0.46624	0.14304	7.22614	2.21694	1.70465	+	-	Intron (ENST00000547179/ENSG00000258169, intron 4 of 4)
	ENSG00000257477	LINC01154	12	54439062	54439305	54439170	26	6	0.40608	0.12516	5.1588	1.59002	1.69799	+	-	Intron (ENST00000550474/ENSG00000258137, intron 3 of 3)
	ENSG00000023697	DERA	12	16057316	16057630	16057528	33	8	0.51136	0.16092	5.03203	1.58353	1.668	+	-	Distal Intergenic
	ENSG00000135426	TESPA1	12	54968444	54968643	54968539	28	7	0.43616	0.14304	6.75994	2.21694	1.60844	+	-	Intron (ENST00000449076/ENSG00000135426, intron 3 of 10)
	ENSG00000226091	LINC00937	12	8373842	8374041	8373940	35	9	0.54144	0.1788	8.39165	2.77118	1.59845	+	-	Promoter (<=1kb)
	ENSG00000111199	TRPV4	12	109833376	109833586	109833492	38	10	0.58656	0.19668	8.61701	2.88938	1.57643	+	-	Promoter (<=1kb)
	ENSG00000089094	KDM2B	12	121569125	121569371	121569231	27	7	0.42112	0.14304	5.28489	1.79509	1.55781	+	-	Intron (ENST00000377071/ENSG00000089094, intron 4 of 22)
	ENSG00000236333	TRHDE-AS1	12	72282795	72282994	72282928	30	8	0.46624	0.16092	7.22614	2.49406	1.53473	+	-	Intron (ENST00000548156/ENSG00000072657, intron 2 of 4)
	ENSG00000180481	GLIPR1L2	12	75428809	75429047	75428970	23	6	0.36096	0.12516	4.68153	1.62328	1.52807	+	-	Intron (ENST00000550916/ENSG00000180481, intron 4 of 5)
	ENSG00000174600	CMKLR1	12	108382207	108382433	108382321	29	8	0.4512	0.16092	6.16127	2.19741	1.48742	+	-	Distal Intergenic
	ENSG00000089041	P2RX7	12	121138286	121138522	121138475	32	9	0.49632	0.1788	6.49143	2.33855	1.47292	+	-	Intron (ENST00000537312/ENSG00000089041, intron 1 of 10)
	ENSG00000015153	YAF2	12	42219316	42219531	42219427	22	6	0.34592	0.12516	4.96419	1.79613	1.46666	+	-	Intron (ENST00000327791/ENSG00000015153, intron 2 of 4)
	ENSG00000139083	ETV6	12	11622120	11622374	11622248	51	15	0.78208	0.28608	9.50687	3.47756	1.4509	+	-	Distal Intergenic
	ENSG00000257332	HNRNPA1P69	12	63294391	63294594	63294482	25	7	0.39104	0.14304	5.9418	2.17347	1.4509	+	-	Intron (ENST00000551729/ENSG00000258117, intron 1 of 1)
	ENSG00000121316	PLBD1	12	14577472	14577677	14577556	34	10	0.5264	0.19668	7.92092	2.95951	1.42031	+	-	Intron (ENST00000542401/ENSG00000256751, intron 1 of 4)
	ENSG00000174106	LEMD3	12	65208903	65209241	65209093	62	19	0.94752	0.3576	8.66394	3.26983	1.40581	+	-	Intron (ENST00000541171/ENSG00000174106, intron 1 of 1)
	ENSG00000197651	CCER1	12	90940952	90941158	90941064	46	14	0.70688	0.2682	10.5853	4.0162	1.39816	+	-	Exon (ENST00000548187/ENSG00000197651, exon 3 of 4)
	ENSG00000173157	ADAMTS20	12	43550958	43551194	43551018	24	7	0.376	0.14304	4.91775	1.87084	1.39431	+	-	Promoter (<=1kb)
	ENSG00000134283	PPHLN1	12	42385885	42386099	42386068	33	10	0.51136	0.19668	7.3725	2.83562	1.37849	+	-	Promoter (<=1kb)
	ENSG00000201296	RNU4-41P	12	98373032	98373341	98373170	82	26	1.24832	0.48276	12.4822	4.82721	1.37061	+	-	Distal Intergenic
	ENSG00000010219	DYRK4	12	4567628	4567898	4567766	44	14	0.6768	0.2682	7.74137	3.06772	1.33542	+	-	Promoter (<=1kb)
	ENSG00000089169	RPH3A	12	112584387	112584615	112584512	29	9	0.4512	0.1788	6.10746	2.42024	1.33542	+	-	Intron (ENST00000549736/ENSG00000089169, intron 1 of 6)
	ENSG00000139083	ETV6	12	11849916	11850115	11849991	23	7	0.36096	0.14304	5.59443	2.21694	1.33542	+	-	Intron (ENST00000396373/ENSG00000139083, intron 3 of 7)
	ENSG00000171681	ATF7IP	12	14417830	14418029	14417927	23	7	0.36096	0.14304	5.59443	2.21694	1.33542	+	-	Promoter (<=1kb)
	ENSG00000174099	MSRB3	12	65300847	65301057	65300953	32	10	0.49632	0.19668	7.29132	2.88938	1.33542	+	-	Intron (ENST00000355192/ENSG00000174099, intron 1 of 5)
	ENSG00000199245	Y_RNA	12	88434011	88434219	88434153	32	10	0.49632	0.19668	7.36109	2.91703	1.33542	+	-	Distal Intergenic
	ENSG00000255763	MRPS18CP4	12	14239550	14239798	14239668	44	14	0.6768	0.2682	8.42535	3.33877	1.33542	+	-	Promoter (2-3kb)
	ENSG00000256039	LINC02446	12	10559289	10559488	10559391	29	9	0.4512	0.1788	6.99304	2.77118	1.33542	+	-	Intron (ENST00000652990/ENSG00000256039, intron 2 of 2)
	ENSG00000139410	SDSL	12	113445930	113446140	113446028	43	14	0.66176	0.2682	9.72176	3.94006	1.303	+	-	Distal Intergenic
	ENSG00000167780	SOAT2	12	53103590	53104273	53103946;53103998	184	63	2.7824	1.14432	12.6093	5.18583	1.28184	+	+	Promoter (<=1kb)
	ENSG00000283422	LINC02452	12	96170391	96170721	96170550	64	22	0.9776	0.41124	9.15503	3.85118	1.24926	+	-	Promoter (1-2kb)
	ENSG00000151490	PTPRO	12	15289281	15289480	15289363	30	10	0.46624	0.19668	7.22614	3.04829	1.24522	+	-	Intron (ENST00000393736/ENSG00000134533, intron 2 of 3)
	ENSG00000139540	SLC39A5	12	56233606	56233832	56233719	55	19	0.84224	0.3576	11.501	4.88313	1.23588	+	-	Promoter (2-3kb)
	ENSG00000184047	DIABLO	12	122215464	122215671	122215590	27	9	0.42112	0.1788	6.2758	2.66459	1.23588	+	-	Promoter (2-3kb)
	ENSG00000161800	RACGAP1	12	49983929	49984176	49984060	38	13	0.58656	0.25032	7.33141	3.12875	1.22851	+	-	Intron (ENST00000548961/ENSG00000161800, intron 2 of 2)
	ENSG00000277851	LINC02391	12	92340974	92341282	92341078	46	16	0.70688	0.30396	7.09111	3.04919	1.21758	+	-	Intron (ENST00000615716/ENSG00000277851, intron 2 of 4)
	ENSG00000134531	EMP1	12	13165588	13165823	13165703	32	11	0.49632	0.21456	6.51893	2.81815	1.20989	+	-	Distal Intergenic
	ENSG00000136040	PLXNC1	12	94263611	94263882	94263738	40	14	0.61664	0.2682	7.02732	3.05645	1.20112	+	-	Promoter (1-2kb)
	ENSG00000170421	KRT8	12	52927332	52927798	52927620	78	28	1.18816	0.51852	7.88651	3.44172	1.19626	+	-	Promoter (<=1kb)
	ENSG00000257683	LINC02463	12	115923070	115923277	115923182	45	16	0.69184	0.30396	10.3102	4.52981	1.18656	+	-	Distal Intergenic
	ENSG00000278469	Metazoa_SRP	12	3129299	3129626	3129465	81	30	1.23328	0.55428	11.6551	5.2382	1.15381	+	-	Intron (ENST00000537971/ENSG00000011105, intron 1 of 7)
	ENSG00000184752	NDUFA12	12	94943876	94944120	94943975	36	13	0.55648	0.25032	7.04061	3.16706	1.15256	+	-	Intron (ENST00000552205/ENSG00000184752, intron 3 of 5)
	ENSG00000256614	AK6P1	12	35684609	35684900	35684796	36	13	0.55648	0.25032	5.90736	2.65729	1.15256	+	-	Distal Intergenic
	ENSG00000132341	RAN	12	130880576	130880958	130880729	65	24	0.99264	0.447	8.03378	3.61772	1.151	+	-	Distal Intergenic
	ENSG00000139410	SDSL	12	113439611	113439861	113439735	70	26	1.06784	0.48276	13.1874	5.9619	1.14532	+	-	Distal Intergenic
	ENSG00000273079	GRIN2B	12	13941799	13942039	13941912	41	15	0.63168	0.28608	8.12469	3.67957	1.14278	+	-	Intron (ENST00000609686/ENSG00000273079, intron 2 of 13)
	ENSG00000185652	NTF3	12	5511557	5511891	5511729	67	25	1.02272	0.46488	9.46322	4.30153	1.13748	+	-	Promoter (<=1kb)
	ENSG00000166866	MYO1A	12	57031088	57031377	57031263	59	22	0.9024	0.41124	9.64557	4.39566	1.13379	+	-	Promoter (<=1kb)
	ENSG00000200814	RNU6-595P	12	62328615	62328859	62328727	25	9	0.39104	0.1788	4.94746	2.26219	1.12897	+	-	Intron (ENST00000353364/ENSG00000135655, intron 6 of 20)
	ENSG00000260492	CISTR	12	53767732	53767982	53767853	56	21	0.85728	0.39336	10.5871	4.85784	1.12392	+	-	Intron (ENST00000663306/ENSG00000286069, intron 1 of 4)
	ENSG00000139364	TMEM132B	12	125237152	125237403	125237276	43	16	0.66176	0.30396	8.14004	3.73889	1.12243	+	-	Intron (ENST00000682704/ENSG00000139364, intron 1 of 8)
	ENSG00000151490	PTPRO	12	15322606	15323031	15322844;15322756	87	33	1.32352	0.60792	9.63047	4.42348	1.12243	+	+	Promoter (<=1kb)
	ENSG00000171435	KSR2	12	117685573	117685811	117685705	30	11	0.46624	0.21456	6.04698	2.78277	1.11969	+	-	Intron (ENST00000425217/ENSG00000171435, intron 4 of 19)
	ENSG00000118600	RXYLT1	12	63802028	63802292	63802152	35	13	0.54144	0.25032	6.33332	2.92804	1.11303	+	-	Promoter (1-2kb)
	ENSG00000166532	RIMKLB	12	8687884	8688149	8688032	35	13	0.54144	0.25032	6.30951	2.91703	1.11303	+	-	Intron (ENST00000538758/ENSG00000166532, intron 1 of 1)
	ENSG00000226210	WASH8P	12	22951	23461	23060;23324	63	24	0.96256	0.447	5.83894	2.71152	1.1066	+	-	Intron (ENST00000400706/ENSG00000226210, intron 2 of 10)
	ENSG00000212432	SNORA75	12	9433667	9433866	9433816	22	8	0.34592	0.16092	5.36133	2.49406	1.10409	+	-	Intron (ENST00000432996/ENSG00000214826, intron 6 of 26)
	ENSG00000136052	SLC41A2	12	104733765	104733995	104733878	50	19	0.76704	0.3576	10.2928	4.79858	1.10096	+	-	Intron (ENST00000303694/ENSG00000171310, intron 2 of 2)
	ENSG00000257576	HSPD1P4	12	56514640	56514876	56514762	27	10	0.42112	0.19668	5.50788	2.5724	1.09838	+	-	Distal Intergenic
	ENSG00000252364	RNA5SP360	12	41663675	41663874	41663732	32	12	0.49632	0.23244	7.69234	3.60253	1.09441	+	-	Distal Intergenic
	ENSG00000257477	LINC01154	12	54428103	54428339	54428209	32	12	0.49632	0.23244	6.49143	3.04011	1.09441	+	-	Promoter (<=1kb)
	ENSG00000243499	RPS6P21	12	131667090	131667302	131667195	37	14	0.57152	0.2682	8.31723	3.90307	1.09149	+	-	Promoter (<=1kb)
	ENSG00000207546	MIR548C	12	64619203	64619464	64619340	52	20	0.79712	0.37548	9.43081	4.44235	1.08606	+	-	Intron (ENST00000637125/ENSG00000153179, intron 2 of 5)
	ENSG00000257137	LINC02874	12	52213469	52213844	52213655;52213643	226	89	3.41408	1.6092	28.1457	13.2663	1.08515	+	+	Promoter (<=1kb)
	ENSG00000257762	LINC02401	12	103548667	103548976	103548828	72	28	1.09792	0.51852	10.9783	5.18478	1.0823	+	-	Promoter (<=1kb)
	ENSG00000118308	IRAG2	12	25039261	25039482	25039369	34	13	0.5264	0.25032	7.35004	3.49518	1.07239	+	-	Intron (ENST00000636465/ENSG00000118308, intron 16 of 38)
	ENSG00000139292	LGR5	12	71415688	71415965	71415827	64	25	0.9776	0.46488	10.9004	5.1835	1.07239	+	-	Intron (ENST00000393330/ENSG00000127324, intron 2 of 11)
	ENSG00000215009	ACSM4	12	7293769	7293973	7293885	29	11	0.4512	0.21456	6.82248	3.2443	1.07239	+	-	Distal Intergenic
	ENSG00000260943	LINC02555	12	40137341	40137540	40137438	29	11	0.4512	0.21456	6.99304	3.32541	1.07239	+	-	Distal Intergenic
	ENSG00000089094	KDM2B	12	121547057	121547333	121547224	41	16	0.63168	0.30396	7.06877	3.40144	1.05531	+	-	Promoter (2-3kb)
	ENSG00000047617	ANO2	12	5830144	5830393	5830290	26	10	0.40608	0.19668	5.03499	2.43864	1.04591	+	-	Intron (ENST00000546188/ENSG00000047617, intron 6 of 24)
	ENSG00000134531	EMP1	12	13234109	13234337	13234222	38	15	0.58656	0.28608	7.93969	3.87239	1.03586	+	-	Distal Intergenic
	ENSG00000197653	DNAH10	12	123807688	123807974	123807809	28	11	0.43616	0.21456	4.71076	2.31736	1.02348	+	-	Intron (ENST00000409039/ENSG00000197653, intron 17 of 77)
	ENSG00000257893	LINC02404	12	91877109	91877386	91877245	40	16	0.61664	0.30396	6.87565	3.38921	1.02055	+	-	Promoter (<=1kb)
	ENSG00000180263	FGD6	12	95169427	95169709	95169556	52	21	0.79712	0.39336	8.731	4.30854	1.01895	+	-	Intron (ENST00000343958/ENSG00000180263, intron 3 of 20)
	ENSG00000167612	ANKRD33	12	51895025	51895288	51895151	64	26	0.9776	0.48276	11.4785	5.66832	1.01794	+	-	Distal Intergenic
	ENSG00000166153	DEPDC4	12	100234779	100235044	100234889	47	19	0.72192	0.3576	8.41268	4.16718	1.01349	+	-	Intron (ENST00000553038/ENSG00000075089, intron 9 of 9)
	ENSG00000196498	NCOR2	12	124352901	124353221	124353038	59	24	0.9024	0.447	8.71407	4.31648	1.01349	+	-	Intron (ENST00000405201/ENSG00000196498, intron 27 of 46)
	ENSG00000111224	PARP11	12	3797713	3797963	3797845	49	20	0.752	0.37548	9.2869	4.63703	1.002	+	-	Intron (ENST00000416739/ENSG00000111224, intron 9 of 9)
	ENSG00000111537	IFNG	12	68158519	68158750	68158639	49	20	0.752	0.37548	10.0475	5.01679	1.002	+	-	Promoter (<=1kb)
	ENSG00000234384	LINC01049	13	90446993	90447192	90447060	20	3	0.31584	0.07152	4.89513	1.10847	2.14278	+	-	Distal Intergenic
	ENSG00000136099	PCDH8	13	52862280	52862479	52862336	25	4	0.39104	0.0894	6.06063	1.38559	2.12897	+	-	Distal Intergenic
	ENSG00000132953	XPO4	13	20869712	20869917	20869808	29	5	0.4512	0.10728	6.78936	1.61428	2.07239	+	-	Intron (ENST00000255305/ENSG00000132953, intron 1 of 22)
	ENSG00000073910	FRY	13	32175423	32175638	32175519	27	5	0.42112	0.10728	6.04337	1.53954	1.97285	+	-	Exon (ENST00000645780/ENSG00000073910, exon 21 of 62)
	ENSG00000263978	MIR4499	13	20400859	20401131	20400956	58	12	0.88736	0.23244	10.0754	2.63922	1.93266	+	-	Downstream (2-3kb)
	ENSG00000233349	LINC00333	13	84655552	84655951	84655761	60	13	0.91744	0.25032	7.10959	1.93982	1.87384	+	-	Distal Intergenic
	ENSG00000088386	SLC15A1	13	98752166	98752557	98752294	58	13	0.88736	0.25032	7.01682	1.97941	1.82575	+	-	Promoter (<=1kb)
	ENSG00000134905	CARS2	13	110658369	110658568	110658433	23	5	0.36096	0.10728	5.59443	1.66271	1.75046	+	-	Intron (ENST00000540006/ENSG00000134905, intron 1 of 7)
	ENSG00000215475	SIAH3	13	45850765	45850964	45850863	34	8	0.5264	0.16092	8.15854	2.49406	1.70982	+	-	Promoter (<=1kb)
	ENSG00000226617	RPL21P110	13	72651315	72651528	72651417	29	7	0.4512	0.14304	6.53555	2.07191	1.65735	+	-	Distal Intergenic
	ENSG00000174405	LIG4	13	108155583	108155800	108155690	51	13	0.78208	0.25032	11.1204	3.55931	1.64354	+	-	Distal Intergenic
	ENSG00000199605	RNY4P24	13	52395682	52395940	52395820	32	8	0.49632	0.16092	5.94003	1.92591	1.62493	+	-	Intron (ENST00000258613/ENSG00000136114, intron 3 of 4)
	ENSG00000223392	CLDN10-AS1	13	95530302	95530554	95530427	35	9	0.54144	0.1788	6.63371	2.19065	1.59845	+	-	Intron (ENST00000376873/ENSG00000134873, intron 1 of 4)
	ENSG00000165416	SUGT1	13	52702142	52702462	52702267	44	12	0.6768	0.23244	6.53555	2.24457	1.54187	+	-	Downstream (<1kb)
	ENSG00000102755	FLT1	13	28394554	28394992	28394688	47	13	0.72192	0.25032	5.09743	1.76749	1.52807	+	-	Intron (ENST00000282397/ENSG00000102755, intron 12 of 29)
	ENSG00000102699	PARP4	13	24450741	24451160	24450861	40	11	0.61664	0.21456	4.55102	1.58353	1.52305	+	-	Intron (ENST00000445572/ENSG00000205822, intron 3 of 9)
	ENSG00000224451	ATP5PBP1	13	51599937	51600203	51600033	43	12	0.66176	0.23244	7.68274	2.69852	1.50945	+	-	Promoter (1-2kb)
	ENSG00000261446	LINC00559	13	90118504	90118703	90118587	26	7	0.40608	0.14304	6.29373	2.21694	1.50535	+	-	Promoter (<=1kb)
	ENSG00000243366	RN7SL60P	13	98661641	98661960	98661790	22	6	0.34592	0.12516	3.35083	1.21239	1.46666	+	-	Distal Intergenic
	ENSG00000233905	LONRF2P2	13	18599979	18600398	18600296	48	14	0.73696	0.2682	5.43903	1.97941	1.45828	+	-	Distal Intergenic
	ENSG00000233905	LONRF2P2	13	18609427	18609695	18609576	38	11	0.58656	0.21456	6.75907	2.47243	1.4509	+	-	Promoter (<=1kb)
	ENSG00000005810	MYCBP2	13	77298337	77298643	77298511	50	15	0.76704	0.28608	7.74473	2.88852	1.42288	+	-	Intron (ENST00000682321/ENSG00000005810, intron 1 of 84)
	ENSG00000175198	PCCA	13	100124373	100124572	100124489	21	6	0.33088	0.12516	5.12823	1.93982	1.40253	+	-	Intron (ENST00000376279/ENSG00000175198, intron 4 of 22)
	ENSG00000132938	MTUS2	13	29428337	29428538	29428432	29	9	0.4512	0.1788	6.9238	2.74374	1.33542	+	-	Promoter (<=1kb)
	ENSG00000202290	RNA5SP37	13	97387288	97387601	97387381	44	14	0.6768	0.2682	6.68125	2.64762	1.33542	+	-	Intron (ENST00000397601/ENSG00000139793, intron 6 of 6)
	ENSG00000139793	MBNL2	13	97330228	97330427	97330364	25	8	0.39104	0.16092	6.06063	2.49406	1.28097	+	-	Intron (ENST00000397601/ENSG00000139793, intron 2 of 6)
	ENSG00000228808	HMGB3P4	13	99375332	99375704	99375566	51	17	0.78208	0.32184	6.49934	2.67459	1.28097	+	-	Intron (ENST00000355700/ENSG00000134882, intron 4 of 4)
	ENSG00000102445	RUBCNL	13	46369983	46370182	46370034	22	7	0.34592	0.14304	5.36133	2.21694	1.27402	+	-	Promoter (<=1kb)
	ENSG00000139793	MBNL2	13	97212636	97213044	97212918	68	23	1.03776	0.42912	7.86503	3.25224	1.27402	+	-	Distal Intergenic
	ENSG00000233009	NALCN-AS1	13	100694376	100694628	100694572	22	7	0.34592	0.14304	4.2382	1.75252	1.27402	+	-	Distal Intergenic
	ENSG00000130177	CDC16	13	114263585	114263818	114263692	42	14	0.64672	0.2682	8.56697	3.55279	1.26983	+	-	Promoter (<=1kb)
	ENSG00000073910	FRY	13	31896508	31896751	31896624	36	12	0.55648	0.23244	7.06946	2.95289	1.25947	+	-	Intron (ENST00000645780/ENSG00000073910, intron 1 of 61)
	ENSG00000229723	LINC01054	13	114339157	114339455	114339263	30	10	0.46624	0.19668	4.83354	2.03899	1.24522	+	-	Distal Intergenic
	ENSG00000232041	PSMD10P3	13	73041175	73041495	73041304	30	10	0.46624	0.19668	4.50227	1.89925	1.24522	+	-	Distal Intergenic
	ENSG00000125257	ABCC4	13	95292614	95292910	95292756	55	19	0.84224	0.3576	8.79035	3.73223	1.23588	+	-	Intron (ENST00000645237/ENSG00000125257, intron 1 of 30)
	ENSG00000234625	LINC00380	13	91078163	91078364	91078258	32	11	0.49632	0.21456	7.61618	3.29249	1.20989	+	-	Distal Intergenic
	ENSG00000242614	RN7SL164P	13	96229381	96229643	96229528	43	15	0.66176	0.28608	7.79959	3.37177	1.20989	+	-	Intron (ENST00000376705/ENSG00000185352, intron 1 of 1)
	ENSG00000263978	MIR4499	13	20333260	20333593	20333383	32	11	0.49632	0.21456	4.60619	1.99127	1.20989	+	-	Distal Intergenic
	ENSG00000134871	COL4A2	13	110392497	110392704	110392613	26	9	0.40608	0.1788	6.05167	2.66459	1.18342	+	-	Intron (ENST00000400163/ENSG00000134871, intron 4 of 4)
	ENSG00000227893	LINC00352	13	23490340	23490539	23490433	26	9	0.40608	0.1788	6.29373	2.77118	1.18342	+	-	Distal Intergenic
	ENSG00000151846	PABPC3	13	25080891	25081187	25080998	31	11	0.48128	0.21456	5.02306	2.23934	1.1655	+	-	Distal Intergenic
	ENSG00000261057	LINC00555	13	102584521	102584787	102584663	52	19	0.79712	0.3576	9.25421	4.15158	1.15645	+	-	Distal Intergenic
	ENSG00000133121	STARD13	13	33214335	33214617	33214467	38	14	0.58656	0.2682	6.4247	2.93764	1.12897	+	-	Intron (ENST00000628131/ENSG00000236581, intron 2 of 5)
	ENSG00000263581	MIR548X2	13	65966984	65967272	65967135	51	19	0.78208	0.3576	8.38842	3.83554	1.12897	+	-	Promoter (<=1kb)
	ENSG00000186047	DLEU7	13	50511991	50512453	50512235;50512297	92	35	1.39872	0.64368	9.36433	4.30939	1.11969	+	+	Intron (ENST00000463474/ENSG00000176124, intron 5 of 5)
	ENSG00000136167	LCP1	13	46176797	46177158	46176977	120	46	1.81984	0.84036	15.583	7.19587	1.11473	+	-	Intron (ENST00000398576/ENSG00000136167, intron 4 of 18)
	ENSG00000153495	TEX29	13	111440561	111440760	111440657	32	12	0.49632	0.23244	7.69234	3.60253	1.09441	+	-	Distal Intergenic
	ENSG00000229792	LINC00399	13	109404823	109405098	109404900	32	12	0.49632	0.23244	5.57416	2.61053	1.09441	+	-	Distal Intergenic
	ENSG00000151835	SACS	13	23433477	23433693	23433536	29	11	0.4512	0.21456	6.4452	3.0649	1.07239	+	-	Promoter (<=1kb)
	ENSG00000226968	LINC00423	13	32875351	32875586	32875472	34	13	0.5264	0.25032	6.91402	3.28784	1.07239	+	-	Downstream (1-2kb)
	ENSG00000233695	GAS6-AS1	13	113844042	113844476	113844319	64	25	0.9776	0.46488	6.96624	3.31267	1.07239	+	-	Promoter (1-2kb)
	ENSG00000237924	RPL21P112	13	94859437	94859789	94859495	49	19	0.752	0.3576	6.60343	3.14014	1.07239	+	-	Distal Intergenic
	ENSG00000178695	KCTD12	13	76879542	76879826	76879681	51	20	0.78208	0.37548	8.50615	4.08384	1.05858	+	-	Downstream (<1kb)
	ENSG00000229373	LINC00452	13	113917901	113918100	113918083	36	14	0.55648	0.2682	8.62475	4.15677	1.05302	+	-	Promoter (1-2kb)
	ENSG00000165416	SUGT1	13	52665432	52665642	52665529	26	10	0.40608	0.19668	5.96562	2.88938	1.04591	+	-	Exon (ENST00000483074/ENSG00000165416, exon 10 of 10)
	ENSG00000139514	SLC7A1	13	29583382	29583635	29583502	43	17	0.66176	0.32184	8.07595	3.92765	1.03996	+	-	Intron (ENST00000380752/ENSG00000139514, intron 1 of 12)
	ENSG00000233963	ATP8A2P3	13	26168280	26168479	26168398	33	13	0.51136	0.25032	7.92544	3.87965	1.03057	+	-	Intron (ENST00000468480/ENSG00000127870, intron 5 of 5)
	ENSG00000102755	FLT1	13	28313690	28313913	28313812	45	18	0.69184	0.33972	9.5738	4.7011	1.02609	+	-	Intron (ENST00000282397/ENSG00000102755, intron 25 of 29)
	ENSG00000252695	MIR2276	13	24192056	24192340	24192144	28	11	0.43616	0.21456	4.74381	2.33362	1.02348	+	-	Intron (ENST00000382141/ENSG00000273167, intron 3 of 15)
	ENSG00000283554	LINC02341	13	42333708	42334353	42333837;42334245	88	36	1.33856	0.66156	6.42291	3.17441	1.01674	+	-	Distal Intergenic
	ENSG00000176124	DLEU1	13	50611420	50611625	50611529	23	9	0.36096	0.1788	5.43149	2.69046	1.01349	+	-	Intron (ENST00000479420/ENSG00000176124, intron 5 of 5)
	ENSG00000243406	MRPS31P5	13	52211020	52211219	52211186	23	9	0.36096	0.1788	5.59443	2.77118	1.01349	+	-	Intron (ENST00000451298/ENSG00000217576, intron 14 of 21)
	ENSG00000260962	LINC00557	13	94917911	94918110	94918004	23	9	0.36096	0.1788	5.59443	2.77118	1.01349	+	-	Distal Intergenic
	ENSG00000132975	GPR12	13	26785890	26786207	26786056	78	32	1.18816	0.59004	11.5818	5.7515	1.00984	+	-	Distal Intergenic
	ENSG00000100629	CEP128	14	80866027	80866283	80866181	31	4	0.48128	0.0894	5.80486	1.07828	2.42853	+	-	Intron (ENST00000281129/ENSG00000100629, intron 7 of 23)
	ENSG00000250548	LINC01303	14	61607565	61607764	61607663	22	3	0.34592	0.07152	5.36133	1.10847	2.27402	+	-	Intron (ENST00000556347/ENSG00000258989, intron 3 of 3)
	ENSG00000165807	PPP1R36	14	64556576	64556779	64556673	31	5	0.48128	0.10728	7.31298	1.6301	2.1655	+	-	Intron (ENST00000555645/ENSG00000165807, intron 3 of 4)
	ENSG00000197102	DYNC1H1	14	101992622	101992907	101992786	41	8	0.63168	0.16092	6.84633	1.7441	1.97285	+	-	Intron (ENST00000680001/ENSG00000197102, intron 11 of 23)
	ENSG00000151838	CCDC175	14	59583888	59584108	59583998	34	7	0.5264	0.14304	7.3833	2.00628	1.87974	+	-	Distal Intergenic
	ENSG00000252783	RNU6-835P	14	87999400	87999648	87999512	34	8	0.5264	0.16092	6.55305	2.00326	1.70982	+	-	Promoter (2-3kb)
	ENSG00000119698	PPP4R4	14	94144846	94145065	94144952	39	10	0.6016	0.19668	8.47641	2.77118	1.61295	+	-	Promoter (1-2kb)
	ENSG00000211946	IGHV3-20	14	106210642	106210970	106210875	57	15	0.87232	0.28608	8.21877	2.69537	1.60844	+	-	Promoter (<=1kb)
	ENSG00000126821	SGPP1	14	63717820	63718019	63717914	35	9	0.54144	0.1788	8.39165	2.77118	1.59845	+	-	Intron (ENST00000247225/ENSG00000126821, intron 1 of 2)
	ENSG00000100599	RIN3	14	92540072	92540271	92540189	33	9	0.51136	0.1788	7.92544	2.77118	1.51599	+	-	Intron (ENST00000216487/ENSG00000100599, intron 1 of 9)
	ENSG00000100811	YY1	14	100271268	100271467	100271391	33	9	0.51136	0.1788	7.92544	2.77118	1.51599	+	-	Intron (ENST00000262238/ENSG00000100811, intron 2 of 4)
	ENSG00000129521	EGLN3	14	34112018	34112230	34112102	26	7	0.40608	0.14304	5.90961	2.08164	1.50535	+	-	Intron (ENST00000487915/ENSG00000129521, intron 3 of 5)
	ENSG00000157326	DHRS4	14	23966708	23966907	23966809	36	10	0.55648	0.19668	8.62475	3.04829	1.50048	+	-	Promoter (<=1kb)
	ENSG00000155465	SLC7A7	14	22790309	22790563	22790451	42	12	0.64672	0.23244	7.86145	2.82551	1.47628	+	-	Intron (ENST00000674313/ENSG00000155465, intron 2 of 9)
	ENSG00000092199	HNRNPC	14	21263732	21263931	21263885	35	10	0.54144	0.19668	8.39165	3.04829	1.46095	+	-	Promoter (1-2kb)
	ENSG00000119681	LTBP2	14	74502205	74502483	74502329	67	20	1.02272	0.37548	11.3626	4.17166	1.4456	+	-	Promoter (<=1kb)
	ENSG00000100852	ARHGAP5	14	32104869	32105307	32104962	44	13	0.6768	0.25032	4.77884	1.76749	1.43496	+	-	Intron (ENST00000556611/ENSG00000100852, intron 2 of 6)
	ENSG00000125384	PTGER2	14	52360756	52360955	52360868	21	6	0.33088	0.12516	5.12823	1.93982	1.40253	+	-	Distal Intergenic
	ENSG00000222985	RNU2-14P	14	65167202	65167415	65167306	65	20	0.99264	0.37548	14.3782	5.43876	1.40253	+	-	Distal Intergenic
	ENSG00000157227	MMP14	14	22836353	22836652	22836508	71	22	1.08288	0.41124	11.1889	4.24914	1.39682	+	-	Promoter (<=1kb)
	ENSG00000100526	CDKN3	14	54421034	54421271	54421195	24	7	0.376	0.14304	4.89709	1.86298	1.39431	+	-	Downstream (2-3kb)
	ENSG00000256553	TRAV1-2	14	21640743	21641038	21640938	24	7	0.376	0.14304	3.93752	1.49793	1.39431	+	-	Promoter (1-2kb)
	ENSG00000258491	ZFP64P1	14	50688962	50689197	50689068	27	8	0.42112	0.16092	5.53122	2.11361	1.38789	+	-	Distal Intergenic
	ENSG00000258629	NCOA4P1	14	65847225	65847424	65847391	30	9	0.46624	0.1788	7.22614	2.77118	1.38273	+	-	Distal Intergenic
	ENSG00000182185	RAD51B	14	68397567	68397766	68397716	26	8	0.40608	0.16092	6.29373	2.49406	1.33542	+	-	Intron (ENST00000479335/ENSG00000182185, intron 9 of 11)
	ENSG00000254052	IGHVIII-67-4	14	106698969	106699200	106699076	32	10	0.49632	0.19668	6.63133	2.62784	1.33542	+	-	Distal Intergenic
	ENSG00000211815	TRAV36DV7	14	22238443	22238642	22238495	28	9	0.43616	0.1788	6.75994	2.77118	1.28651	+	-	Intron (ENST00000656379/ENSG00000251002, intron 3 of 3)
	ENSG00000020426	MNAT1	14	60753844	60754053	60753996	22	7	0.34592	0.14304	5.10603	2.11137	1.27402	+	-	Exon (ENST00000555545/ENSG00000020426, exon 2 of 2)
	ENSG00000165409	TSHR	14	81062897	81063180	81063043;81063038	104	36	1.5792	0.66156	17.2364	7.22067	1.25525	+	+	Intron (ENST00000541158/ENSG00000165409, intron 3 of 10)
	ENSG00000100523	DDHD1	14	53108398	53108621	53108501	30	10	0.46624	0.19668	6.45191	2.72169	1.24522	+	-	Intron (ENST00000612692/ENSG00000100523, intron 2 of 13)
	ENSG00000168229	PTGDR	14	52259553	52259795	52259686	30	10	0.46624	0.19668	5.94744	2.50888	1.24522	+	-	Distal Intergenic
	ENSG00000126787	DLGAP5	14	55161110	55161309	55161176	27	9	0.42112	0.1788	6.52684	2.77118	1.23588	+	-	Intron (ENST00000395425/ENSG00000126787, intron 13 of 19)
	ENSG00000238275	HOMER2P2	14	106286741	106287026	106286866	55	19	0.84224	0.3576	9.12844	3.87577	1.23588	+	-	Promoter (<=1kb)
	ENSG00000258678	LINC02317	14	90454468	90454667	90454568	35	12	0.54144	0.23244	8.39165	3.60253	1.21994	+	-	Promoter (<=1kb)
	ENSG00000259687	LINC01220	14	75301820	75302116	75301946	57	20	0.87232	0.37548	9.10429	3.91884	1.21612	+	-	Distal Intergenic
	ENSG00000253563	NKX2-1-AS1	14	36518815	36519273	36518973	68	24	1.03776	0.447	7.00827	3.01871	1.21513	+	-	Promoter (<=1kb)
	ENSG00000244677	RN7SL706P	14	68144093	68144400	68144242	48	17	0.73696	0.32184	7.41686	3.23904	1.19524	+	-	Intron (ENST00000479335/ENSG00000182185, intron 8 of 11)
	ENSG00000092068	SLC7A8	14	23154385	23154584	23154449	26	9	0.40608	0.1788	6.29373	2.77118	1.18342	+	-	Promoter (<=1kb)
	ENSG00000182732	RGS6	14	72460615	72460833	72460718	26	9	0.40608	0.1788	5.7477	2.53076	1.18342	+	-	Promoter (<=1kb)
	ENSG00000207089	RNU6-921P	14	68758342	68758553	68758451	53	19	0.81216	0.3576	11.875	5.22864	1.18342	+	-	Distal Intergenic
	ENSG00000092009	CMA1	14	24534136	24534504	24534198	34	12	0.5264	0.23244	4.42198	1.95259	1.1793	+	-	Distal Intergenic
	ENSG00000165409	TSHR	14	81127799	81128009	81127912	34	12	0.5264	0.23244	7.73322	3.41472	1.1793	+	-	Intron (ENST00000541158/ENSG00000165409, intron 9 of 10)
	ENSG00000197249	SERPINA1	14	94392576	94392786	94392719	42	15	0.64672	0.28608	9.50081	4.20273	1.17672	+	-	Promoter (1-2kb)
	ENSG00000054654	SYNE2	14	64010462	64010740	64010621	39	14	0.6016	0.2682	6.68391	2.97976	1.1655	+	-	Intron (ENST00000357395/ENSG00000054654, intron 32 of 115)
	ENSG00000211792	TRAV14DV4	14	21924426	21924820	21924694	55	20	0.84224	0.37548	6.60945	2.94657	1.1655	+	-	Promoter (<=1kb)
	ENSG00000131323	TRAF3	14	102778121	102778449	102778283	113	42	1.71456	0.76884	16.1541	7.24381	1.15708	+	-	Promoter (<=1kb)
	ENSG00000100731	PCNX1	14	70981041	70981263	70981143	28	10	0.43616	0.19668	6.06272	2.7339	1.14901	+	-	Promoter (2-3kb)
	ENSG00000020577	SAMD4A	14	54636197	54636409	54636324	20	7	0.31584	0.14304	4.59636	2.08164	1.14278	+	-	Intron (ENST00000554335/ENSG00000020577, intron 2 of 12)
	ENSG00000139974	SLC38A6	14	60989508	60989956	60989682	75	28	1.14304	0.51852	7.89118	3.57969	1.1404	+	-	Intron (ENST00000354886/ENSG00000139974, intron 3 of 16)
	ENSG00000258556	LINC02322	14	60349920	60350220	60350091	64	24	0.9776	0.447	10.0675	4.60328	1.12897	+	-	Distal Intergenic
	ENSG00000243904	RPSAP5	14	103378012	103378425	103378221;103378280	134	51	2.0304	0.92976	15.2023	6.96141	1.12683	+	+	Distal Intergenic
	ENSG00000241542	RN7SL369P	14	67704485	67704895	67704648;67704628	109	42	1.6544	0.76884	12.4774	5.79857	1.10555	+	+	Promoter (1-2kb)
	ENSG00000080823	MOK	14	102286338	102286643	102286566	27	10	0.42112	0.19668	4.26591	1.99235	1.09838	+	-	Intron (ENST00000521766/ENSG00000080823, intron 1 of 8)
	ENSG00000255002	LINC02324	14	65208155	65208511	65208316	52	20	0.79712	0.37548	6.92121	3.26021	1.08606	+	-	Intron (ENST00000654548/ENSG00000255002, intron 3 of 3)
	ENSG00000100453	GZMB	14	24673621	24673820	24673741	24	9	0.376	0.1788	5.82753	2.77118	1.07239	+	-	Distal Intergenic
	ENSG00000139946	PELI2	14	56148066	56148515	56148446	54	21	0.8272	0.39336	5.69803	2.7096	1.07239	+	-	Intron (ENST00000559044/ENSG00000139946, intron 1 of 4)
	ENSG00000165953	SERPINA12	14	94523123	94523404	94523279	29	11	0.4512	0.21456	4.9596	2.35845	1.07239	+	-	Distal Intergenic
	ENSG00000181619	GPR135	14	59425622	59425920	59425696	34	13	0.5264	0.25032	5.45722	2.59508	1.07239	+	-	Distal Intergenic
	ENSG00000258548	LINC00645	14	27528416	27528615	27528518	34	13	0.5264	0.25032	8.15854	3.87965	1.07239	+	-	Intron (ENST00000553392/ENSG00000258932, intron 2 of 5)
	ENSG00000227051	C14orf132	14	96100242	96100459	96100417	38	15	0.58656	0.28608	8.34032	4.06778	1.03586	+	-	Distal Intergenic
	ENSG00000259078	PTBP1P	14	65286996	65287279	65287180	38	15	0.58656	0.28608	6.40208	3.12245	1.03586	+	-	Intron (ENST00000555736/ENSG00000258760, intron 1 of 3)
	ENSG00000252749	RNU7-116P	14	63746149	63746393	63746268	33	13	0.51136	0.25032	6.46975	3.16706	1.03057	+	-	Distal Intergenic
	ENSG00000205683	DPF3	14	72904819	72905276	72905111;72905142	96	39	1.45888	0.7152	9.87372	4.84048	1.02844	+	+	Distal Intergenic
	ENSG00000139946	PELI2	14	56129027	56129226	56129130	28	11	0.43616	0.21456	6.75994	3.32541	1.02348	+	-	Intron (ENST00000559044/ENSG00000139946, intron 1 of 4)
	ENSG00000250365	HEATR5A-DT	14	31437119	31437318	31437217	28	11	0.43616	0.21456	6.75994	3.32541	1.02348	+	-	Intron (ENST00000549844/ENSG00000250365, intron 2 of 2)
	ENSG00000198718	TOGARAM1	14	44989557	44989868	44989716	40	16	0.61664	0.30396	6.12638	3.01987	1.02055	+	-	Intron (ENST00000361462/ENSG00000198718, intron 1 of 19)
	ENSG00000100815	TRIP11	14	91997550	91997814	91997682	35	14	0.54144	0.2682	6.33332	3.13718	1.01349	+	-	Promoter (1-2kb)
	ENSG00000133943	DGLUCY	14	91202895	91203130	91202993	35	14	0.54144	0.2682	7.11156	3.52268	1.01349	+	-	Intron (ENST00000520328/ENSG00000133943, intron 13 of 14)
	ENSG00000205659	LIN52	14	74111426	74111890	74111767	66	27	1.00768	0.50064	6.71733	3.33733	1.00919	+	-	Intron (ENST00000555028/ENSG00000205659, intron 5 of 5)
	ENSG00000100433	KCNK10	14	88323283	88323767	88323602	92	38	1.39872	0.69732	8.93955	4.45674	1.00421	+	-	Promoter (<=1kb)
	ENSG00000139915	MDGA2	14	47327078	47327293	47327194	30	12	0.46624	0.23244	6.69087	3.33568	1.00421	+	-	Intron (ENST00000399232/ENSG00000139915, intron 1 of 16)
	ENSG00000258708	SLC25A21-AS1	14	37150503	37150804	37150681	61	25	0.93248	0.46488	9.57104	4.77156	1.00421	+	-	Intron (ENST00000331299/ENSG00000183032, intron 1 of 9)
	ENSG00000188779	SKOR1	15	67823393	67823592	67823518	63	7	0.96256	0.14304	14.9185	2.21694	2.75046	+	-	Promoter (<=1kb)
	ENSG00000134160	TRPM1	15	31046908	31047107	31046986	25	3	0.39104	0.07152	6.06063	1.10847	2.4509	+	-	Intron (ENST00000397795/ENSG00000134160, intron 14 of 26)
	ENSG00000174485	DENND4A	15	65680721	65680920	65680887	23	3	0.36096	0.07152	5.59443	1.10847	2.33542	+	-	Exon (ENST00000567323/ENSG00000174485, exon 2 of 2)
	ENSG00000073417	PDE8A	15	85036189	85036388	85036284	29	5	0.4512	0.10728	6.99304	1.66271	2.07239	+	-	Intron (ENST00000310298/ENSG00000073417, intron 2 of 22)
	ENSG00000173575	CHD2	15	93023529	93023728	93023559	33	6	0.51136	0.12516	7.92544	1.93982	2.03057	+	-	Intron (ENST00000394196/ENSG00000173575, intron 38 of 38)
	ENSG00000081014	AP4E1	15	51004127	51004432	51004238	37	7	0.57152	0.14304	5.78944	1.44898	1.99839	+	-	3' UTR
	ENSG00000201709	RNU6-686P	15	65237473	65237686	65237571	45	9	0.69184	0.1788	10.0212	2.58989	1.95209	+	-	Intron (ENST00000559805/ENSG00000138617, intron 3 of 3)
	ENSG00000259736	CRTC3-AS1	15	90693756	90693996	90693875	55	12	0.84224	0.23244	10.8329	2.98965	1.85737	+	-	Intron (ENST00000559531/ENSG00000259736, intron 2 of 3)
	ENSG00000166206	GABRB3	15	26773090	26773363	26773197	42	9	0.64672	0.1788	7.31632	2.02276	1.85479	+	-	Promoter (<=1kb)
	ENSG00000185418	TARS3	15	101664395	101664594	101664494	29	6	0.4512	0.12516	6.99304	1.93982	1.84999	+	-	Promoter (<=1kb)
	ENSG00000259293	LIPC-AS1	15	58499782	58500080	58499972	24	5	0.376	0.10728	3.89801	1.11218	1.80935	+	-	Promoter (1-2kb)
	ENSG00000104044	OCA2	15	28017664	28017863	28017718	28	6	0.43616	0.12516	6.75994	1.93982	1.80108	+	-	Intron (ENST00000353809/ENSG00000104044, intron 7 of 22)
	ENSG00000140577	CRTC3	15	90522259	90522482	90522372	52	12	0.79712	0.23244	11.0307	3.21654	1.77794	+	-	Distal Intergenic
	ENSG00000136381	IREB2	15	78425698	78425897	78425796	39	9	0.6016	0.1788	9.32405	2.77118	1.75046	+	-	Distal Intergenic
	ENSG00000140479	PCSK6	15	101357517	101357716	101357621	35	8	0.54144	0.16092	8.39165	2.49406	1.75046	+	-	Intron (ENST00000676598/ENSG00000140479, intron 3 of 11)
	ENSG00000173517	PEAK1	15	77409810	77410009	77409917	30	7	0.46624	0.14304	7.22614	2.21694	1.70465	+	-	Intron (ENST00000560626/ENSG00000173517, intron 1 of 6)
	ENSG00000159459	UBR1	15	42992639	42992898	42992762	25	6	0.39104	0.12516	4.66203	1.49217	1.64354	+	-	Intron (ENST00000290650/ENSG00000159459, intron 33 of 46)
	ENSG00000157470	FAM81A	15	59447465	59447861	59447494	39	10	0.6016	0.19668	4.69725	1.53566	1.61295	+	-	Promoter (2-3kb)
	ENSG00000140575	IQGAP1	15	90412780	90413041	90412906	37	10	0.57152	0.19668	6.76172	2.32694	1.53895	+	-	Intron (ENST00000268182/ENSG00000140575, intron 2 of 37)
	ENSG00000197299	BLM	15	90780632	90780841	90780739	33	9	0.51136	0.1788	7.54804	2.63922	1.51599	+	-	Intron (ENST00000355112/ENSG00000197299, intron 12 of 21)
	ENSG00000140297	GCNT3	15	59591392	59591597	59591490	29	8	0.4512	0.16092	6.78936	2.42142	1.48742	+	-	Distal Intergenic
	ENSG00000258916	SPATA31E2P	15	20612358	20612576	20612483	29	8	0.4512	0.16092	6.38634	2.27768	1.48742	+	-	Distal Intergenic
	ENSG00000138594	TMOD3	15	51879051	51879337	51879214	38	11	0.58656	0.21456	6.33516	2.31736	1.4509	+	-	Intron (ENST00000308580/ENSG00000138594, intron 3 of 9)
	ENSG00000140379	BCL2A1	15	79977508	79977829	79977640	34	10	0.5264	0.19668	5.06742	1.89335	1.42031	+	-	Distal Intergenic
	ENSG00000278570	NR2E3	15	71752706	71752905	71752841	34	10	0.5264	0.19668	8.15854	3.04829	1.42031	+	-	Intron (ENST00000355327/ENSG00000187720, intron 14 of 17)
	ENSG00000140297	GCNT3	15	59632803	59633061	59632919	56	17	0.85728	0.32184	10.2601	3.85183	1.41342	+	-	Intron (ENST00000560210/ENSG00000140297, intron 1 of 1)
	ENSG00000261102	ATP5MFP6	15	66411242	66411507	66411373	37	11	0.57152	0.21456	6.66004	2.50031	1.41342	+	-	Intron (ENST00000425818/ENSG00000169032, intron 1 of 4)
	ENSG00000175344	CHRNA7	15	31905112	31905364	31905244	27	8	0.42112	0.16092	5.15955	1.97159	1.38789	+	-	Distal Intergenic
	ENSG00000201709	RNU6-686P	15	65228407	65228628	65228592	27	8	0.42112	0.16092	5.88003	2.2469	1.38789	+	-	Promoter (1-2kb)
	ENSG00000140262	TCF12	15	57017112	57017375	57017228	42	13	0.64672	0.25032	7.59345	2.93913	1.36937	+	-	Intron (ENST00000438423/ENSG00000140262, intron 3 of 20)
	ENSG00000103852	TTC23	15	99169011	99169256	99169071	35	11	0.54144	0.21456	6.82248	2.70359	1.33542	+	-	Intron (ENST00000459771/ENSG00000103852, intron 9 of 12)
	ENSG00000128918	ALDH1A2	15	57883267	57883466	57883368	26	8	0.40608	0.16092	6.29373	2.49406	1.33542	+	-	Distal Intergenic
	ENSG00000169330	MINAR1	15	79452525	79452772	79452581	29	9	0.4512	0.1788	5.63955	2.23482	1.33542	+	-	Intron (ENST00000305428/ENSG00000169330, intron 1 of 3)
	ENSG00000274099	ABCB10P1	15	23179860	23180451	23179965;23180209	85	28	1.29344	0.51852	6.77254	2.715	1.31874	+	-	Promoter (<=1kb)
	ENSG00000278696	RN7SL82P	15	30801242	30801447	30801337	46	15	0.70688	0.28608	10.6367	4.30474	1.30505	+	-	Promoter (1-2kb)
	ENSG00000166947	EPB42	15	43209044	43209324	43209192	63	21	0.96256	0.39336	10.6181	4.33921	1.29103	+	-	Promoter (<=1kb)
	ENSG00000259473	LINC02205	15	70480402	70480620	70480589	31	10	0.48128	0.19668	6.81209	2.78383	1.29103	+	-	Distal Intergenic
	ENSG00000277391	MIR6881	15	74402912	74403207	74403077	57	19	0.87232	0.3576	9.13505	3.74483	1.28651	+	-	Distal Intergenic
	ENSG00000245750	DRAIC	15	69583705	69584043	69583820	42	14	0.64672	0.2682	5.91348	2.45237	1.26983	+	-	Intron (ENST00000646247/ENSG00000245750, intron 7 of 12)
	ENSG00000259427	DPPA5P2	15	45572706	45572987	45572842	39	13	0.6016	0.25032	6.6128	2.75152	1.26503	+	-	Intron (ENST00000568669/ENSG00000179362, intron 1 of 1)
	ENSG00000243059	RN7SL400P	15	21111978	21112177	21112051	33	11	0.51136	0.21456	7.92544	3.32541	1.25296	+	-	Distal Intergenic
	ENSG00000128833	MYO5C	15	52243275	52243608	52243435	91	32	1.38368	0.59004	12.8415	5.47598	1.22963	+	-	Promoter (<=1kb)
	ENSG00000140280	LYSMD2	15	51727602	51727844	51727719	37	13	0.57152	0.25032	7.29041	3.19313	1.19103	+	-	Intron (ENST00000267838/ENSG00000140280, intron 1 of 2)
	ENSG00000259461	ANP32BP3	15	81118393	81118688	81118571	28	10	0.43616	0.19668	4.56752	2.05966	1.14901	+	-	Promoter (<=1kb)
	ENSG00000140332	TLE3	15	70142270	70142474	70142380	49	18	0.752	0.33972	11.3708	5.13682	1.14639	+	-	Distal Intergenic
	ENSG00000166206	GABRB3	15	26629202	26629543	26629392	41	15	0.63168	0.28608	5.72529	2.59291	1.14278	+	-	Promoter (<=1kb)
	ENSG00000103671	TRIP4	15	64430271	64430482	64430375	33	12	0.51136	0.23244	7.47683	3.39861	1.13748	+	-	Intron (ENST00000261884/ENSG00000103671, intron 11 of 12)
	ENSG00000140374	ETFA	15	76305418	76305697	76305563	35	13	0.54144	0.25032	5.99403	2.77118	1.11303	+	-	Intron (ENST00000557943/ENSG00000140374, intron 1 of 11)
	ENSG00000253030	MIR2116	15	59174869	59175166	59175009	68	26	1.03776	0.48276	10.7946	5.0216	1.10409	+	-	Intron (ENST00000288235/ENSG00000157483, intron 19 of 27)
	ENSG00000140262	TCF12	15	57143771	57144048	57143992	27	10	0.42112	0.19668	4.69556	2.19302	1.09838	+	-	Intron (ENST00000438423/ENSG00000140262, intron 5 of 20)
	ENSG00000173517	PEAK1	15	77160546	77161106	77160908	70	27	1.06784	0.50064	5.90025	2.76624	1.09285	+	-	Intron (ENST00000560626/ENSG00000173517, intron 4 of 6)
	ENSG00000166947	EPB42	15	43219061	43219260	43219164	47	18	0.72192	0.33972	11.1889	5.26524	1.08749	+	-	Promoter (1-2kb)
	ENSG00000279980	GABARAPL3	15	90336858	90337157	90336984	57	22	0.87232	0.41124	9.01325	4.24914	1.08488	+	-	Distal Intergenic
	ENSG00000104059	FAM189A1	15	29428648	29428927	29428767	24	9	0.376	0.1788	4.16252	1.97941	1.07239	+	-	Intron (ENST00000261275/ENSG00000104059, intron 1 of 10)
	ENSG00000167202	TBC1D2B	15	78034616	78034831	78034669	29	11	0.4512	0.21456	6.47503	3.07909	1.07239	+	-	Intron (ENST00000300584/ENSG00000167202, intron 3 of 12)
	ENSG00000185880	TRIM69	15	44735605	44736236	44735745	79	31	1.2032	0.57216	5.9013	2.80626	1.07239	+	-	Promoter (<=1kb)
	ENSG00000222139	RNU6-380P	15	80629070	80629269	80629117	19	7	0.3008	0.14304	4.66203	2.21694	1.07239	+	-	Distal Intergenic
	ENSG00000261205	NIFKP4	15	75254273	75254724	75254588	59	23	0.9024	0.42912	6.18853	2.94284	1.07239	+	-	Promoter (1-2kb)
	ENSG00000080644	CHRNA3	15	78620020	78620701	78620154;78620491	146	58	2.21088	1.05492	10.0486	4.79471	1.06749	+	-	Promoter (<=1kb)
	ENSG00000092439	TRPM7	15	50607549	50607836	50607697	41	16	0.63168	0.30396	6.79879	3.27153	1.05531	+	-	Intron (ENST00000646667/ENSG00000092439, intron 19 of 38)
	ENSG00000255302	EID1	15	48898192	48898658	48898319	68	27	1.03776	0.50064	6.88822	3.32304	1.05163	+	-	Intron (ENST00000332408/ENSG00000185634, intron 2 of 11)
	ENSG00000035664	DAPK2	15	63983281	63983533	63983417	70	28	1.06784	0.51852	13.0832	6.3529	1.04222	+	-	3' UTR
	ENSG00000034053	APBA2	15	28955210	28955409	28955368	33	13	0.51136	0.25032	7.92544	3.87965	1.03057	+	-	Intron (ENST00000561069/ENSG00000034053, intron 2 of 14)
	ENSG00000104093	DMXL2	15	51499440	51499702	51499571	50	20	0.76704	0.37548	9.04043	4.42545	1.03057	+	-	Exon (ENST00000251076/ENSG00000104093, exon 18 of 43)
	ENSG00000103742	IGDCC4	15	65409420	65409668	65409534	47	19	0.72192	0.3576	8.98704	4.45169	1.01349	+	-	Promoter (1-2kb)
	ENSG00000275460	Metazoa_SRP	15	80054177	80054505	80054441	90	37	1.36864	0.67944	12.895	6.4015	1.01032	+	-	Downstream (2-3kb)
	ENSG00000166501	PRKCB	16	24178574	24178796	24178692	39	4	0.6016	0.0894	8.36238	1.24268	2.75046	+	-	Intron (ENST00000321728/ENSG00000166501, intron 12 of 16)
	ENSG00000103091	WDR59	16	74937039	74937238	74937179	20	3	0.31584	0.07152	4.89513	1.10847	2.14278	+	-	Intron (ENST00000262144/ENSG00000103091, intron 8 of 25)
	ENSG00000261620	HMGN2P41	16	35811356	35811555	35811484	23	4	0.36096	0.0894	5.59443	1.38559	2.01349	+	-	Distal Intergenic
	ENSG00000064270	ATP2C2	16	84423581	84423909	84423743	71	17	1.08288	0.32184	10.2026	3.03229	1.75046	+	-	Promoter (1-2kb)
	ENSG00000166501	PRKCB	16	24002696	24002918	24002808	55	13	0.84224	0.25032	11.7073	3.4795	1.75046	+	-	Intron (ENST00000321728/ENSG00000166501, intron 3 of 16)
	ENSG00000166828	SCNN1G	16	23174707	23174934	23174830	35	8	0.54144	0.16092	7.36109	2.18777	1.75046	+	-	Intron (ENST00000648673/ENSG00000285613, intron 2 of 3)
	ENSG00000063854	HAGH	16	1804427	1804626	1804584	22	5	0.34592	0.10728	5.36133	1.66271	1.68906	+	-	Intron (ENST00000564445/ENSG00000063854, intron 8 of 8)
	ENSG00000140835	CHST4	16	71537767	71537995	71537878	50	13	0.76704	0.25032	10.3827	3.38834	1.61553	+	-	Promoter (1-2kb)
	ENSG00000103489	XYLT1	16	17462188	17462706	17462288;17462593	60	16	0.91744	0.30396	5.47945	1.81541	1.59373	+	-	Intron (ENST00000261381/ENSG00000103489, intron 1 of 11)
	ENSG00000103544	VPS35L	16	19613491	19613738	19613701	24	6	0.376	0.12516	4.69962	1.56437	1.58696	+	-	Intron (ENST00000438132/ENSG00000103544, intron 12 of 30)
	ENSG00000162104	ADCY9	16	4090518	4090717	4090610	24	6	0.376	0.12516	5.82753	1.93982	1.58696	+	-	Intron (ENST00000294016/ENSG00000162104, intron 2 of 10)
	ENSG00000122257	RBBP6	16	24575025	24575224	24575096	33	9	0.51136	0.1788	7.92544	2.77118	1.51599	+	-	Distal Intergenic
	ENSG00000234186	C16orf82	16	27015240	27015502	27015341	26	7	0.40608	0.14304	4.78611	1.68589	1.50535	+	-	Distal Intergenic
	ENSG00000157429	ZNF19	16	71494157	71494361	71494259	29	8	0.4512	0.16092	6.82248	2.43323	1.48742	+	-	Intron (ENST00000564225/ENSG00000157429, intron 2 of 5)
	ENSG00000177200	CHD9	16	53061875	53062162	53062064	30	9	0.46624	0.1788	5.01815	1.92443	1.38273	+	-	Intron (ENST00000447540/ENSG00000177200, intron 1 of 38)
	ENSG00000167971	CASKIN1	16	2194929	2195128	2195044	59	19	0.9024	0.3576	13.9861	5.54235	1.33542	+	-	Promoter (1-2kb)
	ENSG00000222244	RNA5SP431	16	79287177	79287406	79287321	29	9	0.4512	0.1788	6.0809	2.40972	1.33542	+	-	Distal Intergenic
	ENSG00000261241	LINC02128	16	50862857	50863056	50862954	20	6	0.31584	0.12516	4.89513	1.93982	1.33542	+	-	Promoter (2-3kb)
	ENSG00000162065	TBC1D24	16	2507079	2507389	2507204	64	21	0.9776	0.39336	9.74378	3.92064	1.31339	+	-	Promoter (2-3kb)
	ENSG00000162104	ADCY9	16	4053652	4053851	4053750	31	10	0.48128	0.19668	7.45924	3.04829	1.29103	+	-	Promoter (<=1kb)
	ENSG00000170537	TMC7	16	18955993	18956196	18956095	31	10	0.48128	0.19668	7.31298	2.98852	1.29103	+	-	Distal Intergenic
	ENSG00000262366	NDUFA3P6	16	31170045	31170424	31170297	65	22	0.99264	0.41124	8.0972	3.35458	1.27129	+	-	Distal Intergenic
	ENSG00000155719	OTOA	16	21663979	21664234	21664120	36	12	0.55648	0.23244	6.73808	2.81448	1.25947	+	-	Promoter (<=1kb)
	ENSG00000214353	VAC14-AS1	16	70752513	70752807	70752651	57	20	0.87232	0.37548	9.16602	3.9454	1.21612	+	-	Promoter (2-3kb)
	ENSG00000135686	KLHL36	16	84641271	84641502	84641387	50	18	0.76704	0.33972	10.2484	4.539	1.17496	+	-	Distal Intergenic
	ENSG00000172460	PRSS30P	16	2842563	2842816	2842682	68	25	1.03776	0.46488	12.6646	5.67328	1.15854	+	-	Promoter (<=1kb)
	ENSG00000261008	LINC01572	16	72317590	72317843	72317698	33	12	0.51136	0.23244	6.24051	2.83664	1.13748	+	-	Intron (ENST00000624829/ENSG00000261008, intron 9 of 13)
	ENSG00000261617	LINC02177	16	9258541	9258747	9258622	38	14	0.58656	0.2682	8.78353	4.0162	1.12897	+	-	Distal Intergenic
	ENSG00000169896	ITGAM	16	31302135	31302375	31302254	40	15	0.61664	0.28608	7.93125	3.67957	1.10801	+	-	Intron (ENST00000648685/ENSG00000169896, intron 14 of 29)
	ENSG00000103047	TANGO6	16	68869566	68869798	68869685	45	17	0.69184	0.32184	9.204	4.28165	1.10409	+	-	Intron (ENST00000261778/ENSG00000103047, intron 4 of 17)
	ENSG00000155719	OTOA	16	21756492	21756713	21756606	27	10	0.42112	0.19668	5.88003	2.74621	1.09838	+	-	Intron (ENST00000646100/ENSG00000155719, intron 27 of 28)
	ENSG00000175646	PRM1	16	11279248	11279447	11279309	32	12	0.49632	0.23244	7.69234	3.60253	1.09441	+	-	Promoter (1-2kb)
	ENSG00000062038	CDH3	16	68668405	68668781	68668657	39	15	0.6016	0.28608	4.94645	2.35219	1.07239	+	-	Intron (ENST00000429102/ENSG00000062038, intron 2 of 15)
	ENSG00000228071	RPL7P47	16	17939927	17940135	17939979	19	7	0.3008	0.14304	4.46127	2.12148	1.07239	+	-	Intron (ENST00000569048/ENSG00000259929, intron 3 of 3)
	ENSG00000157350	ST3GAL2	16	70404303	70404793	70404528;70404600	152	61	2.30112	1.10856	14.5273	6.99849	1.05365	+	+	Intron (ENST00000342907/ENSG00000157350, intron 1 of 6)
	ENSG00000166501	PRKCB	16	23976449	23976809	23976662	58	23	0.88736	0.42912	7.61938	3.68467	1.04814	+	-	Intron (ENST00000321728/ENSG00000166501, intron 2 of 16)
	ENSG00000169896	ITGAM	16	31327679	31328122	31327981	85	34	1.29344	0.6258	9.03005	4.36897	1.04744	+	-	Promoter (<=1kb)
	ENSG00000187555	USP7	16	8905870	8906080	8905976	38	15	0.58656	0.28608	8.61701	4.20273	1.03586	+	-	Promoter (1-2kb)
	ENSG00000090905	TNRC6A	16	24610156	24610699	24610308	57	23	0.87232	0.42912	4.97054	2.44516	1.02348	+	-	Promoter (<=1kb)
	ENSG00000244257	PKD1P1	16	16311515	16311737	16311641	28	11	0.43616	0.21456	6.06272	2.98243	1.02348	+	-	Promoter (1-2kb)
	ENSG00000197006	METTL9	16	21617707	21617906	21617803	23	9	0.36096	0.1788	5.59443	2.77118	1.01349	+	-	Promoter (<=1kb)
	ENSG00000230897	RPS18P12	17	14605271	14605501	14605396	35	5	0.54144	0.10728	7.26549	1.43957	2.33542	+	-	Distal Intergenic
	ENSG00000270714	MICOS10P2	17	64736938	64737237	64737097	77	19	1.17312	0.3576	12.1213	3.6949	1.71393	+	-	Distal Intergenic
	ENSG00000161405	IKZF3	17	39782570	39782810	39782707	26	6	0.40608	0.12516	5.22302	1.60981	1.69799	+	-	Intron (ENST00000346872/ENSG00000161405, intron 6 of 7)
	ENSG00000167083	GNGT2	17	49181219	49181418	49181273	26	6	0.40608	0.12516	6.29373	1.93982	1.69799	+	-	Distal Intergenic
	ENSG00000198265	HELZ	17	67139847	67140084	67139974	36	9	0.55648	0.1788	7.24769	2.32872	1.63798	+	-	Intron (ENST00000358691/ENSG00000198265, intron 21 of 32)
	ENSG00000185722	ANKFY1	17	4206887	4207318	4207126	65	17	0.99264	0.32184	7.12254	2.30931	1.62493	+	-	Promoter (<=1kb)
	ENSG00000108448	TRIM16L	17	18721806	18722047	18721979	35	9	0.54144	0.1788	6.93524	2.29023	1.59845	+	-	Promoter (<=1kb)
	ENSG00000167281	RBFOX3	17	79428279	79428585	79428335	24	6	0.376	0.12516	3.79644	1.26373	1.58696	+	-	Intron (ENST00000583458/ENSG00000167281, intron 1 of 13)
	ENSG00000133027	PEMT	17	17537069	17537268	17537164	20	5	0.31584	0.10728	4.89513	1.66271	1.55781	+	-	Intron (ENST00000395782/ENSG00000133027, intron 2 of 6)
	ENSG00000166579	NDEL1	17	8465291	8465490	8465359	20	5	0.31584	0.10728	4.89513	1.66271	1.55781	+	-	Promoter (1-2kb)
	ENSG00000273706	LHX1	17	36936537	36936928	36936635	86	24	1.30848	0.447	10.3468	3.53466	1.54955	+	-	Promoter (<=1kb)
	ENSG00000007237	GAS7	17	10018565	10018898	10018743	51	14	0.78208	0.2682	7.25824	2.48908	1.54401	+	-	Promoter (1-2kb)
	ENSG00000108984	MAP2K6	17	69526040	69526303	69526180	69	20	1.0528	0.37548	12.3614	4.40869	1.48742	+	-	Intron (ENST00000590474/ENSG00000108984, intron 9 of 11)
	ENSG00000168610	STAT3	17	42368800	42369220	42368929	79	23	1.2032	0.42912	8.85896	3.15954	1.48742	+	-	Intron (ENST00000264657/ENSG00000168610, intron 1 of 23)
	ENSG00000179314	WSCD1	17	6070257	6070511	6070380	62	18	0.94752	0.33972	11.5179	4.1296	1.47981	+	-	Promoter (<=1kb)
	ENSG00000154263	ABCA10	17	69170429	69170682	69170554	32	9	0.49632	0.1788	6.05696	2.18203	1.47292	+	-	Intron (ENST00000269081/ENSG00000154263, intron 26 of 39)
	ENSG00000178607	ERN1	17	64074314	64074668	64074545	48	14	0.73696	0.2682	6.43491	2.34184	1.45828	+	-	Promoter (2-3kb)
	ENSG00000187824	TMEM220	17	10737168	10737445	10737300;10737311	97	29	1.47392	0.5364	16.4345	5.98096	1.45828	+	+	Intron (ENST00000581366/ENSG00000263400, intron 1 of 2)
	ENSG00000006695	COX10	17	14203513	14203716	14203612	38	11	0.58656	0.21456	8.9127	3.26021	1.4509	+	-	Intron (ENST00000670279/ENSG00000006695, intron 6 of 10)
	ENSG00000198336	MYL4	17	47213659	47213887	47213752	34	10	0.5264	0.19668	7.12537	2.66227	1.42031	+	-	Exon (ENST00000572316/ENSG00000198336, exon 3 of 8)
	ENSG00000180891	CUEDC1	17	57939844	57940061	57939968	53	16	0.81216	0.30396	11.5481	4.32202	1.41788	+	-	Intron (ENST00000577830/ENSG00000180891, intron 1 of 10)
	ENSG00000108854	SMURF2	17	64554361	64554575	64554469	27	8	0.42112	0.16092	6.07147	2.32006	1.38789	+	-	Intron (ENST00000262435/ENSG00000108854, intron 15 of 18)
	ENSG00000207169	RNU6-24P	17	76337065	76337264	76337226	27	8	0.42112	0.16092	6.52684	2.49406	1.38789	+	-	Promoter (<=1kb)
	ENSG00000007237	GAS7	17	9987849	9988084	9987965	45	14	0.69184	0.2682	9.087	3.52268	1.36713	+	-	Intron (ENST00000432992/ENSG00000007237, intron 2 of 13)
	ENSG00000127804	METTL16	17	2531016	2531217	2531204	23	7	0.36096	0.14304	5.53904	2.19499	1.33542	+	-	Distal Intergenic
	ENSG00000166292	TMEM100	17	55718031	55718479	55718341	58	19	0.88736	0.3576	6.12605	2.46875	1.31117	+	-	Downstream (1-2kb)
	ENSG00000275410	HNF1B	17	37701395	37701957	37701584;37701587	154	52	2.3312	0.94764	12.8351	5.21749	1.29866	+	+	Intron (ENST00000617811/ENSG00000275410, intron 6 of 8)
	ENSG00000154229	PRKCA	17	66290188	66290631	66290286;66290531	63	21	0.96256	0.39336	6.72004	2.74621	1.29103	+	-	Distal Intergenic
	ENSG00000069188	SDK2	17	73474324	73474680	73474479;73474452	106	36	1.60928	0.66156	13.973	5.74418	1.28247	+	+	Intron (ENST00000392650/ENSG00000069188, intron 2 of 44)
	ENSG00000221698	MIR548H3	17	13510145	13510385	13510257	48	16	0.73696	0.30396	9.47881	3.90954	1.2777	+	-	Intron (ENST00000284110/ENSG00000153976, intron 1 of 1)
	ENSG00000196535	MYO18A	17	29115940	29116245	29116098	128	44	1.94016	0.8046	19.6536	8.15052	1.26983	+	-	Promoter (1-2kb)
	ENSG00000185862	EVI2B	17	31309615	31309880	31309742	47	16	0.72192	0.30396	8.41268	3.54211	1.24796	+	-	Intron (ENST00000356175/ENSG00000196712, intron 35 of 56)
	ENSG00000277399	GPR179	17	38327098	38327314	38327215	47	16	0.72192	0.30396	10.3123	4.34194	1.24796	+	-	Promoter (1-2kb)
	ENSG00000276231	PIK3R6	17	8846710	8847007	8846840	44	15	0.6768	0.28608	7.03997	2.97576	1.24231	+	-	Intron (ENST00000619866/ENSG00000276231, intron 2 of 19)
	ENSG00000108306	FBXL20	17	39353019	39353218	39353099	27	9	0.42112	0.1788	6.52684	2.77118	1.23588	+	-	Intron (ENST00000264658/ENSG00000108306, intron 1 of 14)
	ENSG00000075429	CACNG5	17	66834977	66835265	66835122	52	18	0.79712	0.33972	8.54973	3.64376	1.23045	+	-	Promoter (<=1kb)
	ENSG00000277363	SRCIN1	17	38572862	38573061	38573008	38	13	0.58656	0.25032	9.09095	3.87965	1.22851	+	-	Promoter (<=1kb)
	ENSG00000204952	FBXO47	17	38975874	38976145	38975986	49	17	0.752	0.32184	8.5699	3.66773	1.22439	+	-	Distal Intergenic
	ENSG00000182557	SPNS3	17	4433521	4434039	4433675	71	25	1.08288	0.46488	6.46755	2.77652	1.21994	+	-	Promoter (<=1kb)
	ENSG00000266107	MIR4525	17	82679630	82679950	82679659	35	12	0.54144	0.23244	5.22844	2.24457	1.21994	+	-	Intron (ENST00000571995/ENSG00000141542, intron 1 of 5)
	ENSG00000267361	SEC24AP1	17	69093257	69093695	69093493	90	32	1.36864	0.59004	9.66388	4.16623	1.21386	+	-	Promoter (1-2kb)
	ENSG00000244514	RN7SL125P	17	48756976	48757200	48757095	48	17	0.73696	0.32184	10.1529	4.43388	1.19524	+	-	Distal Intergenic
	ENSG00000108852	MPP2	17	43910254	43910494	43910371	66	24	1.00768	0.447	12.9608	5.74933	1.17269	+	-	Promoter (<=1kb)
	ENSG00000198909	MAP3K3	17	63665573	63665774	63665671	36	13	0.55648	0.25032	8.53935	3.84124	1.15256	+	-	Promoter (1-2kb)
	ENSG00000108370	RGS9	17	65254301	65254500	65254400	28	10	0.43616	0.19668	6.75994	3.04829	1.14901	+	-	Distal Intergenic
	ENSG00000128487	SPECC1	17	20170083	20170282	20170172	20	7	0.31584	0.14304	4.89513	2.21694	1.14278	+	-	Intron (ENST00000676570/ENSG00000128487, intron 3 of 7)
	ENSG00000189343	RPS2P46	17	19447139	19447599	19447254;19447295	104	39	1.5792	0.7152	10.6185	4.80898	1.14278	+	+	Promoter (<=1kb)
	ENSG00000222976	RN7SKP94	17	57811899	57812098	57812049	33	12	0.51136	0.23244	7.92544	3.60253	1.13748	+	-	Intron (ENST00000581805/ENSG00000265542, intron 2 of 2)
	ENSG00000141568	FOXK2	17	82528901	82529106	82528999	46	17	0.70688	0.32184	10.6367	4.84283	1.13512	+	-	Intron (ENST00000473637/ENSG00000141568, intron 1 of 9)
	ENSG00000170425	ADORA2B	17	15928005	15928345	15928145	51	19	0.78208	0.3576	7.10925	3.25065	1.12897	+	-	Distal Intergenic
	ENSG00000109047	RCVRN	17	9906000	9906225	9906107	43	16	0.66176	0.30396	9.07651	4.16903	1.12243	+	-	Promoter (<=1kb)
	ENSG00000207306	RNU6-1152P	17	48215680	48215890	48215785	43	16	0.66176	0.30396	9.72176	4.4654	1.12243	+	-	Intron (ENST00000336915/ENSG00000141293, intron 4 of 12)
	ENSG00000141337	ARSG	17	68346563	68346839	68346687	48	18	0.73696	0.33972	8.2469	3.80161	1.11724	+	-	Promoter (<=1kb)
	ENSG00000178607	ERN1	17	64118715	64118927	64118825	48	18	0.73696	0.33972	10.7248	4.94388	1.11724	+	-	Intron (ENST00000680433/ENSG00000178607, intron 1 of 19)
	ENSG00000267719	LINC02078	17	79708463	79708917	79708598;79708798	115	44	1.74464	0.8046	11.8856	5.48145	1.11659	+	-	Promoter (1-2kb)
	ENSG00000278540	ACACA	17	37211279	37211652	37211360	40	15	0.61664	0.28608	5.11078	2.37106	1.10801	+	-	Intron (ENST00000616317/ENSG00000278540, intron 29 of 55)
	ENSG00000166482	MFAP4	17	19387423	19387622	19387545	42	16	0.64672	0.30396	10.0234	4.711	1.08926	+	-	Promoter (<=1kb)
	ENSG00000176155	CCDC57	17	82121531	82122050	82121907;82121869	105	41	1.59424	0.75096	9.50336	4.47652	1.08606	+	+	Intron (ENST00000389641/ENSG00000176155, intron 16 of 16)
	ENSG00000141295	SCRN2	17	47843144	47843351	47843242	102	40	1.54912	0.73308	23.086	10.9248	1.07941	+	-	Promoter (1-2kb)
	ENSG00000132510	KDM6B	17	7825353	7825552	7825437	34	13	0.5264	0.25032	8.15854	3.87965	1.07239	+	-	Intron (ENST00000572933/ENSG00000183914, intron 77 of 85)
	ENSG00000153944	MSI2	17	57443285	57443484	57443378	59	23	0.9024	0.42912	13.9861	6.65083	1.07239	+	-	Promoter (1-2kb)
	ENSG00000127780	OR1E2	17	3433237	3433588	3433418;3433423	116	46	1.75968	0.84036	15.4959	7.4003	1.06623	+	+	Promoter (<=1kb)
	ENSG00000184640	SEPTIN9	17	77426851	77427152	77426997	90	36	1.36864	0.66156	14.0478	6.7903	1.0488	+	-	Promoter (<=1kb)
	ENSG00000011143	MKS1	17	58211024	58211226	58211122	43	17	0.66176	0.32184	10.1049	4.9144	1.03996	+	-	Promoter (<=1kb)
	ENSG00000015532	XYLT2	17	50339195	50339622	50339289	65	26	0.99264	0.48276	7.1891	3.49634	1.03996	+	-	Distal Intergenic
	ENSG00000196712	NF1	17	31373247	31373475	31373356	43	17	0.66176	0.32184	8.9576	4.35644	1.03996	+	-	Intron (ENST00000356175/ENSG00000196712, intron 56 of 56)
	ENSG00000184640	SEPTIN9	17	77428323	77428539	77428427	55	22	0.84224	0.41124	12.031	5.87438	1.03425	+	-	Promoter (1-2kb)
	ENSG00000108984	MAP2K6	17	69523332	69523553	69523442	33	13	0.51136	0.25032	7.14004	3.49518	1.03057	+	-	3' UTR
	ENSG00000265777	RN7SL624P	17	2192626	2193026	2192814	84	34	1.2784	0.6258	9.8821	4.83747	1.03057	+	-	Intron (ENST00000263073/ENSG00000070366, intron 10 of 18)
	ENSG00000171634	BPTF	17	67855661	67856295	67856086;67856110	132	54	2.00032	0.9834	9.76456	4.80046	1.02438	+	+	Intron (ENST00000306378/ENSG00000171634, intron 2 of 27)
	ENSG00000132359	RAP1GAP2	17	2824823	2825090	2824961	57	23	0.87232	0.42912	10.0895	4.9633	1.02348	+	-	Intron (ENST00000637138/ENSG00000132359, intron 3 of 25)
	ENSG00000136457	CHAD	17	50468920	50469187	50469002	40	16	0.61664	0.30396	7.1322	3.51567	1.02055	+	-	Promoter (<=1kb)
	ENSG00000167851	CD300A	17	74478756	74478997	74478900	40	16	0.61664	0.30396	7.89847	3.89339	1.02055	+	-	Intron (ENST00000648095/ENSG00000167851, intron 4 of 6)
	ENSG00000180891	CUEDC1	17	57860980	57861404	57861121	112	46	1.69952	0.84036	12.3955	6.12919	1.01605	+	-	3' UTR
	ENSG00000062716	VMP1	17	59820245	59820444	59820340	23	9	0.36096	0.1788	5.59443	2.77118	1.01349	+	-	Intron (ENST00000262291/ENSG00000062716, intron 10 of 11)
	ENSG00000284172	MIR4315-2	17	64808528	64808839	64808689	66	27	1.00768	0.50064	10.0114	4.97391	1.00919	+	-	Intron (ENST00000578036/ENSG00000214176, intron 5 of 17)
	ENSG00000232859	LYRM9	17	27908174	27908512	27908351	54	22	0.8272	0.41124	7.56376	3.7603	1.00826	+	-	Distal Intergenic
	ENSG00000108669	CYTH1	17	78736544	78737086	78736899	116	48	1.75968	0.87612	10.0452	5.00139	1.00611	+	-	Promoter (<=1kb)
	ENSG00000225190	PLEKHM1	17	45461889	45462119	45462002	30	12	0.46624	0.23244	6.2564	3.11907	1.00421	+	-	Promoter (1-2kb)
	ENSG00000158270	COLEC12	18	490885	491206	490953	30	5	0.46624	0.10728	4.48829	1.03274	2.11969	+	-	Intron (ENST00000400256/ENSG00000158270, intron 1 of 9)
	ENSG00000101746	NOL4	18	34223347	34223606	34223483	29	5	0.4512	0.10728	5.37926	1.279	2.07239	+	-	Promoter (<=1kb)
	ENSG00000267597	RPIAP1	18	61972961	61973160	61973062	29	5	0.4512	0.10728	6.99304	1.66271	2.07239	+	-	Intron (ENST00000639600/ENSG00000197563, intron 24 of 24)
	ENSG00000154864	PIEZO2	18	10822570	10822797	10822687	38	8	0.58656	0.16092	7.97452	2.18777	1.86594	+	-	Intron (ENST00000302079/ENSG00000154864, intron 7 of 50)
	ENSG00000176624	MEX3C	18	51211601	51211978	51211786	92	24	1.39872	0.447	11.4701	3.66558	1.64576	+	-	Intron (ENST00000591040/ENSG00000176624, intron 1 of 1)
	ENSG00000154065	ANKRD29	18	23640114	23640365	23640257	39	10	0.6016	0.19668	7.40004	2.41928	1.61295	+	-	Intron (ENST00000592179/ENSG00000154065, intron 3 of 9)
	ENSG00000215492	HNRNPA1P7	18	32420085	32420364	32420324	39	10	0.6016	0.19668	6.66004	2.17735	1.61295	+	-	Intron (ENST00000399218/ENSG00000141441, intron 1 of 5)
	ENSG00000197971	MBP	18	77081504	77081703	77081614	35	9	0.54144	0.1788	8.39165	2.77118	1.59845	+	-	Intron (ENST00000355994/ENSG00000197971, intron 2 of 8)
	ENSG00000101695	RNF125	18	32049585	32049825	32049714	42	11	0.64672	0.21456	8.31814	2.75968	1.59176	+	-	Intron (ENST00000217740/ENSG00000101695, intron 4 of 5)
	ENSG00000264127	SCML2P1	18	6920067	6920402	6920213	63	17	0.96256	0.32184	8.88005	2.96912	1.58053	+	-	Exon (ENST00000581725/ENSG00000265933, exon 6 of 6)
	ENSG00000134765	DSC1	18	31207026	31207263	31207150	38	10	0.58656	0.19668	7.63945	2.56159	1.57643	+	-	Distal Intergenic
	ENSG00000168454	TXNDC2	18	9886887	9887086	9886982	19	5	0.3008	0.10728	4.66203	1.66271	1.48742	+	-	Promoter (<=1kb)
	ENSG00000267597	RPIAP1	18	61967704	61967903	61967785	19	5	0.3008	0.10728	4.66203	1.66271	1.48742	+	-	Intron (ENST00000639600/ENSG00000197563, intron 24 of 24)
	ENSG00000170579	DLGAP1	18	4068627	4068888	4068748	52	15	0.79712	0.28608	9.43081	3.38464	1.47838	+	-	Intron (ENST00000315677/ENSG00000170579, intron 2 of 12)
	ENSG00000134278	SPIRE1	18	12606960	12607186	12607066	31	9	0.48128	0.1788	6.57202	2.44157	1.42853	+	-	Intron (ENST00000409402/ENSG00000134278, intron 2 of 16)
	ENSG00000196628	TCF4	18	55522103	55522309	55522196	30	9	0.46624	0.1788	6.98178	2.67747	1.38273	+	-	Intron (ENST00000354452/ENSG00000196628, intron 3 of 19)
	ENSG00000118276	B4GALT6	18	31652318	31652517	31652426	26	8	0.40608	0.16092	6.29373	2.49406	1.33542	+	-	Intron (ENST00000306851/ENSG00000118276, intron 3 of 8)
	ENSG00000175354	PTPN2	18	12781926	12782237	12781980	26	8	0.40608	0.16092	4.03444	1.59876	1.33542	+	-	Distal Intergenic
	ENSG00000134030	CTIF	18	48715685	48716116	48715843	93	31	1.41376	0.57216	10.1442	4.10545	1.30505	+	-	Intron (ENST00000256413/ENSG00000134030, intron 7 of 11)
	ENSG00000168675	LDLRAD4	18	13614834	13615076	13614965	69	23	1.0528	0.42912	13.4297	5.47393	1.29478	+	-	Promoter (2-3kb)
	ENSG00000263748	EXOGP1	18	21163936	21164190	21164065	31	10	0.48128	0.19668	5.85038	2.39082	1.29103	+	-	Distal Intergenic
	ENSG00000199977	SNORA73	18	21820401	21820605	21820493	28	9	0.43616	0.1788	6.59506	2.70359	1.28651	+	-	Promoter (2-3kb)
	ENSG00000265485	LINC01915	18	24530690	24530894	24530797	28	9	0.43616	0.1788	6.59506	2.70359	1.28651	+	-	Intron (ENST00000581648/ENSG00000266489, intron 1 of 2)
	ENSG00000265369	PCAT18	18	26717259	26717458	26717370	25	8	0.39104	0.16092	6.06063	2.49406	1.28097	+	-	Intron (ENST00000582605/ENSG00000260372, intron 3 of 5)
	ENSG00000134769	DTNA	18	34611711	34611998	34611894	22	7	0.34592	0.14304	3.72315	1.53954	1.27402	+	-	Intron (ENST00000682923/ENSG00000134769, intron 1 of 17)
	ENSG00000267374	MIR924HG	18	39365939	39366275	39366135	42	14	0.64672	0.2682	5.94858	2.46692	1.26983	+	-	Intron (ENST00000669399/ENSG00000267374, intron 2 of 3)
	ENSG00000150637	CD226	18	69980441	69980683	69980553	33	11	0.51136	0.21456	6.523	2.73697	1.25296	+	-	Distal Intergenic
	ENSG00000134769	DTNA	18	34601082	34601400	34601136	30	10	0.46624	0.19668	4.53049	1.91116	1.24522	+	-	Intron (ENST00000682923/ENSG00000134769, intron 1 of 17)
	ENSG00000199373	RNA5SP453	18	32171079	32171320	32171190	24	8	0.376	0.16092	4.81614	2.06121	1.22439	+	-	Intron (ENST00000583696/ENSG00000141441, intron 1 of 2)
	ENSG00000266835	GAPLINC	18	3481883	3482171	3482036	67	24	1.02272	0.447	10.9695	4.79442	1.19406	+	-	Distal Intergenic
	ENSG00000170579	DLGAP1	18	3794583	3794782	3794587	37	13	0.57152	0.25032	8.85785	3.87965	1.19103	+	-	Intron (ENST00000400147/ENSG00000170579, intron 2 of 9)
	ENSG00000252260	RNA5SP461	18	77822684	77823162	77822815;77823041	58	21	0.88736	0.39336	5.74237	2.54555	1.17367	+	-	Distal Intergenic
	ENSG00000067900	ROCK1	18	18381769	18381970	18381809	28	10	0.43616	0.19668	6.69301	3.01811	1.14901	+	-	Distal Intergenic
	ENSG00000265514	LINC01892	18	5058925	5059188	5058977	38	14	0.58656	0.2682	6.88708	3.14906	1.12897	+	-	Distal Intergenic
	ENSG00000267209	LINC01897	18	57921887	57922168	57922018	35	13	0.54144	0.25032	5.95152	2.75152	1.11303	+	-	Distal Intergenic
	ENSG00000152229	PSTPIP2	18	46009402	46009711	46009561	54	21	0.8272	0.39336	8.27133	3.93328	1.07239	+	-	Intron (ENST00000589328/ENSG00000152229, intron 5 of 13)
	ENSG00000176641	RNF152	18	61833507	61833714	61833601	34	13	0.5264	0.25032	7.84475	3.73043	1.07239	+	-	Intron (ENST00000312828/ENSG00000176641, intron 1 of 1)
	ENSG00000178342	KCNG2	18	79887453	79887673	79887609	24	9	0.376	0.1788	5.27378	2.50785	1.07239	+	-	Intron (ENST00000316249/ENSG00000178342, intron 1 of 1)
	ENSG00000206181	ELOA2	18	47036365	47036569	47036469	34	13	0.5264	0.25032	7.95956	3.78502	1.07239	+	-	Promoter (<=1kb)
	ENSG00000118276	B4GALT6	18	31633622	31633917	31633775	43	17	0.66176	0.32184	6.93004	3.37035	1.03996	+	-	Intron (ENST00000306851/ENSG00000118276, intron 5 of 8)
	ENSG00000184828	ZBTB7C	18	48300447	48300810	48300622;48300705	87	35	1.32352	0.64368	11.2708	5.48145	1.03996	+	+	Intron (ENST00000590800/ENSG00000184828, intron 2 of 4)
	ENSG00000152240	HAUS1	18	46135369	46135658	46135529	33	13	0.51136	0.25032	5.46582	2.67562	1.03057	+	-	Distal Intergenic
	ENSG00000184828	ZBTB7C	18	48135877	48136402	48136052	52	21	0.79712	0.39336	4.69748	2.31809	1.01895	+	-	Promoter (<=1kb)
	ENSG00000101695	RNF125	18	32040962	32041299	32041144	59	24	0.9024	0.447	8.27578	4.09937	1.01349	+	-	Promoter (<=1kb)
	ENSG00000266278	LINC01910	18	70384437	70384803	70384564	47	19	0.72192	0.3576	6.09747	3.02036	1.01349	+	-	Promoter (<=1kb)
	ENSG00000141646	SMAD4	18	51051173	51051460	51051298	78	32	1.18816	0.59004	12.7882	6.35061	1.00984	+	-	Promoter (<=1kb)
	ENSG00000241866	RN7SL401P	18	73768020	73768400	73768260	54	22	0.8272	0.41124	6.72996	3.34578	1.00826	+	-	Distal Intergenic
	ENSG00000081138	CDH7	18	65725534	65725746	65725630	30	12	0.46624	0.23244	6.78511	3.38266	1.00421	+	-	Distal Intergenic
	ENSG00000269416	LINC01224	19	23416039	23416238	23416132	30	5	0.46624	0.10728	7.22614	1.66271	2.11969	+	-	Promoter (<=1kb)
	ENSG00000262497	FAM187B2P	19	35236633	35236845	35236748	38	7	0.58656	0.14304	8.5361	2.08164	2.03586	+	-	Distal Intergenic
	ENSG00000105379	ETFB	19	51350723	51350922	51350778	25	5	0.39104	0.10728	6.06063	1.66271	1.86594	+	-	Promoter (2-3kb)
	ENSG00000267662	TSHZ3-AS1	19	31339515	31339714	31339599	20	4	0.31584	0.0894	4.89513	1.38559	1.82085	+	-	Intron (ENST00000651361/ENSG00000121297, intron 1 of 6)
	ENSG00000196218	RYR1	19	38499574	38499773	38499740	32	7	0.49632	0.14304	7.69234	2.21694	1.79485	+	-	Exon (ENST00000359596/ENSG00000196218, exon 44 of 106)
	ENSG00000230666	CEACAM22P	19	44552365	44552652	44552503	69	18	1.0528	0.33972	11.3313	3.65641	1.63181	+	-	Intron (ENST00000446628/ENSG00000230666, intron 1 of 7)
	ENSG00000268500	SIGLEC5	19	51627365	51627630	51627461	31	8	0.48128	0.16092	5.60845	1.87523	1.58053	+	-	Promoter (2-3kb)
	ENSG00000116017	ARID3A	19	934965	935198	935075	50	14	0.76704	0.2682	10.1608	3.55279	1.51599	+	-	Promoter (2-3kb)
	ENSG00000198521	ZNF43	19	21890136	21890338	21890244	33	9	0.51136	0.1788	7.80832	2.73022	1.51599	+	-	Distal Intergenic
	ENSG00000077009	NMRK2	19	3944073	3944309	3944184	49	14	0.752	0.2682	9.8355	3.50782	1.48742	+	-	Distal Intergenic
	ENSG00000160007	ARHGAP35	19	46913832	46914031	46913967	32	9	0.49632	0.1788	7.69234	2.77118	1.47292	+	-	Intron (ENST00000672722/ENSG00000160007, intron 1 of 6)
	ENSG00000124440	HIF3A	19	46304116	46304362	46304186	41	12	0.63168	0.23244	7.92733	2.91703	1.44234	+	-	Promoter (<=1kb)
	ENSG00000131126	TEX101	19	43425775	43426126	43425870	50	15	0.76704	0.28608	6.75464	2.51925	1.42288	+	-	Distal Intergenic
	ENSG00000182393	IFNL1	19	39308445	39308657	39308550	40	12	0.61664	0.23244	8.97385	3.38266	1.40757	+	-	Exon (ENST00000248668/ENSG00000128011, exon 5 of 5)
	ENSG00000121289	CEP89	19	32936249	32936494	32936347	27	8	0.42112	0.16092	5.30637	2.02769	1.38789	+	-	Intron (ENST00000305768/ENSG00000121289, intron 7 of 18)
	ENSG00000105717	PBX4	19	19563128	19563330	19563264	45	14	0.69184	0.2682	10.5642	4.09534	1.36713	+	-	Promoter (<=1kb)
	ENSG00000127663	KDM4B	19	5001609	5001865	5001733	74	24	1.128	0.447	13.6051	5.3914	1.33542	+	-	Intron (ENST00000611640/ENSG00000127663, intron 1 of 23)
	ENSG00000187534	PRR13P5	19	39953506	39953742	39953614	44	14	0.6768	0.2682	8.85195	3.50782	1.33542	+	-	Distal Intergenic
	ENSG00000213892	CEACAM16	19	44695462	44695723	44695581	62	20	0.94752	0.37548	11.2102	4.44235	1.33542	+	-	Intron (ENST00000662585/ENSG00000266903, intron 2 of 2)
	ENSG00000179913	B3GNT3	19	17803306	17803698	17803427	79	26	1.2032	0.48276	9.49013	3.80772	1.3175	+	-	Intron (ENST00000599265/ENSG00000179913, intron 1 of 2)
	ENSG00000161243	FBXO27	19	39038242	39038542	39038397	43	14	0.66176	0.2682	6.81492	2.76197	1.303	+	-	Distal Intergenic
	ENSG00000186526	CYP4F8	19	15631868	15632079	15631971	43	14	0.66176	0.2682	9.6759	3.92148	1.303	+	-	Distal Intergenic
	ENSG00000133265	HSPBP1	19	55270431	55270823	55270515	45	15	0.69184	0.28608	5.45682	2.25643	1.27402	+	-	Intron (ENST00000433386/ENSG00000133265, intron 4 of 7)
	ENSG00000141867	BRD4	19	15288667	15288987	15288846	47	16	0.72192	0.30396	6.97125	2.9352	1.24796	+	-	Intron (ENST00000679869/ENSG00000141867, intron 1 of 19)
	ENSG00000127616	SMARCA4	19	10980126	10980328	10980216	30	10	0.46624	0.19668	7.11935	3.00325	1.24522	+	-	Intron (ENST00000643549/ENSG00000127616, intron 1 of 34)
	ENSG00000213253	RPL12P42	19	13181889	13182265	13182081	46	16	0.70688	0.30396	5.81207	2.4992	1.21758	+	-	Distal Intergenic
	ENSG00000187867	PALM3	19	14048614	14048887	14048751;14048743	104	37	1.5792	0.67944	17.8654	7.68648	1.21678	+	+	Intron (ENST00000263379/ENSG00000104998, intron 8 of 13)
	ENSG00000186152	LILRP1	19	54696631	54696901	54696719	32	11	0.49632	0.21456	5.677	2.45418	1.20989	+	-	Promoter (<=1kb)
	ENSG00000132003	ZSWIM4	19	13787933	13788176	13788057	45	16	0.69184	0.30396	8.78906	3.86148	1.18656	+	-	Distal Intergenic
	ENSG00000105695	MAG	19	35306774	35306998	35306878	53	19	0.81216	0.3576	11.1889	4.92654	1.18342	+	-	Promoter (2-3kb)
	ENSG00000196218	RYR1	19	38434699	38434985	38434833	58	21	0.88736	0.39336	9.58395	4.24849	1.17367	+	-	Promoter (<=1kb)
	ENSG00000104824	HNRNPL	19	38857400	38857653	38857518	66	24	1.00768	0.447	12.2975	5.45507	1.17269	+	-	Distal Intergenic
	ENSG00000188505	NCCRP1	19	39195298	39195497	39195398	39	14	0.6016	0.2682	9.32405	4.15677	1.1655	+	-	Promoter (1-2kb)
	ENSG00000196218	RYR1	19	38527806	38528027	38527945	39	14	0.6016	0.2682	8.40005	3.74483	1.1655	+	-	Promoter (<=1kb)
	ENSG00000125730	C3	19	6728443	6728680	6728566;6728664	60	22	0.91744	0.41124	11.9489	5.35606	1.15763	+	-	Promoter (1-2kb)
	ENSG00000257103	LSM14A	19	34218126	34218445	34218258	44	16	0.6768	0.30396	6.55597	2.94438	1.15485	+	-	Promoter (1-2kb)
	ENSG00000142396	ERVK3-1	19	58310741	58311012	58310904	36	13	0.55648	0.25032	6.34173	2.85268	1.15256	+	-	Promoter (1-2kb)
	ENSG00000176531	PHLDB3	19	43487449	43487723	43487606	36	13	0.55648	0.25032	6.27254	2.82156	1.15256	+	-	Promoter (<=1kb)
	ENSG00000232429	RPL21P131	19	33595793	33596165	33595962	54	20	0.8272	0.37548	6.8743	3.12036	1.1395	+	-	Distal Intergenic
	ENSG00000181786	ACTL9	19	8702370	8702883	8702541	88	33	1.33856	0.60792	8.07238	3.66615	1.13873	+	-	Distal Intergenic
	ENSG00000189114	BLOC1S3	19	45200749	45201015	45200871	80	30	1.21824	0.55428	14.1432	6.43494	1.13611	+	-	Intron (ENST00000587566/ENSG00000007047, intron 1 of 6)
	ENSG00000167798	C3P1	19	10061892	10062260	10062099	53	20	0.81216	0.37548	6.82248	3.15419	1.11303	+	-	Exon (ENST00000497718/ENSG00000167798, exon 28 of 39)
	ENSG00000249210	GAPDHP38	19	46546589	46546832	46546694	58	22	0.88736	0.41124	11.2729	5.22435	1.10954	+	-	Intron (ENST00000602017/ENSG00000230510, intron 1 of 3)
	ENSG00000160007	ARHGAP35	19	47005985	47006184	47006076	40	15	0.61664	0.28608	9.55715	4.43388	1.10801	+	-	Distal Intergenic
	ENSG00000276002	Metazoa_SRP	19	50260402	50260601	50260451	22	8	0.34592	0.16092	5.36133	2.49406	1.10409	+	-	Promoter (1-2kb)
	ENSG00000105137	SYDE1	19	15107568	15107767	15107676	27	10	0.42112	0.19668	6.52684	3.04829	1.09838	+	-	Promoter (<=1kb)
	ENSG00000141837	CACNA1A	19	13247865	13248107	13247988	55	21	0.84224	0.39336	10.7438	5.01777	1.09838	+	-	Promoter (2-3kb)
	ENSG00000176490	DIRAS1	19	2721088	2721529	2721165	65	25	0.99264	0.46488	6.96139	3.26021	1.09441	+	-	Promoter (<=1kb)
	ENSG00000196218	RYR1	19	38478507	38478831	38478701	65	25	0.99264	0.46488	9.4675	4.43388	1.09441	+	-	Exon (ENST00000359596/ENSG00000196218, exon 31 of 106)
	ENSG00000239998	LILRA2	19	54572239	54572605	54572424	47	18	0.72192	0.33972	6.09747	2.86934	1.08749	+	-	Promoter (<=1kb)
	ENSG00000141837	CACNA1A	19	13537651	13537850	13537749	24	9	0.376	0.1788	5.82753	2.77118	1.07239	+	-	Intron (ENST00000664864/ENSG00000141837, intron 1 of 48)
	ENSG00000198597	ZNF536	19	30457615	30457814	30457722	24	9	0.376	0.1788	5.82753	2.77118	1.07239	+	-	Intron (ENST00000585628/ENSG00000198597, intron 4 of 5)
	ENSG00000267106	ZNF561-AS1	19	9658865	9659064	9658978	29	11	0.4512	0.21456	6.99304	3.32541	1.07239	+	-	Intron (ENST00000453372/ENSG00000171466, intron 3 of 5)
	ENSG00000087903	RFX2	19	6057166	6057589	6057399	66	26	1.00768	0.48276	7.36688	3.52933	1.06166	+	-	Promoter (<=1kb)
	ENSG00000105679	GAPDHS	19	35534099	35534317	35534193	46	18	0.70688	0.33972	10.0053	4.80844	1.05712	+	-	Promoter (<=1kb)
	ENSG00000105737	GRIK5	19	42069148	42069350	42069306	41	16	0.63168	0.30396	9.64557	4.64138	1.05531	+	-	Promoter (<=1kb)
	ENSG00000263974	RN7SL121P	19	2579221	2579729	2579300;2579592;2579593	112	45	1.69952	0.82248	10.3499	5.00881	1.04707	+	+	Intron (ENST00000382159/ENSG00000176533, intron 2 of 4)
	ENSG00000234465	PINLYP	19	43581592	43581793	43581689	53	21	0.81216	0.39336	12.4628	6.03623	1.04591	+	-	Promoter (<=1kb)
	ENSG00000230086	VN1R96P	19	40155729	40155977	40155856	45	18	0.69184	0.33972	8.61258	4.22911	1.02609	+	-	Distal Intergenic
	ENSG00000105499	PLA2G4C	19	48086524	48086765	48086647	40	16	0.61664	0.30396	7.89847	3.89339	1.02055	+	-	Promoter (1-2kb)
	ENSG00000241172	RN7SL70P	19	18967817	18968017	18967918	35	14	0.54144	0.2682	8.3499	4.13609	1.01349	+	-	Distal Intergenic
	ENSG00000204941	PSG5	19	43188073	43188290	43188171	30	12	0.46624	0.23244	6.62949	3.30507	1.00421	+	-	Promoter (1-2kb)
	ENSG00000188334	BSPH1	19	47963238	47963452	47963335	49	20	0.752	0.37548	10.8419	5.41346	1.002	+	-	Distal Intergenic
	ENSG00000189377	CXCL17	19	42441084	42441368	42441226	68	28	1.03776	0.51852	11.287	5.63959	1.001	+	-	Promoter (1-2kb)
	ENSG00000179447	SLC24A3-AS1	20	19336762	19337037	19336933	43	5	0.66176	0.10728	7.43221	1.20486	2.62493	+	-	Intron (ENST00000328041/ENSG00000185052, intron 2 of 16)
	ENSG00000101298	SNPH	20	1280028	1280227	1280118	28	4	0.43616	0.0894	6.75994	1.38559	2.28651	+	-	Intron (ENST00000402452/ENSG00000244588, intron 13 of 13)
	ENSG00000101019	UQCC1	20	35344425	35344624	35344526	31	6	0.48128	0.12516	7.45924	1.93982	1.9431	+	-	Promoter (2-3kb)
	ENSG00000215467	RPL27AP	20	43648785	43648984	43648890	25	5	0.39104	0.10728	6.06063	1.66271	1.86594	+	-	Distal Intergenic
	ENSG00000101004	NINL	20	25491107	25491411	25491219	37	8	0.57152	0.16092	5.80842	1.63545	1.82846	+	-	Promoter (<=1kb)
	ENSG00000282826	FRG1CP	20	28613760	28614160	28613878	37	8	0.57152	0.16092	4.41788	1.24392	1.82846	+	-	Distal Intergenic
	ENSG00000100985	MMP9	20	45998890	45999100	45998995	40	9	0.61664	0.1788	9.05891	2.62671	1.78608	+	-	Distal Intergenic
	ENSG00000125514	LINC00029	20	63032893	63033092	63032946	34	8	0.5264	0.16092	8.15854	2.49406	1.70982	+	-	Intron (ENST00000606208/ENSG00000272259, intron 1 of 1)
	ENSG00000225022	UBE2D3P1	20	5274623	5274822	5274727	22	5	0.34592	0.10728	5.36133	1.66271	1.68906	+	-	Distal Intergenic
	ENSG00000124177	CHD6	20	41432170	41432369	41432346	21	5	0.33088	0.10728	5.12823	1.66271	1.62493	+	-	Intron (ENST00000373233/ENSG00000124177, intron 27 of 36)
	ENSG00000230753	ZNF341-AS1	20	33792226	33792431	33792334	53	14	0.81216	0.2682	12.2208	4.03569	1.59845	+	-	Promoter (<=1kb)
	ENSG00000183798	EMILIN3	20	41366758	41366965	41366856	42	11	0.64672	0.21456	9.63784	3.19751	1.59176	+	-	Promoter (<=1kb)
	ENSG00000130703	OSBPL2	20	62260452	62260656	62260572	37	10	0.57152	0.19668	8.6418	2.97395	1.53895	+	-	Promoter (<=1kb)
	ENSG00000202255	Y_RNA	20	36666487	36666686	36666580	40	11	0.61664	0.21456	9.55715	3.32541	1.52305	+	-	Promoter (1-2kb)
	ENSG00000101349	PAK5	20	9838777	9838983	9838924	26	7	0.40608	0.14304	6.0809	2.14197	1.50535	+	-	Promoter (<=1kb)
	ENSG00000101363	MANBAL	20	37300222	37300457	37300320	49	14	0.752	0.2682	9.87717	3.52268	1.48742	+	-	Promoter (2-3kb)
	ENSG00000230133	LINC01721	20	24066200	24066399	24066354	28	8	0.43616	0.16092	6.75994	2.49406	1.43851	+	-	Promoter (2-3kb)
	ENSG00000282870	FRG1DP	20	29088522	29088750	29088641	40	12	0.61664	0.23244	8.34686	3.14631	1.40757	+	-	Intron (ENST00000635586/ENSG00000282870, intron 2 of 8)
	ENSG00000075043	KCNQ2	20	63472509	63472708	63472648	46	14	0.70688	0.2682	10.9558	4.15677	1.39816	+	-	Promoter (<=1kb)
	ENSG00000125899	LINC02871	20	11101355	11101753	11101451	46	14	0.70688	0.2682	5.49161	2.08359	1.39816	+	-	Distal Intergenic
	ENSG00000179447	SLC24A3-AS1	20	19438940	19439172	19438999	27	8	0.42112	0.16092	5.60243	2.14082	1.38789	+	-	Intron (ENST00000328041/ENSG00000185052, intron 2 of 16)
	ENSG00000201728	RNA5SP479	20	23390547	23390855	23390710	27	8	0.42112	0.16092	4.22449	1.61428	1.38789	+	-	Intron (ENST00000398425/ENSG00000125814, intron 4 of 9)
	ENSG00000101109	STK4	20	44979288	44979621	44979456;44979493	107	34	1.62432	0.6258	15.0748	5.80786	1.37606	+	+	Intron (ENST00000499879/ENSG00000101109, intron 3 of 9)
	ENSG00000130589	HELZ2	20	63588103	63588312	63588223	32	10	0.49632	0.19668	7.32604	2.90314	1.33542	+	-	3' UTR
	ENSG00000149646	CNBD2	20	35982007	35982206	35982179	38	12	0.58656	0.23244	9.09095	3.60253	1.33542	+	-	Intron (ENST00000373973/ENSG00000149646, intron 4 of 11)
	ENSG00000168734	PKIG	20	44553369	44553871	44553459;44553716	70	23	1.06784	0.42912	6.58059	2.64446	1.31524	+	-	Intron (ENST00000372891/ENSG00000168734, intron 1 of 5)
	ENSG00000075043	KCNQ2	20	63483891	63484104	63484012	58	19	0.88736	0.3576	12.8532	5.17977	1.31117	+	-	Distal Intergenic
	ENSG00000166948	TGM6	20	2379619	2379871	2379715	43	14	0.66176	0.2682	8.10787	3.28598	1.303	+	-	Promoter (1-2kb)
	ENSG00000149531	FRG1BP	20	30383981	30384180	30384101	25	8	0.39104	0.16092	6.06063	2.49406	1.28097	+	-	Intron (ENST00000278882/ENSG00000149531, intron 2 of 8)
	ENSG00000020256	ZFP64	20	52150688	52150956	52150832	41	14	0.63168	0.2682	7.279	3.09053	1.23588	+	-	Intron (ENST00000371518/ENSG00000020256, intron 5 of 8)
	ENSG00000101464	PIGU	20	34665056	34665258	34665157	21	7	0.33088	0.14304	5.05244	2.18418	1.20989	+	-	Intron (ENST00000217446/ENSG00000101464, intron 1 of 11)
	ENSG00000196562	SULF2	20	47710728	47710973	47710850	43	15	0.66176	0.28608	8.33858	3.60478	1.20989	+	-	Intron (ENST00000359930/ENSG00000196562, intron 3 of 20)
	ENSG00000266140	MIR4533	20	60446501	60446924	60446704	67	24	1.02272	0.447	7.47683	3.2679	1.19406	+	-	Intron (ENST00000668055/ENSG00000228340, intron 3 of 4)
	ENSG00000089048	ESF1	20	13771899	13772098	13772035	23	8	0.36096	0.16092	5.59443	2.49406	1.1655	+	-	Intron (ENST00000202816/ENSG00000089048, intron 5 of 13)
	ENSG00000198183	BPIFA1	20	33251894	33252104	33252034	23	8	0.36096	0.16092	5.30278	2.36404	1.1655	+	-	Distal Intergenic
	ENSG00000171984	SHLD1	20	5788380	5788666	5788517;5788523	115	43	1.74464	0.78672	18.843	8.49699	1.14901	+	+	Intron (ENST00000303142/ENSG00000171984, intron 2 of 2)
	ENSG00000275305	RNA5SP528	20	30868124	30868475	30868270	51	19	0.78208	0.3576	6.88708	3.14906	1.12897	+	-	Distal Intergenic
	ENSG00000206998	Y_RNA	20	43446637	43446836	43446802	53	20	0.81216	0.37548	12.5875	5.81947	1.11303	+	-	Distal Intergenic
	ENSG00000252021	Y_RNA	20	44993456	44993679	44993575	35	13	0.54144	0.25032	7.49254	3.46397	1.11303	+	-	Intron (ENST00000499879/ENSG00000101109, intron 4 of 9)
	ENSG00000132669	RIN2	20	19735497	19735741	19735619	63	24	0.96256	0.447	12.1784	5.65546	1.1066	+	-	Distal Intergenic
	ENSG00000182621	PLCB1	20	8454381	8454621	8454504	45	17	0.69184	0.32184	8.89847	4.13952	1.10409	+	-	Intron (ENST00000637919/ENSG00000182621, intron 3 of 32)
	ENSG00000101236	RNF24	20	3981990	3982215	3982048	24	9	0.376	0.1788	5.15711	2.45237	1.07239	+	-	Intron (ENST00000336095/ENSG00000101236, intron 1 of 5)
	ENSG00000101391	CDK5RAP1	20	33419200	33419444	33419318	69	27	1.0528	0.50064	13.3201	6.33412	1.07239	+	-	Intron (ENST00000217381/ENSG00000101400, intron 2 of 7)
	ENSG00000226995	LINC00658	20	5453820	5454071	5453954	49	19	0.752	0.3576	9.25005	4.39869	1.07239	+	-	Intron (ENST00000668553/ENSG00000266908, intron 3 of 3)
	ENSG00000019186	CYP24A1	20	54174079	54174520	54174250	61	24	0.93248	0.447	6.53949	3.13482	1.0608	+	-	Promoter (<=1kb)
	ENSG00000228340	MIR646HG	20	60117179	60117430	60117271	36	14	0.55648	0.2682	6.84504	3.29902	1.05302	+	-	Exon (ENST00000431181/ENSG00000228340, exon 3 of 8)
	ENSG00000125780	TGM3	20	2288885	2289177	2289030	43	17	0.66176	0.32184	7.00099	3.40486	1.03996	+	-	Intron (ENST00000651531/ENSG00000286022, intron 2 of 13)
	ENSG00000188559	RALGAPA2	20	20691116	20691315	20691248	21	8	0.33088	0.16092	5.12823	2.49406	1.03996	+	-	Intron (ENST00000202677/ENSG00000188559, intron 1 of 39)
	ENSG00000125772	GPCPD1	20	5659589	5659788	5659695	33	13	0.51136	0.25032	7.92544	3.87965	1.03057	+	-	Distal Intergenic
	ENSG00000124140	SLC12A5	20	46040921	46041319	46041070;46041081	120	49	1.81984	0.894	14.138	6.94531	1.02546	+	+	Promoter (1-2kb)
	ENSG00000158296	SLC13A3	20	46651264	46651475	46651359	28	11	0.43616	0.21456	6.3773	3.13718	1.02348	+	-	Promoter (<=1kb)
	ENSG00000196396	PTPN1	20	50504221	50504473	50504350	52	21	0.79712	0.39336	9.7663	4.81944	1.01895	+	-	Distal Intergenic
	ENSG00000125533	BHLHE23	20	63006858	63007057	63006913	47	19	0.72192	0.3576	11.1889	5.54235	1.01349	+	-	Promoter (<=1kb)
	ENSG00000199218	RN7SKP184	20	53037799	53038075	53037887	23	9	0.36096	0.1788	4.0393	2.00085	1.01349	+	-	Intron (ENST00000371497/ENSG00000182463, intron 1 of 2)
	ENSG00000124164	VAPB	20	58447854	58448101	58447972;58447989	61	25	0.93248	0.46488	11.6551	5.81053	1.00421	+	+	3' UTR
	ENSG00000243064	ABCC13	21	14273820	14274052	14273929	35	6	0.54144	0.12516	7.20313	1.66508	2.11303	+	-	Promoter (<=1kb)
	ENSG00000159082	SYNJ1	21	32688010	32688225	32688134	31	6	0.48128	0.12516	6.9067	1.79613	1.9431	+	-	Intron (ENST00000357345/ENSG00000159082, intron 7 of 31)
	ENSG00000156299	TIAM1	21	31265396	31265606	31265531	31	7	0.48128	0.14304	7.07037	2.10137	1.75046	+	-	Intron (ENST00000286827/ENSG00000156299, intron 5 of 28)
	ENSG00000227702	LINC00111	21	41691731	41691971	41691824	25	6	0.39104	0.12516	5.02957	1.60981	1.64354	+	-	Intron (ENST00000413718/ENSG00000227702, intron 2 of 2)
	ENSG00000182586	LINC00334	21	45236566	45236830	45236695	62	16	0.94752	0.30396	11.0833	3.55547	1.64027	+	-	Promoter (2-3kb)
	ENSG00000157538	VPS26C	21	37276527	37276730	37276619	28	7	0.43616	0.14304	6.62739	2.17347	1.60844	+	-	Distal Intergenic
	ENSG00000232539	LINC00945	21	33059548	33059835	33059704	48	14	0.73696	0.2682	7.93192	2.88664	1.45828	+	-	Promoter (1-2kb)
	ENSG00000237864	LINC00322	21	43346085	43346326	43346180	38	11	0.58656	0.21456	7.51318	2.74827	1.4509	+	-	Distal Intergenic
	ENSG00000160199	PKNOX1	21	43003206	43003405	43003299	24	7	0.376	0.14304	5.82753	2.21694	1.39431	+	-	Promoter (<=1kb)
	ENSG00000233480	LINC01683	21	20040860	20041091	20040995	30	9	0.46624	0.1788	6.22943	2.38895	1.38273	+	-	Distal Intergenic
	ENSG00000142197	DOP1B	21	36268057	36268256	36268229	29	9	0.4512	0.1788	6.99304	2.77118	1.33542	+	-	Intron (ENST00000399151/ENSG00000142197, intron 26 of 36)
	ENSG00000160299	PCNT	21	46346587	46347034	46346999	39	13	0.6016	0.25032	4.16252	1.73199	1.26503	+	-	Promoter (<=1kb)
	ENSG00000197381	ADARB1	21	45179630	45179849	45179713	27	9	0.42112	0.1788	5.93349	2.51925	1.23588	+	-	Promoter (<=1kb)
	ENSG00000157540	DYRK1A	21	37457978	37458200	37458085	31	11	0.48128	0.21456	6.6899	2.98243	1.1655	+	-	Intron (ENST00000646523/ENSG00000157540, intron 2 of 11)
	ENSG00000270652	DPRXP5	21	36939481	36939793	36939641	60	22	0.91744	0.41124	9.08574	4.07266	1.15763	+	-	Intron (ENST00000674895/ENSG00000159267, intron 2 of 10)
	ENSG00000234289	H2BS1	21	43574652	43575075	43574963	51	19	0.78208	0.3576	5.71758	2.61432	1.12897	+	-	Intron (ENST00000291560/ENSG00000160207, intron 8 of 8)
	ENSG00000234008	PPP1R2P2	21	35932265	35932660	35932507	65	25	0.99264	0.46488	7.77004	3.63892	1.09441	+	-	Intron (ENST00000475045/ENSG00000159216, intron 5 of 12)
	ENSG00000142192	APP	21	26130278	26130524	26130440	37	14	0.57152	0.2682	7.17235	3.3658	1.09149	+	-	Intron (ENST00000354192/ENSG00000142192, intron 1 of 14)
	ENSG00000180530	NRIP1	21	15006926	15007195	15007057	67	26	1.02272	0.48276	11.7414	5.54235	1.08303	+	-	Intron (ENST00000432230/ENSG00000235609, intron 1 of 3)
	ENSG00000160216	AGPAT3	21	43864300	43864720	43864395	73	29	1.11296	0.5364	8.19453	3.94942	1.05302	+	-	Promoter (<=1kb)
	ENSG00000212609	RNU1-139P	21	19433537	19433827	19433654	26	10	0.40608	0.19668	4.32559	2.09505	1.04591	+	-	Distal Intergenic
	ENSG00000233316	DSCR10	21	38219097	38219415	38219239;38219240	94	38	1.4288	0.69732	13.8838	6.77592	1.03491	+	+	Intron (ENST00000549158/ENSG00000157551, intron 2 of 5)
	ENSG00000223806	LINC00114	21	38751670	38752156	38751828	79	32	1.2032	0.59004	7.65836	3.7556	1.02799	+	-	Distal Intergenic
	ENSG00000226543	MYL6P1	21	43834556	43834762	43834650	35	14	0.54144	0.2682	8.10787	4.0162	1.01349	+	-	Distal Intergenic
	ENSG00000244723	ASLP1	22	23655974	23656173	23656069	28	4	0.43616	0.0894	6.75994	1.38559	2.28651	+	-	Promoter (2-3kb)
	ENSG00000228599	RPL7P52	22	40108090	40108305	40108188	32	7	0.49632	0.14304	7.12254	2.05272	1.79485	+	-	Promoter (1-2kb)
	ENSG00000211655	IGLV1-36	22	22431522	22431821	22431676	102	24	1.54912	0.447	16.0063	4.61863	1.7931	+	-	Promoter (<=1kb)
	ENSG00000100034	PPM1F	22	21917523	21918024	21917638	60	15	0.91744	0.28608	5.66501	1.76649	1.6812	+	-	Downstream (1-2kb)
	ENSG00000128340	RAC2	22	37259527	37259879	37259699	106	30	1.60928	0.55428	14.1314	4.86722	1.53773	+	-	Distal Intergenic
	ENSG00000211652	IGLV7-43	22	22395404	22395667	22395532	51	15	0.78208	0.28608	9.18278	3.359	1.4509	+	-	Promoter (<=1kb)
	ENSG00000128159	TUBGCP6	22	50238761	50239054	50238902	76	23	1.15808	0.42912	12.2101	4.52437	1.43228	+	-	Promoter (1-2kb)
	ENSG00000183579	ZNRF3	22	28955902	28956206	28956046	50	15	0.76704	0.28608	7.79552	2.90746	1.42288	+	-	Intron (ENST00000544604/ENSG00000183579, intron 1 of 8)
	ENSG00000243156	MICAL3	22	17786557	17786792	17786658	67	21	1.02272	0.39336	13.433	5.1666	1.37849	+	-	Downstream (<1kb)
	ENSG00000180957	PITPNB	22	27865600	27865799	27865709	29	9	0.4512	0.1788	6.99304	2.77118	1.33542	+	-	Intron (ENST00000335272/ENSG00000180957, intron 8 of 11)
	ENSG00000224435	NF1P6	22	15638041	15638303	15638210	26	8	0.40608	0.16092	4.78611	1.89662	1.33542	+	-	Intron (ENST00000435410/ENSG00000234381, intron 2 of 6)
	ENSG00000100321	SYNGR1	22	39349216	39349468	39349351	57	19	0.87232	0.3576	10.6876	4.38131	1.28651	+	-	Promoter (<=1kb)
	ENSG00000100302	RASD2	22	35558079	35558287	35558230	26	9	0.40608	0.1788	6.02271	2.65184	1.18342	+	-	Distal Intergenic
	ENSG00000184792	OSBP2	22	30755447	30755697	30755571	61	22	0.93248	0.41124	11.5158	5.07865	1.18109	+	-	Intron (ENST00000438716/ENSG00000184792, intron 3 of 14)
	ENSG00000186716	BCR	22	23305513	23305736	23305602	28	10	0.43616	0.19668	6.03566	2.72169	1.14901	+	-	Promoter (<=1kb)
	ENSG00000202058	RN7SKP80	22	42562426	42562724	42562587	70	26	1.06784	0.48276	11.0704	5.0048	1.14532	+	-	Promoter (2-3kb)
	ENSG00000169184	MN1	22	27825236	27825453	27825344	43	16	0.66176	0.30396	9.40959	4.32202	1.12243	+	-	Distal Intergenic
	ENSG00000205632	LINC01310	22	48894358	48894557	48894477	40	15	0.61664	0.28608	9.55715	4.43388	1.10801	+	-	Promoter (1-2kb)
	ENSG00000219438	TAFA5	22	48675893	48676147	48676080	22	8	0.34592	0.16092	4.20496	1.95613	1.10409	+	-	Intron (ENST00000402357/ENSG00000219438, intron 2 of 3)
	ENSG00000099994	SUSD2	22	24178581	24178813	24178693	52	20	0.79712	0.37548	10.6046	4.99525	1.08606	+	-	Promoter (2-3kb)
	ENSG00000205704	LINC00634	22	41952252	41952469	41952358	34	13	0.5264	0.25032	7.4849	3.55931	1.07239	+	-	Promoter (<=1kb)
	ENSG00000235989	MORC2-AS1	22	30920373	30920631	30920506	83	33	1.26336	0.60792	15.1201	7.27568	1.05531	+	-	Promoter (1-2kb)
	ENSG00000100280	AP1B1	22	29364259	29364551	29364366	43	17	0.66176	0.32184	7.00099	3.40486	1.03996	+	-	Intron (ENST00000357586/ENSG00000100280, intron 2 of 22)
	ENSG00000100079	LGALS2	22	37580003	37580319	37580167	67	27	1.02272	0.50064	10.0006	4.89545	1.03057	+	-	Promoter (<=1kb)
	ENSG00000100351	GRAP2	22	39900852	39901180	39901064	52	21	0.79712	0.39336	7.51025	3.70613	1.01895	+	-	Promoter (<=1kb)
	ENSG00000065923	SLC9A7	X	46629135	46629401	46629232	29	4	0.4512	0.0894	5.23823	1.03789	2.33542	+	-	Intron (ENST00000616978/ENSG00000065923, intron 14 of 16)
	ENSG00000181191	PJA1	X	69076200	69076399	69076294	24	4	0.376	0.0894	5.82753	1.38559	2.07239	+	-	Distal Intergenic
	ENSG00000185960	SHOX	X	756159	756364	756234	23	4	0.36096	0.0894	5.43149	1.34523	2.01349	+	-	Distal Intergenic
	ENSG00000232168	P2RY10BP	X	79081972	79082176	79082073	37	7	0.57152	0.14304	8.6418	2.16287	1.99839	+	-	Promoter (2-3kb)
	ENSG00000231164	RPL7P56	X	136797602	136797801	136797696	22	4	0.34592	0.0894	5.36133	1.38559	1.95209	+	-	Distal Intergenic
	ENSG00000181511	GLRX5P1	X	120749198	120749431	120749326	33	7	0.51136	0.14304	6.77388	1.89482	1.83792	+	-	Distal Intergenic
	ENSG00000185973	TMLHE	X	155662342	155662585	155662461	39	9	0.6016	0.1788	7.64266	2.27146	1.75046	+	-	Intron (ENST00000676089/ENSG00000168939, intron 1 of 1)
	ENSG00000205755	CRLF2	X	1212594	1212793	1212688	33	8	0.51136	0.16092	7.92544	2.49406	1.668	+	-	Promoter (<=1kb)
	ENSG00000047648	ARHGAP6	X	11559069	11559271	11559166	31	8	0.48128	0.16092	7.34901	2.4572	1.58053	+	-	Intron (ENST00000495242/ENSG00000047648, intron 1 of 14)
	ENSG00000188937	NYX	X	41449603	41449816	41449705	38	10	0.58656	0.19668	8.49621	2.84887	1.57643	+	-	Promoter (2-3kb)
	ENSG00000047597	XK	X	37679913	37680168	37680049	34	9	0.5264	0.1788	6.37386	2.16498	1.55781	+	-	3' UTR
	ENSG00000022267	FHL1	X	136209355	136209669	136209494	46	13	0.70688	0.25032	6.95604	2.46327	1.49769	+	-	Promoter (<=1kb)
	ENSG00000147138	GPR174	X	79138958	79139225	79139083	49	14	0.752	0.2682	8.69781	3.10206	1.48742	+	-	Distal Intergenic
	ENSG00000230629	RPS23P8	X	70979515	70979729	70979613	45	13	0.69184	0.25032	9.97457	3.60897	1.46666	+	-	Distal Intergenic
	ENSG00000223571	DHRSX-IT1	X	2382594	2382793	2382711	25	7	0.39104	0.14304	6.06063	2.21694	1.4509	+	-	Intron (ENST00000334651/ENSG00000169084, intron 3 of 6)
	ENSG00000082458	DLG3	X	70444737	70445073	70444857	47	14	0.72192	0.2682	6.64027	2.46692	1.42853	+	-	Promoter (<=1kb)
	ENSG00000208883	SNORD96B	X	110192558	110192811	110192700	31	9	0.48128	0.1788	5.87342	2.18203	1.42853	+	-	Downstream (1-2kb)
	ENSG00000240439	RN7SL91P	X	25072349	25072566	25072462	37	11	0.57152	0.21456	8.12647	3.05084	1.41342	+	-	Distal Intergenic
	ENSG00000122824	NUDT10	X	51336658	51336876	51336779	49	15	0.752	0.28608	10.6439	4.04921	1.39431	+	-	3' UTR
	ENSG00000087842	PIR	X	15404727	15405024	15404845	55	17	0.84224	0.32184	8.76085	3.34773	1.38789	+	-	Promoter (2-3kb)
	ENSG00000047230	CTPS2	X	16671174	16671403	16671233	30	9	0.46624	0.1788	6.2836	2.40972	1.38273	+	-	Promoter (<=1kb)
	ENSG00000165349	SLC7A3	X	70930507	70930706	70930602	26	8	0.40608	0.16092	6.29373	2.49406	1.33542	+	-	Promoter (<=1kb)
	ENSG00000225381	RPS5P7	X	109842304	109842529	109842415	38	12	0.58656	0.23244	8.04509	3.18808	1.33542	+	-	Distal Intergenic
	ENSG00000252978	RN7SKP183	X	20516240	20516454	20516373	23	7	0.36096	0.14304	5.20412	2.06227	1.33542	+	-	Distal Intergenic
	ENSG00000231270	COBLP1	X	118943122	118943447	118943289	40	13	0.61664	0.25032	5.86328	2.38015	1.30065	+	-	Distal Intergenic
	ENSG00000129680	MAP7D3	X	136271516	136271727	136271613	31	10	0.48128	0.19668	7.03702	2.87575	1.29103	+	-	Distal Intergenic
	ENSG00000265456	MIR3672	X	121308578	121308777	121308691	31	10	0.48128	0.19668	7.45924	3.04829	1.29103	+	-	Distal Intergenic
	ENSG00000225661	RPL14P5	X	1026187	1026595	1026487	45	15	0.69184	0.28608	5.24335	2.16816	1.27402	+	-	Distal Intergenic
	ENSG00000171657	GPR82	X	41720191	41720630	41720314	50	17	0.76704	0.32184	5.40371	2.26733	1.25296	+	-	Intron (ENST00000421587/ENSG00000147044, intron 5 of 24)
	ENSG00000196459	TRAPPC2	X	13722157	13722483	13722321;13722324	81	28	1.23328	0.51852	11.6907	4.91524	1.25003	+	+	Promoter (<=1kb)
	ENSG00000205755	CRLF2	X	1165812	1166125	1165961	55	19	0.84224	0.3576	8.31444	3.53016	1.23588	+	-	Distal Intergenic
	ENSG00000234228	NCLP2	X	135086530	135086790	135086663	52	18	0.79712	0.33972	9.46695	4.03466	1.23045	+	-	Intron (ENST00000608079/ENSG00000228372, intron 1 of 2)
	ENSG00000101945	SUV39H1	X	48709668	48710085	48709831	49	17	0.752	0.32184	5.57659	2.38666	1.22439	+	-	Intron (ENST00000416061/ENSG00000232828, intron 1 of 2)
	ENSG00000147081	AKAP4	X	50198400	50198648	50198538	35	12	0.54144	0.23244	6.74028	2.8936	1.21994	+	-	Promoter (1-2kb)
	ENSG00000101951	PAGE4	X	49838481	49838723	49838605	32	11	0.49632	0.21456	6.33115	2.73697	1.20989	+	-	Distal Intergenic
	ENSG00000200566	RNU5F-7P	X	15911797	15912054	15911923	29	10	0.4512	0.19668	5.42096	2.36302	1.19792	+	-	Distal Intergenic
	ENSG00000208883	SNORD96B	X	110251442	110251698	110251568	29	10	0.4512	0.19668	5.44205	2.37221	1.19792	+	-	Intron (ENST00000262844/ENSG00000101935, intron 2 of 5)
	ENSG00000185222	TCEAL9	X	103360129	103360503	103360387	74	27	1.128	0.50064	9.32405	4.13829	1.17192	+	-	Distal Intergenic
	ENSG00000130052	STARD8	X	68710975	68711174	68711055	28	10	0.43616	0.19668	6.75994	3.04829	1.14901	+	-	Intron (ENST00000374599/ENSG00000130052, intron 2 of 14)
	ENSG00000147050	KDM6A	X	45105633	45105832	45105726	20	7	0.31584	0.14304	4.89513	2.21694	1.14278	+	-	Promoter (1-2kb)
	ENSG00000147118	ZNF182	X	47936640	47936948	47936761	35	13	0.54144	0.25032	5.43149	2.5111	1.11303	+	-	Intron (ENST00000376950/ENSG00000197779, intron 4 of 4)
	ENSG00000214897	PNMA6E	X	153400154	153400456	153400285;153400299	81	31	1.23328	0.57216	12.6167	5.85331	1.10801	+	+	Promoter (<=1kb)
	ENSG00000186912	P2RY4	X	70263038	70263270	70263152	45	17	0.69184	0.32184	9.204	4.28165	1.10409	+	-	Promoter (2-3kb)
	ENSG00000129675	ARHGEF6	X	136745191	136745547	136745347	55	21	0.84224	0.39336	7.31298	3.41546	1.09838	+	-	5' UTR
	ENSG00000101938	CHRDL1	X	110795746	110796080	110795936	37	14	0.57152	0.2682	5.28827	2.48165	1.09149	+	-	Promoter (<=1kb)
	ENSG00000157600	TMEM164	X	110167943	110168200	110168050	52	20	0.79712	0.37548	9.57703	4.51122	1.08606	+	-	Intron (ENST00000372072/ENSG00000157600, intron 4 of 5)
	ENSG00000165182	CXorf58	X	23953071	23953517	23953193;23953406	54	21	0.8272	0.39336	5.73627	2.72778	1.07239	+	-	Distal Intergenic
	ENSG00000228612	HK2P1	X	80578582	80578814	80578713	34	13	0.5264	0.25032	7.00304	3.33017	1.07239	+	-	Distal Intergenic
	ENSG00000090776	EFNB1	X	68922034	68922363	68922241	36	14	0.55648	0.2682	5.22712	2.51925	1.05302	+	-	Distal Intergenic
	ENSG00000182162	P2RY8	X	1535482	1535917	1535757	100	40	1.51904	0.73308	10.7996	5.21185	1.05112	+	-	Promoter (1-2kb)
	ENSG00000182287	AP1S2	X	15883152	15883395	15883242	31	12	0.48128	0.23244	6.11413	2.95289	1.05002	+	-	Distal Intergenic
	ENSG00000186376	ZNF75D	X	135295749	135296028	135295882	43	17	0.66176	0.32184	7.32604	3.56294	1.03996	+	-	Promoter (<=1kb)
	ENSG00000160219	GAB3	X	154718576	154718850	154718722	38	15	0.58656	0.28608	6.6116	3.22464	1.03586	+	-	Intron (ENST00000424127/ENSG00000160219, intron 1 of 9)
	ENSG00000207025	Y_RNA	X	18391025	18391240	18391137	38	15	0.58656	0.28608	8.41755	4.10545	1.03586	+	-	Distal Intergenic
	ENSG00000130829	DUSP9	X	153649730	153649984	153649852	55	22	0.84224	0.41124	10.2382	4.99899	1.03425	+	-	Promoter (2-3kb)
	ENSG00000011201	ANOS1	X	8724415	8724614	8724508	33	13	0.51136	0.25032	7.92544	3.87965	1.03057	+	-	Intron (ENST00000262648/ENSG00000011201, intron 1 of 13)
	ENSG00000222667	RNU6-394P	X	66914074	66914357	66914183	33	13	0.51136	0.25032	5.5813	2.73215	1.03057	+	-	Distal Intergenic
	ENSG00000223611	SUPT20HL2	X	24259661	24259872	24259764	33	13	0.51136	0.25032	7.47683	3.66005	1.03057	+	-	Distal Intergenic
	ENSG00000265727	RN7SL648P	X	74251100	74251302	74251222	33	13	0.51136	0.25032	7.80832	3.82231	1.03057	+	-	Intron (ENST00000603672/ENSG00000230590, intron 5 of 5)
	ENSG00000125931	CITED1	X	72308892	72309527	72308999	129	53	1.9552	0.96552	9.5293	4.70577	1.01794	+	-	Promoter (1-2kb)
	ENSG00000165186	PTCHD1	X	23333217	23333692	23333494	64	26	0.9776	0.48276	6.36621	3.14377	1.01794	+	-	Promoter (1-2kb)
	ENSG00000166681	BEX3	X	103376177	103376711	103376545;103376512	102	42	1.54912	0.76884	8.97549	4.4546	1.01069	+	+	Promoter (<=1kb)
	ENSG00000010803	SCMH1	1	41033073	41033312	41033192	14	33	0.2256	0.60792	2.91377	7.85167	-1.43011	-	+	Intron (ENST00000626479/ENSG00000281207, intron 2 of 3)
	ENSG00000116198	CEP104	1	3827999	3828198	3828064	13	23	0.21056	0.42912	3.26342	6.65083	-1.02715	-	+	Intron (ENST00000675966/ENSG00000116198, intron 10 of 16)
	ENSG00000116198	CEP104	1	3815281	3815480	3815335	8	30	0.13536	0.55428	2.09791	8.59065	-2.03381	-	+	Promoter (<=1kb)
	ENSG00000116299	ELAPOR1	1	109133882	109134164	109134012	23	41	0.36096	0.75096	3.95366	8.2254	-1.0569	-	+	Intron (ENST00000533147/ENSG00000116299, intron 2 of 2)
	ENSG00000116786	PLEKHM2	1	15697268	15697475	15697374	18	32	0.28576	0.59004	4.25858	8.79316	-1.04601	-	+	Intron (ENST00000375799/ENSG00000116786, intron 1 of 19)
	ENSG00000117713	ARID1A	1	26715835	26716038	26715883	9	19	0.1504	0.3576	2.28531	5.43368	-1.24954	-	+	Intron (ENST00000430799/ENSG00000117713, intron 1 of 19)
	ENSG00000130940	CASZ1	1	10648869	10649103	10648995	18	35	0.28576	0.64368	3.7693	8.49042	-1.17154	-	+	Promoter (1-2kb)
	ENSG00000132128	LRRC41	1	46285876	46286268	46285939	17	48	0.27072	0.87612	2.13528	6.91031	-1.69433	-	+	Promoter (<=1kb)
	ENSG00000142784	WDTC1	1	27306976	27307175	27307071	13	33	0.21056	0.60792	3.26342	9.422	-1.52965	-	+	Promoter (1-2kb)
	ENSG00000143341	HMCN1	1	186102575	186102795	186102657	14	29	0.2256	0.5364	3.16427	7.52356	-1.24954	-	+	Intron (ENST00000271588/ENSG00000143341, intron 68 of 106)
	ENSG00000158966	CACHD1	1	64471309	64471550	64471430	36	63	0.55648	1.14432	7.12789	14.6575	-1.04009	-	+	Promoter (<=1kb)
	ENSG00000162636	FAM102B	1	108591921	108592217	108592046	11	25	0.18048	0.46488	1.88365	4.85189	-1.36502	-	+	Intron (ENST00000405454/ENSG00000162636, intron 1 of 10)
	ENSG00000162711	NLRP3	1	247407218	247407526	247407478	19	37	0.3008	0.67944	3.01749	6.81584	-1.17554	-	+	Distal Intergenic
	ENSG00000170128	GPR25	1	200873276	200873515	200873411	11	32	0.18048	0.59004	2.33101	7.62074	-1.70897	-	+	Promoter (<=1kb)
	ENSG00000173369	C1QB	1	22662463	22662807	22662604	17	44	0.27072	0.8046	2.43236	7.22916	-1.57147	-	+	Distal Intergenic
	ENSG00000178395	CCDC185	1	223393556	223393847	223393694	24	42	0.376	0.76884	3.99146	8.16169	-1.03195	-	+	Promoter (<=1kb)
	ENSG00000184588	PDE4B	1	65948559	65948758	65948657	11	21	0.18048	0.39336	2.79722	6.09659	-1.12401	-	+	Intron (ENST00000329654/ENSG00000184588, intron 3 of 16)
	ENSG00000185420	SMYD3	1	246234383	246234586	246234478	9	22	0.1504	0.41124	2.28531	6.24873	-1.45118	-	+	Intron (ENST00000630181/ENSG00000185420, intron 5 of 11)
	ENSG00000189337	KAZN	1	14882090	14882289	14882185	15	28	0.24064	0.51852	3.72962	8.03641	-1.10752	-	+	Intron (ENST00000636203/ENSG00000189337, intron 3 of 16)
	ENSG00000189409	MMP23B	1	1644927	1645178	1645057	24	44	0.376	0.8046	4.62502	9.89706	-1.09754	-	+	Exon (ENST00000341832/ENSG00000248333, exon 6 of 20)
	ENSG00000198797	BRINP2	1	177170859	177171058	177170928	12	22	0.19552	0.41124	3.03032	6.37371	-1.07266	-	+	Promoter (<=1kb)
	ENSG00000198815	FOXJ3	1	42272933	42273132	42273027	10	28	0.16544	0.51852	2.56411	8.03641	-1.64809	-	+	Intron (ENST00000372572/ENSG00000198815, intron 5 of 14)
	ENSG00000198929	NOS1AP	1	162055085	162055284	162055236	13	23	0.21056	0.42912	3.26342	6.65083	-1.02715	-	+	Distal Intergenic
	ENSG00000204138	PHACTR4	1	28380549	28380751	28380714	4	12	0.0752	0.23244	1.14828	3.54929	-1.62805	-	+	Intron (ENST00000633371/ENSG00000204138, intron 1 of 4)
	ENSG00000213051	RPL5P5	1	185207674	185207873	185207780	6	18	0.10528	0.33972	1.63171	5.26524	-1.69011	-	+	Intron (ENST00000367501/ENSG00000116668, intron 13 of 18)
	ENSG00000223396	RPS10P7	1	201569051	201569250	201569156	17	30	0.27072	0.55428	4.19582	8.59065	-1.03381	-	+	Intron (ENST00000648727/ENSG00000223396, intron 1 of 1)
	ENSG00000224980	RPL23AP85	1	56584979	56585198	56585093	25	44	0.39104	0.8046	5.50967	11.3366	-1.04096	-	+	Promoter (1-2kb)
	ENSG00000226986	PRELID1P5	1	211228743	211229012	211228799	15	29	0.24064	0.5364	2.76268	6.15817	-1.15643	-	+	Distal Intergenic
	ENSG00000227883	ATP6V0E1P4	1	47583169	47583442	47583304	17	30	0.27072	0.55428	3.06264	6.27055	-1.03381	-	+	Distal Intergenic
	ENSG00000229484	LINC02766	1	12528765	12528988	12528881	12	29	0.19552	0.5364	2.70564	7.4228	-1.45599	-	+	Promoter (1-2kb)
	ENSG00000230426	LINC01036	1	187038886	187039224	187039096	17	36	0.27072	0.66156	2.47541	6.04918	-1.28907	-	+	Distal Intergenic
	ENSG00000231246	LINC02884	1	112263666	112263943	112263821	13	30	0.21056	0.55428	2.34778	6.18032	-1.39638	-	+	Intron (ENST00000427290/ENSG00000231246, intron 1 of 1)
	ENSG00000233084	RPL23AP25	1	248925748	248925954	248925914	20	36	0.31584	0.66156	4.72959	9.90662	-1.06668	-	+	Distal Intergenic
	ENSG00000235200	LINC01702	1	67479182	67479522	67479344	31	55	0.48128	1.00128	4.37492	9.10181	-1.0569	-	+	Distal Intergenic
	ENSG00000237290	LINC01343	1	38243205	38243433	38243286	5	24	0.09024	0.447	1.22149	6.05061	-2.30844	-	+	Distal Intergenic
	ENSG00000237292	LINC01732	1	181159394	181159633	181159540	7	27	0.12032	0.50064	1.55401	6.46608	-2.0569	-	+	Distal Intergenic
	ENSG00000237928	NFIA-AS2	1	60911944	60912164	60912047	9	27	0.1504	0.50064	2.10951	7.02199	-1.73497	-	+	Intron (ENST00000371191/ENSG00000162599, intron 1 of 10)
	ENSG00000254154	CRYZL2P-SEC16B	1	178057454	178057653	178057559	26	47	0.40608	0.85824	6.29373	13.3017	-1.07962	-	+	Distal Intergenic
	ENSG00000266144	MIR4654	1	162138676	162139032	162138783	29	54	0.4512	0.9834	3.91767	8.53864	-1.12401	-	+	Intron (ENST00000361897/ENSG00000198929, intron 1 of 9)
	ENSG00000276255	LINC02809	1	228073912	228074156	228074052	26	51	0.40608	0.92976	5.13774	11.7634	-1.19509	-	+	Promoter (2-3kb)
	ENSG00000003400	CASP10	2	201196308	201196507	201196452	6	19	0.10528	0.3576	1.63171	5.54235	-1.76412	-	+	Intron (ENST00000360132/ENSG00000003400, intron 5 of 8)
	ENSG00000068654	POLR1A	2	86088398	86088597	86088496	10	21	0.16544	0.39336	2.56411	6.09659	-1.24954	-	+	3' UTR
	ENSG00000075884	ARHGAP15	2	143451718	143451921	143451813	13	30	0.21056	0.55428	3.19943	8.42221	-1.39638	-	+	Intron (ENST00000295095/ENSG00000075884, intron 8 of 13)
	ENSG00000079263	SP140	2	230310147	230310439	230310237	14	34	0.2256	0.6258	2.3867	6.62056	-1.47193	-	+	Promoter (<=1kb)
	ENSG00000115183	TANC1	2	159130357	159130623	159130523	20	42	0.31584	0.76884	3.66676	8.92589	-1.28349	-	+	Intron (ENST00000263635/ENSG00000115183, intron 4 of 26)
	ENSG00000115339	GALNT3	2	165778904	165779348	165778985;165779244	27	54	0.42112	0.9834	2.93341	6.8501	-1.22355	-	+	Intron (ENST00000392701/ENSG00000115339, intron 1 of 10)
	ENSG00000115705	TPO	2	1492625	1492893	1492782	12	32	0.19552	0.59004	2.25302	6.79917	-1.5935	-	+	Intron (ENST00000497517/ENSG00000115705, intron 2 of 5)
	ENSG00000115970	THADA	2	43259477	43259733	43259596	5	25	0.09024	0.46488	1.08841	5.60705	-2.36502	-	+	Intron (ENST00000407351/ENSG00000115970, intron 21 of 22)
	ENSG00000119862	LGALSL	2	64466757	64466966	64466852	12	33	0.19552	0.60792	2.88602	8.97334	-1.63657	-	+	Distal Intergenic
	ENSG00000125571	IL37	2	112893647	112894117	112893830;112893923	28	51	0.43616	0.92976	2.87046	6.11895	-1.092	+	+	Distal Intergenic
	ENSG00000134313	KIDINS220	2	8821465	8821664	8821562	8	20	0.13536	0.37548	2.09791	5.81947	-1.47193	-	+	Intron (ENST00000569008/ENSG00000134313, intron 2 of 29)
	ENSG00000135636	DYSF	2	71618360	71618713	71618483	23	46	0.36096	0.84036	3.16069	7.35849	-1.21917	-	+	Intron (ENST00000258104/ENSG00000135636, intron 40 of 54)
	ENSG00000135925	WNT10A	2	218882958	218883213	218883035	19	34	0.3008	0.6258	3.64221	7.57744	-1.0569	-	+	Promoter (<=1kb)
	ENSG00000136546	SCN7A	2	166627976	166628175	166628064	8	25	0.13536	0.46488	2.09791	7.20506	-1.78006	-	+	Distal Intergenic
	ENSG00000138443	ABI2	2	203427065	203427264	203427170	9	26	0.1504	0.48276	2.33101	7.48218	-1.6825	-	+	3' UTR
	ENSG00000144028	SNRNP200	2	96274843	96275042	96274919	4	27	0.0752	0.50064	1.16551	7.7593	-2.73497	-	+	3' UTR
	ENSG00000144152	FBLN7	2	112173794	112173993	112173861	4	21	0.0752	0.39336	1.16551	6.09659	-2.38705	-	+	Intron (ENST00000331203/ENSG00000144152, intron 3 of 7)
	ENSG00000144218	AFF3	2	100020559	100020758	100020648	7	18	0.12032	0.33972	1.86481	5.26524	-1.49747	-	+	Intron (ENST00000409236/ENSG00000144218, intron 2 of 22)
	ENSG00000163029	SMC6	2	17719633	17719926	17719759	27	48	0.42112	0.87612	4.44002	9.23726	-1.0569	-	+	Intron (ENST00000448223/ENSG00000163029, intron 11 of 27)
	ENSG00000163286	ALPG	2	232404898	232405143	232405027	14	36	0.2256	0.66156	2.8427	8.33606	-1.5521	-	+	Promoter (1-2kb)
	ENSG00000168658	VWA3B	2	98252439	98252654	98252554	10	25	0.16544	0.46488	2.37418	6.67135	-1.49055	-	+	Intron (ENST00000432242/ENSG00000168658, intron 20 of 28)
	ENSG00000171174	RBKS	2	27807578	27807777	27807673	15	28	0.24064	0.51852	3.72962	8.03641	-1.10752	-	+	Intron (ENST00000448427/ENSG00000243147, intron 3 of 5)
	ENSG00000172878	METAP1D	2	172062706	172062905	172062794	15	36	0.24064	0.66156	3.72962	10.2534	-1.459	-	+	Promoter (1-2kb)
	ENSG00000173559	NABP1	2	191617566	191617862	191617723	16	34	0.25568	0.6258	2.6685	6.53139	-1.29136	-	+	Distal Intergenic
	ENSG00000200902	RNU6-627P	2	163348206	163348598	163348395	24	47	0.376	0.85824	2.96566	6.76929	-1.19065	-	+	Distal Intergenic
	ENSG00000201470	RNY4P7	2	127802386	127802585	127802480	6	17	0.10528	0.32184	1.63171	4.98812	-1.61211	-	+	Intron (ENST00000322313/ENSG00000136709, intron 1 of 21)
	ENSG00000202029	RNU6-580P	2	159030856	159031210	159031028	17	41	0.27072	0.75096	2.36384	6.55715	-1.47193	-	+	Intron (ENST00000263635/ENSG00000115183, intron 2 of 26)
	ENSG00000204217	BMPR2	2	202456469	202456668	202456522	6	17	0.10528	0.32184	1.63171	4.98812	-1.61211	-	+	Intron (ENST00000374580/ENSG00000204217, intron 1 of 12)
	ENSG00000206718	RNU6-546P	2	155368979	155369223	155369105	13	36	0.21056	0.66156	2.66401	8.37009	-1.65164	-	+	Distal Intergenic
	ENSG00000223976	EXTL2P1	2	175845701	175845951	175845852	13	30	0.21056	0.55428	2.60033	6.84514	-1.39638	-	+	Promoter (2-3kb)
	ENSG00000226331	RPL23AP28	2	222057317	222057545	222057429	28	51	0.43616	0.92976	5.90387	12.5853	-1.092	-	+	Distal Intergenic
	ENSG00000226674	TEX41	2	144890995	144891232	144891112	12	33	0.19552	0.60792	2.54648	7.91765	-1.63657	-	+	Intron (ENST00000654442/ENSG00000226674, intron 5 of 8)
	ENSG00000227744	LINC01940	2	238895891	238896146	238895987	15	34	0.24064	0.6258	2.91377	7.57744	-1.37883	-	+	Intron (ENST00000612363/ENSG00000233608, intron 1 of 1)
	ENSG00000230452	LINC01381	2	25204249	25204528	25204349	18	38	0.28576	0.69732	3.16352	7.71971	-1.28702	-	+	Promoter (<=1kb)
	ENSG00000231538	DPP10-AS3	2	114662301	114662546	114662410	11	26	0.18048	0.48276	2.27416	6.08307	-1.41947	-	+	Intron (ENST00000436732/ENSG00000175497, intron 1 of 4)
	ENSG00000233608	TWIST2	2	238846525	238846724	238846599	11	25	0.18048	0.46488	2.79722	7.20506	-1.36502	-	+	Promoter (1-2kb)
	ENSG00000233608	TWIST2	2	238879733	238879968	238879947	8	23	0.13536	0.42912	1.77789	5.63629	-1.66458	-	+	Intron (ENST00000448943/ENSG00000233608, intron 1 of 1)
	ENSG00000233996	KDM3AP1	2	189505752	189506003	189505912	21	40	0.33088	0.73308	4.07002	9.01732	-1.14766	-	+	Distal Intergenic
	ENSG00000234587	MRPL50P1	2	35845902	35846102	35845993	4	20	0.0752	0.37548	1.15971	5.79052	-2.31993	-	+	Distal Intergenic
	ENSG00000234663	LINC01934	2	181178887	181179086	181179011	6	22	0.10528	0.41124	1.63171	6.37371	-1.96575	-	+	Intron (ENST00000414750/ENSG00000234663, intron 4 of 4)
	ENSG00000236008	LINC01814	2	8558228	8558431	8558369	6	27	0.10528	0.50064	1.59971	7.60715	-2.24954	-	+	Intron (ENST00000670008/ENSG00000236008, intron 3 of 3)
	ENSG00000237401	LINC01304	2	4048345	4048544	4048451	10	25	0.16544	0.46488	2.56411	7.20506	-1.49055	-	+	Distal Intergenic
	ENSG00000237524	TEX51	2	126802441	126802640	126802532	12	24	0.19552	0.447	3.03032	6.92794	-1.19296	-	+	Distal Intergenic
	ENSG00000238217	LINC01877	2	199557301	199557607	199557437	16	33	0.25568	0.60792	2.58158	6.13811	-1.24954	-	+	Distal Intergenic
	ENSG00000239053	RNU7-138P	2	10754105	10754304	10754281	12	26	0.19552	0.48276	3.03032	7.48218	-1.30399	-	+	Intron (ENST00000648362/ENSG00000143882, intron 4 of 11)
	ENSG00000251980	RNU6-436P	2	157911331	157911644	157911454	16	38	0.25568	0.69732	2.52403	6.88382	-1.44748	-	+	Promoter (1-2kb)
	ENSG00000252246	RNA5SP92	2	33319694	33319902	33319790	7	30	0.12032	0.55428	1.78451	8.22072	-2.20374	-	+	Intron (ENST00000404816/ENSG00000049323, intron 24 of 33)
	ENSG00000252436	Y_RNA	2	62725217	62725538	62725402	24	42	0.376	0.76884	3.61958	7.40128	-1.03195	-	+	Promoter (1-2kb)
	ENSG00000254009	IGKV2D-38	2	89876542	89876782	89876642	18	37	0.28576	0.67944	3.67546	8.73898	-1.24954	-	+	Distal Intergenic
	ENSG00000257800	FNBP1P1	2	74111314	74111513	74111382	10	21	0.16544	0.39336	2.56411	6.09659	-1.24954	-	+	Distal Intergenic
	ENSG00000264370	MIR3125	2	12861365	12861586	12861543	11	22	0.18048	0.41124	2.52001	5.74208	-1.18814	-	+	Intron (ENST00000663507/ENSG00000225649, intron 4 of 6)
	ENSG00000073803	MAP3K13	3	185342061	185342291	185342177	13	27	0.21056	0.50064	2.82547	6.71801	-1.24954	-	+	Intron (ENST00000446828/ENSG00000073803, intron 2 of 12)
	ENSG00000114316	USP4	3	49307471	49307670	49307560	9	18	0.1504	0.33972	2.33101	5.26524	-1.17554	-	+	Intron (ENST00000265560/ENSG00000114316, intron 8 of 21)
	ENSG00000114529	C3orf52	3	112111484	112111697	112111651	13	27	0.21056	0.50064	3.04992	7.25168	-1.24954	-	+	Promoter (<=1kb)
	ENSG00000131374	TBC1D5	3	17412988	17413261	17413126;17413149	31	53	0.48128	0.96552	5.4447	10.9229	-1.00443	+	+	Intron (ENST00000253692/ENSG00000131374, intron 4 of 21)
	ENSG00000131379	C3orf20	3	14716516	14716715	14716610	8	20	0.13536	0.37548	2.09791	5.81947	-1.47193	-	+	Intron (ENST00000435614/ENSG00000131379, intron 9 of 16)
	ENSG00000144711	IQSEC1	3	13192936	13193156	13193049	22	32	0.34592	0.59004	4.85188	8.27591	-0.770374	-	+	Intron (ENST00000648114/ENSG00000144711, intron 1 of 15)
	ENSG00000154822	PLCL2	3	16811508	16811833	16811792	16	30	0.25568	0.55428	2.43112	5.27034	-1.11628	-	+	Intron (ENST00000460467/ENSG00000154822, intron 1 of 2)
	ENSG00000157388	CACNA1D	3	53764310	53764562	53764448	6	28	0.10528	0.51852	1.28989	6.3529	-2.30017	-	+	Intron (ENST00000637424/ENSG00000157388, intron 30 of 46)
	ENSG00000158163	DZIP1L	3	138061083	138061373	138061224	12	29	0.19552	0.5364	2.08269	5.71377	-1.45599	-	+	Downstream (<1kb)
	ENSG00000160145	KALRN	3	124636174	124636566	124636295	20	52	0.31584	0.94764	2.49116	7.47442	-1.58515	-	+	Promoter (<=1kb)
	ENSG00000163520	FBLN2	3	13528347	13528769	13528588	23	50	0.36096	0.91188	2.64512	6.68227	-1.33701	-	+	Distal Intergenic
	ENSG00000163576	EFHB	3	19885472	19885717	19885586;19885602	32	55	0.49632	1.00128	6.25394	12.6167	-1.0125	+	+	Intron (ENST00000295824/ENSG00000163576, intron 10 of 12)
	ENSG00000163701	IL17RE	3	9897803	9898059	9897934	28	50	0.43616	0.91188	5.26065	10.9984	-1.06399	-	+	Distal Intergenic
	ENSG00000163885	CFAP100	3	126394734	126394937	126394832	16	29	0.25568	0.5364	3.88502	8.15052	-1.06897	-	+	Promoter (<=1kb)
	ENSG00000163947	ARHGEF3	3	56748941	56749181	56749070	14	26	0.2256	0.48276	2.90168	6.20928	-1.09754	-	+	Intron (ENST00000338458/ENSG00000163947, intron 9 of 12)
	ENSG00000168038	ULK4	3	41419844	41420058	41419951	17	33	0.27072	0.60792	3.90309	8.76465	-1.16708	-	+	Intron (ENST00000301831/ENSG00000168038, intron 34 of 36)
	ENSG00000172340	SUCLG2	3	67593988	67594187	67594115	11	23	0.18048	0.42912	2.79722	6.65083	-1.24954	-	+	Intron (ENST00000493112/ENSG00000172340, intron 2 of 10)
	ENSG00000182606	TRAK1	3	42192719	42193035	42192766	20	39	0.31584	0.7152	3.08841	6.99351	-1.17915	-	+	Promoter (<=1kb)
	ENSG00000196083	IL1RAP	3	190586372	190586775	190586644	24	47	0.376	0.85824	2.88492	6.58498	-1.19065	-	+	Intron (ENST00000072516/ENSG00000196083, intron 2 of 10)
	ENSG00000197548	ATG7	3	11379313	11379564	11379424	19	41	0.3008	0.75096	3.70002	9.23726	-1.31993	-	+	Intron (ENST00000446450/ENSG00000197548, intron 15 of 16)
	ENSG00000197548	ATG7	3	11348775	11349029	11348936	11	25	0.18048	0.46488	2.19389	5.65103	-1.36502	-	+	Intron (ENST00000446450/ENSG00000197548, intron 11 of 16)
	ENSG00000198471	RTP2	3	187713537	187713771	187713660	22	39	0.34592	0.7152	4.56283	9.43379	-1.04791	-	+	Intron (ENST00000449623/ENSG00000228804, intron 1 of 2)
	ENSG00000200238	RNA5SP133	3	56302453	56302652	56302592	17	35	0.27072	0.64368	4.19582	9.97624	-1.24954	-	+	Intron (ENST00000288221/ENSG00000187672, intron 2 of 17)
	ENSG00000206384	COL6A6	3	130547204	130547403	130547286	10	21	0.16544	0.39336	2.56411	6.09659	-1.24954	-	+	Distal Intergenic
	ENSG00000206531	CD200R1L	3	112894429	112894695	112894569	17	30	0.27072	0.55428	3.14294	6.43494	-1.03381	-	+	Distal Intergenic
	ENSG00000214286	PDCL3P3	3	17894920	17895119	17894967	11	20	0.18048	0.37548	2.79722	5.81947	-1.0569	-	+	Intron (ENST00000414318/ENSG00000131374, intron 1 of 8)
	ENSG00000224080	UBE2FP1	3	37146503	37146702	37146636	4	15	0.0752	0.28608	1.16551	4.43388	-1.92761	-	+	Promoter (2-3kb)
	ENSG00000228221	LINC00578	3	177427143	177427344	177427235	13	24	0.21056	0.447	3.23111	6.85935	-1.08604	-	+	Distal Intergenic
	ENSG00000239105	RNU7-73P	3	37554445	37554665	37554559	12	28	0.19552	0.51852	2.74237	7.27277	-1.40708	-	+	Intron (ENST00000422441/ENSG00000144668, intron 15 of 15)
	ENSG00000240216	CPHL1P	3	149307178	149307387	149307279	15	34	0.24064	0.6258	3.55202	9.23726	-1.37883	-	+	Intron (ENST00000489011/ENSG00000244468, intron 1 of 1)
	ENSG00000240373	SEC62-AS1	3	170007098	170007314	170007205	13	27	0.21056	0.50064	3.00776	7.15142	-1.24954	-	+	Distal Intergenic
	ENSG00000240912	H2BP3	3	114114827	114115026	114114916	6	22	0.10528	0.41124	1.63171	6.37371	-1.96575	-	+	Distal Intergenic
	ENSG00000243396	RPL32P7	3	101599281	101599583	101599381	22	41	0.34592	0.75096	3.53883	7.68247	-1.1183	-	+	Promoter (<=1kb)
	ENSG00000243572	LINC02017	3	55181028	55181227	55181126	15	26	0.24064	0.48276	3.72962	7.48218	-1.00443	-	+	Promoter (2-3kb)
	ENSG00000244153	WWP1P1	3	98657500	98657721	98657607	20	35	0.31584	0.64368	4.41002	8.9876	-1.02715	-	+	Promoter (<=1kb)
	ENSG00000244215	LINC02016	3	127391552	127391889	127391608	17	30	0.27072	0.55428	2.48274	5.08322	-1.03381	-	+	Promoter (<=1kb)
	ENSG00000277635	Metazoa_SRP	3	109275758	109276005	109275900	26	46	0.40608	0.84036	5.07559	10.5037	-1.04924	-	+	Distal Intergenic
	ENSG00000013288	MAN2B2	4	6583183	6583444	6583308	26	46	0.40608	0.84036	4.80438	9.94239	-1.04924	-	+	Intron (ENST00000504248/ENSG00000013288, intron 3 of 18)
	ENSG00000072832	CRMP1	4	5821709	5821908	5821816	15	27	0.24064	0.50064	3.72962	7.7593	-1.0569	-	+	3' UTR
	ENSG00000075539	FRYL	4	48546396	48546609	48546497	22	43	0.34592	0.78672	5.01059	11.3955	-1.18541	-	+	Promoter (<=1kb)
	ENSG00000109339	MAPK10	4	86044058	86044315	86044186	26	47	0.40608	0.85824	4.87886	10.3114	-1.07962	-	+	Intron (ENST00000641010/ENSG00000109339, intron 11 of 14)
	ENSG00000109339	MAPK10	4	85995485	85995741	85995581	17	30	0.27072	0.55428	3.26523	6.68533	-1.03381	-	+	Exon (ENST00000395184/ENSG00000138639, exon 9 of 10)
	ENSG00000118785	SPP1	4	87965486	87965685	87965612	15	27	0.24064	0.50064	3.72962	7.7593	-1.0569	-	+	Distal Intergenic
	ENSG00000125386	FAM193A	4	2646463	2646702	2646597	27	47	0.42112	0.85824	5.43903	11.0847	-1.02715	-	+	Exon (ENST00000637812/ENSG00000125386, exon 7 of 21)
	ENSG00000137449	CPEB2	4	15020731	15021144	15020789	19	33	0.3008	0.60792	2.25219	4.55169	-1.01508	-	+	Intron (ENST00000538197/ENSG00000137449, intron 4 of 11)
	ENSG00000137601	NEK1	4	169486232	169486507	169486368	24	53	0.376	0.96552	4.22285	10.8437	-1.36057	-	+	Intron (ENST00000507142/ENSG00000137601, intron 23 of 35)
[truncated: 344 more rows]
