# Supplementary material for: Excessive serine from the bone marrow microenvironment impairs megakaryopoiesis and thrombopoiesis in Multiple Myeloma
Source: Nat Commun. 2023 Apr 13;14:2093. doi: 10.1038/s41467-023-37699-z (PMC10102122; doi:10.1038/s41467-023-37699-z)
Supplement: Supplementary file 8 — Source Data [file 41467_2023_37699_MOESM8_ESM.xlsx]

## Sheet: Clinical characteristics
Fig 1a-b, Table 1
ND: the information is not available
NDMM Patients	Age	Sex	ISS stage	DS stage	Plasma cells in BM (%)	Median Calcium (mmol/L)	Platelet counts (X109/L)	Hb (g/L)	Renal dysfunction	LDH (U/L)	1q21 gain	TP53 deletion	IgH translocation
1	49	0	1	ND	ND	2.27	341	85	ND	92	0	0	0
2	42	0	1	1	ND	2.27	279	129	1	152	0	0	0
3	76	1	3	3	24.5	2.76	225	93	2	221	1	0	1
4	67	0	3	3	ND	2.02	79	72	1	136	1	0	1
5	49	1	3	3	57.5	3.18	184	83	2	245	0	1	1
6	64	1	2	3	18.5	2.28	167	108	1	262	1	0	0
7	52	1	3	3	32.5	2.55	221	78	2	138	1	1	1
8	62	0	3	3	ND	2.4	59	65	2	342	ND	ND	ND
9	58	1	1	3	ND	2.41	166	147	1	176	0	1	1
10	67	0	3	3	ND	2.11	431	115	1	ND	ND	ND	ND
11	73	1	2	2	7.5	2.07	128	121	1	88	1	0	1
12	49	1	2	2	13	2.15	159	103	1	164	0	1	0
13	64	1	1	3	ND	2.22	49	129	1	155	0	0	0
14	69	0	2	3	39.5	2.21	130	115	1	225	0	0	1
15	52	1	2	1	5	2.17	284	154	1	198	0	0	0
16	61	1	2	3	ND	2.48	245	120	1	ND	0	0	0
17	50	1	2	2	11.5	2.06	224	108	1	117	0	0	ND
18	63	1	3	3	16.5	2.19	225	71	2	126	1	1	0
19	56	1	ND	3	ND	2.2	101	70	1	81	ND	ND	ND
20	41	0	2	3	ND	2.23	218	84	1	134	0	0	ND
21	56	0	2	3	ND	2.29	436	132	1	189	ND	ND	ND
22	70	1	3	3	31	2.3	126	53	2	147	0	0	0
23	70	1	2	3	ND	2	112	111	1	ND	0	0	1
24	44	1	1	3	74.5	2.18	299	134	1	175	1	0	1
25	61	1	2	3	61	3.23	206	83	1	164	0	0	0
26	74	1	2	3	ND	ND	208	146	1	ND	ND	ND	ND
27	78	1	2	3	10.8	2.17	211	271	1	238	1	0	1
28	64	1	3	3	ND	ND	118	109	1	ND	ND	0	1
29	59	1	3	3	ND	2.33	130	75	1	208	1	0	1
30	54	0	2	3	ND	ND	126	70	1	ND	ND	ND	ND
31	68	1	3	3	11	2.67	113	174	1	251	0	0	1
32	68	1	3	3	29	2.33	72	70	1	205	1	0	1
33	58	0	1	3	5.5	2.21	213	109	1	203	0	0	0
34	47	0	3	3	8.5	2.03	186	104	2	166	1	0	1
35	35	0	1	3	8.5	2.28	236	119	1	209	0	0	0
36	64	1	3	1	7	2.23	267	108	1	205	0	1	1
37	60	1	3	1	2.5	2.56	117	100	1	144	1	0	0
38	75	1	2	3	ND	2.49	148	122	1	156	1	0	0
39	56	1	ND	ND	ND	2.44	70	144	ND	200	1	0	0
40	71	1	3	3	52	2.46	207	82	1	134	1	0	0
41	70	1	1	3	2	2.21	188	124	1	179	0	0	0
42	72	1	3	3	ND	ND	40	65	1	61	ND	ND	ND
43	48	1	3	3	0.5	2.69	237	82	2	272	1	0	1
44	55	1	1	3	15	2.5	207	114	1	177	1	0	0
45	79	0	3	3	20	2.28	219	77	1	144	1	0	1
46	53	1	2	3	0.5	2.26	232	112	1	112	0	0	0
47	81	1	3	3	46.5	2.18	126	74	1	125	0	0	0
48	69	1	2	3	ND	ND	168	137	1	ND	ND	ND	ND
49	73	1	3	3	37.5	2.06	154	79	1	158	0	0	0
50	58	1	3	3	5.5	3.43	185	121	2	89	0	1	0
51	76	0	3	3	39	2.58	70	78	1	471	1	0	0
52	64	1	3	3	6.5	2.37	316	124	1	203	0	0	0
53	48	0	3	3	43	2.76	126	67	1	339	1	0	1
54	50	1	3	3	3.5	2.18	293	82	2	159	0	0	0
55	47	0	1	3	6.5	2.37	313	126	1	142	0	0	1
56	60	1	3	3	2.5	2.44	197	132	1	115	ND	ND	ND
57	78	1	2	3	49	2.04	89	66	1	157	1	0	0
58	64	0	2	3	67	1.76	96	79	1	132	ND	0	1
59	65	0	3	3	ND	2.5	231	106	1	161	1	0	1
60	70	1	1	3	7	1.99	109	57	1	143	1	0	1
61	43	1	2	3	35.5	1.85	94	63	1	296	1	0	1
62	74	1	3	3	41	2.4	215	60	1	79	ND	0	ND
63	47	0	3	3	5.5	2.6	313	65	2	207	1	0	1
64	35	1	1	3	7	2.48	220	130	1	188	0	0	1
65	79	0	1	3	18.5	2.2	210	92	1	192	1	0	1
66	69	1	3	3	49.5	2.31	185	81	2	187	1	1	0
67	48	1	3	3	25.5	2.22	139	101	2	203	0	0	1
68	75	1	1	1	13	2.37	206	133	1	122	1	0	0
69	46	0	3	3	3	2.22	331	110	1	182	0	0	0
70	49	1	2	3	58.5	2.39	226	125	1	156	0	0	1
71	52	1	3	3	10	2.01	50	58	1	392	1	0	1
72	41	0	1	3	34.5	2.51	222	144	1	199	0	0	1
73	56	1	2	3	ND	ND	204	135	1	ND	ND	ND	ND
74	55	1	2	3	4.5	2.26	122	151	1	213	0	0	1
75	48	1	2	2	ND	ND	175	96	2	ND	1	ND	1
76	ND	1	ND	ND	0.5	2.87	164	157	ND	327	ND	ND	ND
77	41	1	3	3	40.5	2.15	117	93	1	170	0	0	1
78	73	0	ND	3	78.5	ND	87	58	2	220	ND	0	0
79	60	1	3	3	69	4.18	166	90	2	98	0	0	0
80	39	1	3	3	ND	ND	123	96	2	ND	ND	ND	ND
81	70	0	1	3	ND	2.09	770	77	1	162	0	0	1
82	49	1	ND	ND	48	2.71	95	97	ND	163	1	0	1
83	56	0	ND	ND	ND	2.4	149	56	ND	ND	ND	ND	ND
84	53	0	3	3	ND	ND	137	100	2	ND	ND	ND	ND
85	47	0	2	1	4	2.33	284	112	ND	150	0	0	0
86	48	1	2	3	51.5	2.21	233	74	1	122	0	0	0
87	49	1	ND	3	22	2.92	349	129	1	242	ND	ND	ND
88	68	1	2	3	79	2.61	156	97	1	131	1	0	1
89	67	1	3	3	ND	ND	305	107	2	ND	1	ND	1
90	41	1	1	3	0.5	2.29	237	141	1	135	0	0	0
91	61	1	2	2	18	2.51	349	111	1	121	0	0	1
92	55	0	3	3	74	2.2	77	76	1	168	1	0	1
93	62	1	1	3	8	ND	262	124	1	172	0	0	1
94	72	0	3	3	ND	2.57	258	72	2	137	0	0	1
95	52	0	3	3	16.5	2.07	82	72	1	223	1	0	1
96	61	0	1	3	57	2.21	294	75	1	157	0	0	1
97	46	1	2	3	89.5	2.5	137	79	1	217	1	0	1
98	59	1	2	3	12.5	2.36	240	124	1	94	0	1	0
99	44	1	3	3	92	2.9	156	110	1	231	1	0	1
100	60	1	3	3	ND	2.21	273	99	1	252	ND	ND	ND
101	63	0	2	3	36.5	2.09	375	82	1	125	1	0	1
102	75	1	3	3	69.5	2.05	185	88	1	119	0	0	0
103	77	0	3	3	50	2.36	155	85	1	81	1	0	1
104	ND	1	ND	ND	8.5	2.01	118	132	ND	132	0	0	0
105	70	1	1	3	32.5	2.22	159	104	1	152	1	1	1
106	61	1	3	3	65.5	2.22	7	11	2	280	ND	ND	ND
107	67	0	3	3	59	1.86	96	77	1	382	1	1	1
108	61	1	1	3	12	2.18	206	158	1	170	0	0	1
109	73	1	2	3	49.5	2.26	103	89	1	109	0	0	1
110	48	0	1	3	91	2.54	272	98	1	149	0	0	1
111	57	0	3	3	0.5	2.39	212	79	2	260	1	0	0
112	61	1	1	3	35.5	2.06	153	105	1	108	0	0	0
113	50	1	1	3	ND	2.36	202	135	1	148	ND	ND	ND
114	58	1	2	3	55	2.45	147	114	1	143	1	0	1
115	18	0	ND	ND	2	2.49	170	136	ND	149	0	0	0
116	64	1	ND	ND	22.5	2.38	232	100	ND	154	0	0	0
117	55	1	1	3	5.5	2.09	64	78	1	158	0	0	0
118	69	1	3	3	75.5	2.08	209	90	1	99	0	0	0
119	61	0	1	1	1	2.28	249	137	1	185	0	0	0
120	57	0	3	3	55.5	2.2	195	83	ND	238	ND	0	1
121	64	1	2	3	41	1.67	338	99	2	192	0	0	1
122	56	0	1	3	ND	2.39	307	151	1	164	ND	ND	ND
123	47	1	3	3	58.5	2.79	169	80	2	99	0	0	0
124	47	1	3	3	73.2	2.34	211	133	1	141	0	0	1
125	65	1	3	3	73	2.21	64	69	2	246	0	0	1
126	55	1	2	3	34.5	2.43	89	125	1	209	0	0	1
127	45	0	3	3	67	2.03	159	82	2	219	1	0	1
128	64	1	ND	3	5	ND	248	95	1	ND	0	0	1
129	59	0	1	3	30	2.33	214	116	1	169	0	0	1
130	44	0	2	3	29	2.39	144	107	1	136	1	1	1
131	41	1	3	ND	ND	2.21	218	106	2	203	1	0	0
132	57	1	1	3	15.5	2.29	258	134	1	152	ND	0	0
133	47	1	3	3	ND	4.45	210	117	1	177	1	0	0
134	50	0	2	3	19	2.33	136	61	1	137	ND	0	0
135	59	1	3	3	34.5	3.69	363	114	2	198	0	0	0
136	45	0	3	3	ND	2.18	521	60	1	135	0	0	1
137	67	0	2	3	ND	2.72	111	90	1	356	ND	ND	ND
138	71	1	3	3	46.5	2.64	135	85	2	215	0	0	1
139	63	0	2	3	76.5	2.61	147	96	1	271	0	0	0
140	49	1	3	3	24.5	3.72	152	98	2	128	0	0	1
141	66	0	3	3	42	2.63	224	74	1	123	1	0	1
142	81	1	3	3	3	1.81	95	81	1	345	0	0	0
143	65	1	ND	ND	ND	1.89	198	122	ND	201	1	0	1
144	58	1	1	3	ND	2.36	251	131	ND	147	0	1	1
145	58	1	1	2	11	2.3	167	131	1	170	0	0	0
146	49	1	1	3	13	2.42	204	96	1	157	1	0	1
147	56	0	ND	3	2	2.26	174	87	2	162	0	0	0
148	63	0	3	3	28	ND	169	83	1	421	0	0	1
149	59	1	2	3	34	2.17	85	50	1	181	1	0	1
150	57	1	3	3	22	2.51	120	84	1	246	0	0	1
151	70	1	3	3	11	2.33	198	104	ND	169	ND	ND	ND
152	56	0	2	3	32.5	2.22	223	94	1	127	0	0	1
153	49	1	3	3	14.5	2.47	171	94	2	108	0	1	1
154	80	1	3	3	13.5	2.32	43	49	2	178	ND	0	0
155	63	1	3	3	35	1.87	94	60	1	230	ND	ND	ND
156	70	0	3	ND	25	2.32	367	92	ND	240	0	0	1
157	57	0	2	2	22.5	2.27	449	89	1	178	0	0	0
158	63	0	1	2	17	2.29	95	120	1	217	0	1	0
159	62	1	3	3	24	2.47	89	70	2	118	0	0	1
160	74	1	3	3	38.5	2.5	114	75	2	176	1	0	0
161	38	0	3	3	37	3.3	123	67	1	290	0	1	1
162	39	0	1	3	ND	2.26	86	40	1	118	0	0	0
163	56	0	3	3	31	2.44	72	81	2	146	1	0	1
164	68	0	3	3	3	2.18	218	74	2	191	0	0	0
165	69	0	3	3	68.5	2.06	95	95	1	98	0	0	0
166	43	1	1	1	ND	2.26	215	132	1	183	0	0	1
167	80	1	3	3	43	2.41	82	62	2	90	0	1	0
168	73	0	3	3	78.5	2.43	125	69	2	389	1	0	0
169	58	1	1	3	8	2.57	234	134	1	168	1	0	0
170	73	1	3	3	ND	2.01	225	88	1	175	0	0	0
171	73	1	3	3	79.5	2.05	64	84	1	127	0	0	0
172	66	1	3	3	ND	3.93	178	101	1	95	0	0	0
173	49	1	ND	ND	ND	2.32	149	75	ND	125	0	0	1
174	48	0	1	1	ND	2.11	60	105	1	198	0	0	0
175	66	0	3	3	ND	ND	67	71	1	112	1	0	1
176	42	1	2	3	17	1.89	265	103	1	145	0	1	0
177	63	0	2	3	12	2.65	294	87	1	160	0	0	0
178	44	1	1	1	15	2.39	388	130	1	216	0	0	0
179	53	1	3	3	38.5	1.5	378	62	1	91	0	0	1
180	51	0	2	3	44	2.52	200	81	1	92	0	1	1
181	49	0	2	3	ND	2.31	154	82	1	99	0	0	ND
182	49	1	3	3	17	2.29	132	97	1	117	0	0	0
183	56	0	3	3	56	1.72	175	73	1	164	1	0	0
184	60	0	3	3	62	1.99	143	99	1	201	0	0	0
185	61	1	2	ND	ND	2.15	545	109	ND	151	1	0	0
186	53	1	2	ND	ND	2.45	149	88	ND	285	1	1	1
187	51	1	2	3	25	2.07	97	50	1	155	1	0	0
188	50	1	2	ND	14.5	2.3	272	130	ND	163	0	0	0
189	58	1	2	3	50	2.22	67	63	1	136	1	0	0
190	65	1	3	2	ND	2.68	131	93	ND	144	ND	0	0
191	59	0	2	3	48	2.39	107	59	1	169	1	0	0
192	57	0	2	3	36	2.35	148	97	1	151	1	0	1
193	57	1	2	3	35.5	2.45	183	95	1	128	0	0	1
194	58	1	3	3	60	2.22	61	62	2	121	1	0	0
195	48	0	1	1	37.5	2.18	236	123	1	141	1	0	1
196	46	1	3	3	46	2.28	180	106	1	166	1	0	0
197	46	0	1	3	42	2.48	145	103	1	161	1	0	0
198	60	1	3	3	45.5	2.37	282	98	2	431	ND	0	1
199	57	0	1	1	1.5	2.4	57	105	1	207	0	1	0
200	55	0	2	3	64.5	1.84	248	69.6	1	226	0	0	1
201	47	1	3	3	56.5	2.13	117	74	1	112	1	0	0
202	65	1	2	3	55.5	2.14	149	95	1	159	1	0	1
203	50	0	2	ND	24	1.89	131	102	ND	133	ND	0	0
204	54	0	1	2	0	2.14	244	117	1	145	0	0	1
205	57	1	2	ND	20	2.17	336	92	ND	132	1	0	1
206	69	1	2	3	28.5	2.1	194	89	1	162	1	0	1
207	71	0	3	3	52	2.48	237	73	1	157	0	0	0
208	74	1	3	3	72.5	2.6	109	68	2	112	0	0	1
209	50	0	3	3	71	2.33	152	56	1	119	0	0	1
210	49	0	3	3	37	2.24	151	68	2	181	1	0	1
211	60	1	3	3	46	4.02	111	87	2	103	0	0	1
212	59	0	1	3	9	2.36	193	114	1	152	0	0	1
213	73	0	3	3	6	2.31	56	86	1	275	1	0	0
214	64	0	3	3	29	1.98	151	73	1	236	1	0	0
215	44	1	3	3	ND	2.49	136	59	1	124	0	0	1
216	76	1	2	3	33	2.26	125	114	1	131	1	0	1
217	59	0	2	2	7	2.19	286	120	1	132	0	0	1
218	ND	1	1	ND	1	2.27	141	130	ND	181	0	0	0
219	ND	1	ND	ND	ND	ND	197	150	ND	ND	0	0	0
220	77	1	2	2	ND	2.04	63	85	1	186	1	0	1
221	ND	1	2	ND	13.5	2.7	312	102	ND	98	ND	0	0
222	60	1	1	3	14.5	2.37	175	109	1	128	0	0	1
223	76	0	2	2	18	2.35	194	104	ND	178	ND	0	0
224	68	0	3	3	35	2.39	195	59	2	240	1	0	0
225	60	0	2	3	9	2.36	260	113	1	155	0	0	0
226	73	0	2	3	36	2.2	201	86	1	80	1	0	1
227	68	0	2	2	33	2.37	167	139	1	239	0	0	1
228	62	0	3	3	62	2.51	189	90	1	265	0	0	0
229	50	0	ND	3	77	2.24	119	55	1	196	0	0	0
230	77	0	ND	ND	ND	ND	227	106	ND	ND	0	0	1
231	58	0	2	1	ND	2.1	173	73	1	232	0	1	0
232	55	0	3	3	3	2.34	186	107	1	227	0	0	0
233	49	1	2	3	75.5	2.13	127	83	1	93	0	0	0
234	61	0	3	3	17.5	ND	156	103	1	184	0	0	1
235	70	1	3	2	1.5	2.29	125	114	ND	138	1	0	1
236	50	1	1	2	ND	ND	237	136	1	ND	ND	ND	ND
237	64	0	1	2	38	2.48	263	110	1	210	0	0	0
238	45	1	3	3	32	2.17	134	66	2	176	1	0	1
239	70	1	1	3	55	2.25	363	122	1	135	0	0	1
240	40	0	ND	1	6	ND	290	82	1	84	ND	0	0
241	56	0	3	ND	86.5	2.43	153	76	1	239	ND	0	1
242	ND	0	3	ND	ND	2.21	82	53	ND	213	ND	ND	ND
243	63	0	3	ND	14	2.32	128	98	ND	243	ND	0	0
244	44	1	3	3	45	2.4	80	69	1	210	0	0	1
245	ND	0	ND	ND	ND	ND	138	73	ND	ND	0	0	ND
246	54	1	2	3	24	2.12	137	125	1	80	0	0	1
247	61	0	3	3	ND	2.39	301	81	2	179	1	0	0
248	70	1	3	3	31	2.23	149	64	2	189	1	0	1
249	65	1	2	3	29	2.59	154	129	1	114	1	0	0
250	70	1	2	3	3	2.21	288	90	1	185	1	0	0
251	62	1	1	2	ND	2.44	61	78	1	338	1	1	1
252	57	1	3	3	60.5	2.01	112	84	2	200	1	0	1
253	70	0	2	3	16.5	2.21	161	88	1	163	ND	0	1
254	64	1	2	2	35	2	204	100	1	197	0	0	0
255	59	0	3	3	12	2.2	325	40	1	175	1	0	0
256	44	1	3	3	29	2.21	176	83	2	195	1	0	0
257	25	0	3	3	80	3.46	152	90	2	409	0	1	1
258	76	1	3	3	14	ND	147	100	1	97	0	0	0
259	39	0	3	3	23.5	3.04	139	99	1	105	0	0	0
260	52	0	1	3	ND	2.18	231	66	1	313	ND	ND	ND
261	68	0	3	3	19	2.34	188	74	1	189	0	0	0
262	62	1	2	ND	5.5	ND	103	121	ND	ND	1	0	0
263	72	1	3	1	29	2.38	219	102	1	124	1	0	0
264	40	1	3	3	24.5	2.49	344	110	2	232	0	0	0
265	57	1	3	3	43	1.76	203	63	1	197	1	0	0
266	46	1	2	3	79.5	2.42	262	70	1	101	1	1	1
267	49	1	1	2	10.5	2.24	330	131	1	272	0	0	1
268	52	0	1	ND	4.5	ND	271	116	ND	224	ND	ND	ND
269	58	0	3	3	7.5	1.91	139	138	2	228	1	0	0
270	57	1	2	3	5	2.4	405	119	1	249	1	0	1
271	58	1	2	3	26	2.39	211	83	1	214	1	0	1
272	58	0	2	3	28.5	2.25	144	79	1	178	1	0	1
273	52	0	3	3	63.5	2.16	117	68	1	74	0	0	1
274	75	1	3	3	21.5	ND	37	60	1	187	0	0	0
275	68	1	2	3	85.5	2.07	167	106	1	124	1	0	1
276	68	0	2	3	36	2.25	226	105	1	ND	0	0	1
277	59	0	2	ND	17	2.23	218	112	ND	86	0	0	1
278	72	0	3	3	8	1.84	175	60	1	448	1	0	1
279	63	1	3	3	22.5	ND	255	115	2	188	0	0	1
280	55	0	3	3	85	1.92	121	79	2	69	1	0	0
281	62	1	3	3	51	2.16	181	63	1	182	1	1	0
282	64	1	3	3	68.5	2.27	190	68	2	177	1	0	1
283	72	0	3	3	11	2.64	108	68	2	314	1	1	1
284	59	0	2	ND	12.5	1.98	295	123	ND	260	1	0	1
285	57	1	3	3	28	ND	87	71	1	87	0	1	1
286	55	1	2	3	25	2.21	326	61	1	55	0	0	0
287	70	1	3	3	62	2.08	81	72	1	35	0	1	1
288	52	1	3	3	41.5	2.58	94	70	1	90	1	0	1
289	68	0	3	3	33	2.07	70	91	1	327	1	1	1
290	60	1	3	3	26.5	ND	429	66	2	98	0	0	1
291	64	1	2	3	8.5	2.09	185	156	1	269	0	0	1
292	66	1	1	3	0	2.13	45	68	1	144	1	0	1
293	67	1	3	3	3	2.31	76	50	2	151	1	1	1
294	55	0	3	3	35	1.84	33	94	2	630	1	1	1
295	54	1	2	2	3.5	2.1	221	102	1	95	1	1	1
296	53	0	1	ND	9.5	2.38	130	127	ND	197	1	0	1
297	53	0	3	3	86	2.16	35	55	1	274	1	0	0
298	61	0	1	2	2.5	2.21	126	127	1	233	0	0	0
299	62	1	1	3	9	1.86	331	92	1	169	1	1	1
300	61	0	2	3	11.5	2.12	335	84	1	487	ND	ND	ND
301	72	1	2	3	15.5	2.36	83	66	1	157	1	1	1
302	54	0	1	3	78	2.28	208	95	1	139	1	0	1
303	52	0	1	3	8	2.32	211	115	1	150	1	0	1
304	63	0	1	3	16	2.28	201	106	1	231	ND	0	0
305	59	0	3	3	67	2.16	163	80	2	181	0	0	0
306	73	1	3	3	34.5	2.64	107	85	1	104	1	0	1
307	61	1	1	3	71.5	2.29	142	141	1	122	1	0	0
308	36	1	1	1	10.5	2.22	237	112	1	103	0	0	1
309	62	0	3	3	77	ND	164	71	1	230	1	0	1
310	59	0	3	3	47.5	2.25	185	81	2	257	1	0	1
311	67	1	2	2	13	ND	355	166	1	363	0	0	0
312	48	0	3	3	8	2.18	25	60	1	499	1	0	0
313	53	1	3	3	42.5	2.78	114	77	2	370	ND	ND	1
314	44	0	3	3	7.5	2.25	202	79	1	143	1	0	1
315	47	1	1	1	5.5	2.48	247	143	1	102	1	0	0
316	66	1	2	2	44	2.14	213	155	1	147	0	0	1
317	53	0	2	3	9	1.83	17	46	1	232	0	0	0
318	28	0	2	3	62.5	ND	282	68	1	ND	1	0	1
319	52	0	1	3	24.4	2.24	164	113	1	115	0	1	1
320	56	0	3	2	42	2.52	298	106	2	168	0	0	1
321	55	0	3	3	48	ND	57	79	1	200	0	0	1
322	76	0	3	3	25.5	ND	425	99	2	139	1	0	1
323	66	0	3	3	8.5	ND	185	104	1	111	1	0	1
324	70	1	3	3	78.5	ND	23	63	2	193	1	0	1
325	75	1	2	3	40.5	2.19	73	39	1	205	1	0	0
326	66	0	1	3	4	2.24	191	127	1	183	ND	0	0
327	66	0	3	3	55	3.43	130	59	2	277	ND	ND	ND
328	65	1	ND	ND	3.5	1.98	125	100	ND	63	ND	0	0
329	66	0	2	3	33	ND	209	77	1	129	1	0	1
330	79	1	2	3	35	ND	102	113	1	111	ND	0	0
331	58	0	2	3	46.5	ND	251	79	1	73	1	0	0
332	52	0	3	3	45	2.32	75	84	1	320	0	1	1
333	71	0	ND	2	8	ND	446	97	1	201	1	0	1
334	41	1	1	3	22.8	ND	137	146	1	ND	ND	ND	ND
335	60	0	3	1	6.5	2.25	234	100	1	136	0	0	1
336	62	1	3	3	63	ND	71	95	1	125	1	0	0
337	58	1	3	3	62.5	ND	106	74	1	112	0	0	ND
338	59	1	3	3	37	ND	156	106	1	151	0	0	1
339	73	1	2	3	34.5	ND	195	98	1	132	0	0	1
340	61	1	1	3	2	ND	248	151	1	155	0	0	0
341	58	1	3	3	59	ND	127	59	1	134	0	0	1
342	52	0	2	3	16.5	ND	92	81	1	122	1	0	1
343	59	1	3	3	46	ND	141	71	2	353	1	0	1
344	59	1	2	3	33	ND	175	100	1	143	1	0	0
345	64	1	2	3	68.5	ND	76	50	1	202	1	0	1
346	70	0	3	3	29	ND	211	87	1	123	1	0	1
347	44	0	3	2	ND	ND	91	58	1	195	ND	ND	ND
348	34	1	3	3	78	2.27	92	57	1	117	1	0	1
349	76	1	ND	ND	18	2.13	151	123	ND	113	1	0	1
350	72	1	3	3	48	ND	121	66	2	171	0	0	1
351	59	1	3	3	20	2.38	91	67	2	93	1	0	1
352	62	0	3	3	25.5	ND	84	80	1	707	1	0	1
353	62	1	2	3	9	ND	211	118	1	64	0	0	1
354	59	1	ND	1	5	ND	249	144	1	136	0	0	0
355	63	1	2	3	16	ND	249	113	1	81	0	0	0
356	46	1	3	3	16	ND	496	85	2	77	0	0	1
357	67	1	2	2	17.5	ND	74	88	1	157	1	0	1
358	40	0	1	ND	5	2.4	185	125	ND	134	1	0	1
359	64	1	3	3	3.5	ND	295	110	2	200	0	0	1
360	50	0	2	3	57	1.71	200	88	1	212	0	0	0
361	51	1	2	3	57.5	ND	286	107	1	122	0	0	1
362	65	1	2	3	95	ND	112	50	2	49	1	0	0
363	77	1	3	3	60.5	ND	245	93	1	142	1	0	1
364	67	0	2	3	8.5	2.45	166	80	1	138	ND	0	0
365	65	0	3	3	50.5	ND	98	73	2	237	ND	ND	ND
366	73	1	2	3	11	2.13	194	117	1	126	ND	0	0
367	49	1	1	3	6	2.47	243	140	1	143	0	0	1
368	59	0	2	3	91.5	ND	261	122	1	180	0	0	0
369	42	1	2	3	12	ND	148	109	1	116	1	0	1
370	59	1	3	3	70	ND	122	73	2	139	1	0	1
371	49	1	2	3	77	2.13	179	154	2	148	0	0	0
372	69	0	3	3	56	ND	162	96	1	252	0	0	0
373	39	1	3	2	3	ND	166	124	1	164	1	0	0
374	71	1	3	3	72	ND	27	68	1	136	1	0	0
375	46	1	3	3	5	ND	19	77	2	1105	1	1	1
376	61	0	3	3	65	ND	213	73	1	204	0	0	1
377	57	0	2	3	48.5	ND	166	79	1	82	ND	0	0
378	43	0	3	3	86.5	ND	140	96	2	186	0	0	0
379	52	1	3	3	11	ND	155	65	2	ND	1	0	1
380	63	0	3	3	35	ND	150	72	1	195	0	0	1
381	60	0	3	3	11.5	ND	141	99	2	233	0	0	0
382	69	0	1	1	4	ND	123	118	1	158	1	1	0
383	53	0	2	3	34	ND	269	106	1	103	1	0	0
384	70	1	2	3	12.5	ND	168	120	1	147	0	0	1
385	58	0	2	3	16.5	ND	243	81	1	191	ND	ND	ND
386	66	1	2	3	16	ND	84	97	1	154	1	0	0
387	44	1	3	3	36.5	ND	259	90	2	173	0	0	1
388	68	1	2	3	9.5	ND	141	161	1	243	1	0	0
389	58	1	3	3	76	ND	252	104	1	184	ND	ND	ND
390	67	0	3	3	20.5	ND	234	75	2	185	1	0	0
391	53	1	3	3	42.5	ND	334	75	1	174	0	0	1
392	75	1	3	3	11.5	ND	181	84	2	201	0	0	0
393	48	0	3	3	19	ND	239	76	2	120	0	0	1
394	67	1	3	3	7	ND	43	92	1	256	1	0	1
395	58	0	3	3	73	ND	145	66	2	139	1	0	0
396	67	1	3	3	ND	ND	70	124	2	109	0	0	0
397	55	1	3	3	80	ND	105	63	2	243	1	0	1
398	53	1	3	3	17.5	ND	208	88	1	260	ND	0	1
399	60	1	2	3	8	ND	192	111	1	155	1	0	0
400	58	1	ND	ND	3	ND	207	189	ND	220	0	0	0
401	59	1	ND	3	27.5	ND	166	74	1	107	1	0	0
402	77	1	2	3	59	ND	174	66	1	ND	1	0	1
403	43	1	2	2	32	ND	215	119	1	176	0	0	1
404	47	1	3	3	89	ND	150	66	1	171	ND	ND	ND
405	48	1	2	3	3.5	ND	123	139	1	127	0	0	1
406	59	1	ND	ND	25	ND	98	134	ND	ND	ND	0	1
407	56	0	2	3	13	ND	260	106	1	190	1	0	1
408	52	0	3	3	1	ND	281	69	1	205	0	0	0
409	59	1	3	3	21.5	ND	92	82	1	449	1	0	1
410	64	1	2	3	38	ND	207	126	1	246	0	0	1
411	64	0	2	3	14	ND	264	95	1	75	0	0	1
412	66	1	3	3	66	ND	109	81	2	226	1	0	1
413	44	0	2	3	21.5	ND	276	93	1	108	0	0	1
414	51	1	2	3	5	ND	125	70	1	ND	ND	ND	ND
415	40	0	2	3	70	ND	206	85	1	194	0	0	1
416	71	1	3	3	63.5	ND	212	66	1	71	1	0	1
417	69	1	2	3	46.5	ND	124	106	1	102	1	0	1
418	77	1	3	3	38	ND	142	70	2	97	ND	0	1
419	68	0	3	3	74	ND	87	66	1	342	1	0	0
420	61	1	3	3	93	ND	138	46	1	119	ND	0	0
421	57	1	1	1	34	ND	269	167	1	158	0	0	1
422	63	1	2	3	27	ND	158	103	1	114	1	0	1
423	43	1	2	3	67	ND	165	61	1	115	ND	0	1
424	62	1	3	3	43	ND	187	60	2	206	ND	0	0
425	57	1	3	3	ND	2.03	177	69	1	ND	ND	ND	ND
426	69	1	2	3	48	ND	271	77	1	116	1	0	1
427	52	1	1	3	22.5	ND	208	101	1	130	0	0	0
428	34	1	3	3	5	ND	150	77	1	185	1	0	1
429	53	1	2	3	40	ND	167	70	1	116	1	0	0
430	64	1	1	3	31.5	ND	165	116	1	123	0	0	0
431	61	1	3	3	55	ND	306	55	2	147	0	0	1
432	41	1	3	3	31	ND	236	92	2	135	0	0	0
433	55	0	3	3	53	ND	69	66	1	115	ND	0	0
434	53	0	2	2	25.5	ND	211	131	2	122	1	0	1
435	48	1	1	3	13.5	ND	183	107	1	163	0	1	0
436	65	1	2	3	11	ND	203	111	1	202	1	0	ND
437	44	1	2	3	91.5	ND	110	67	1	202	ND	ND	ND
438	58	1	2	3	39	ND	107	102	1	101	ND	0	0
439	67	0	2	3	38	ND	107	99	1	130	ND	1	1
440	48	0	2	3	7	ND	203	97	1	107	0	0	0
441	56	1	1	3	4.5	ND	127	121	2	112	ND	0	0
442	53	0	3	3	22.5	ND	102	92	2	356	ND	ND	ND
443	61	1	ND	3	35	ND	24	94	1	ND	ND	ND	ND
444	47	1	1	3	10	ND	349	64	1	197	ND	0	0
445	63	1	2	3	53	ND	213	59	1	186	ND	0	0
446	47	1	1	3	8	ND	274	104	1	118	0	0	1
447	53	1	3	3	80.5	ND	187	78	1	211	1	0	1
448	58	1	3	3	42	ND	74	101	1	258	0	0	0
449	55	1	2	3	14	ND	150	93	1	104	ND	ND	ND
450	58	0	1	3	13	ND	161	129	1	315	0	0	1
451	72	1	2	3	19	ND	220	80	1	216	0	0	0
452	47	1	1	ND	0	ND	157	167	1	171	0	0	0
453	54	1	ND	2	12.5	ND	262	113	1	125	1	0	1
454	48	1	1	3	11	ND	202	141	1	117	0	0	0
455	61	1	3	3	4	ND	117	67	1	97	1	0	1
456	57	1	1	3	33	ND	134	74	1	247	ND	ND	ND
457	70	1	3	3	3.5	ND	191	74	2	211	ND	ND	ND
458	66	1	3	3	8	ND	148	77	2	231	1	1	0
459	61	0	3	3	14	ND	118	74	1	213	ND	0	0
460	61	1	2	3	43.5	ND	177	75	1	116	ND	ND	ND
461	68	1	1	3	51	ND	181	119	1	145	0	0	0
462	63	1	2	1	18	ND	157	88	1	83	1	0	0
463	63	1	3	3	64	ND	42	59	2	416	0	0	0
464	46	0	2	3	18	ND	201	116	1	151	1	1	1
465	33	1	3	3	9	ND	91	104	2	230	ND	ND	ND
466	60	1	1	3	1.5	ND	137	136	1	161	ND	ND	ND
467	53	0	3	3	10	ND	272	81	2	107	0	0	ND
468	62	0	3	3	83	ND	97	68	1	393	1	0	1
469	48	1	ND	3	29	ND	91	68	2	ND	ND	ND	ND
470	64	1	2	3	40	ND	137	78	1	131	ND	ND	ND
471	50	1	3	3	21	ND	79	84	2	360	1	0	1
472	58	0	2	3	31	2.06	254	104	1	149	1	0	1
473	56	1	1	3	29.5	ND	136	78	1	129	0	0	1
474	41	1	2	3	3.5	ND	376	109	1	168	ND	0	0
475	40	0	1	1	5	ND	517	106	1	144	0	0	0
476	40	0	2	1	ND	ND	547	79	1	ND	ND	ND	ND
477	47	1	3	3	11.5	ND	138	126	1	ND	ND	ND	ND
478	59	1	3	3	78.5	ND	24	49	1	ND	ND	ND	ND
479	59	1	3	3	18	ND	38	75	2	176	ND	0	1
480	59	1	3	3	18.5	ND	255	75	2	159	1	0	1
481	67	1	3	3	22.5	ND	134	93	1	141	1	1	1
482	69	1	1	1	5	ND	236	130	1	127	0	0	0
483	45	1	2	3	25.5	ND	102	75	1	63	0	0	0
484	62	1	3	3	69.5	ND	139	67	2	112	1	0	0
485	47	0	2	2	40	ND	171	96	1	127	1	0	1
486	74	1	3	3	21	ND	30	64	2	351	ND	ND	ND
487	58	1	3	3	44	ND	184	77	2	110	0	0	1
488	59	1	3	3	20	ND	86	70	1	79	ND	0	1
489	51	0	2	3	40	ND	135	49	1	239	1	0	1
490	52	1	2	3	5.5	ND	156	122	1	95	0	1	0
491	59	0	1	3	13	ND	92	107	1	ND	ND	ND	ND
492	61	1	2	3	40.5	ND	262	106	1	131	ND	ND	ND
493	51	1	2	3	6	ND	225	106	1	161	0	0	0
494	53	1	2	3	9	ND	238	123	1	164	1	0	1
495	68	1	ND	3	46.5	ND	63	61	2	127	0	0	1
496	52	1	2	3	19	ND	238	145	1	203	1	0	1
497	26	1	1	3	1.5	ND	452	133	1	151	0	0	1
498	72	1	2	3	30	ND	237	81	1	136	1	0	0
499	47	1	3	3	32	ND	144	78	2	144	ND	1	0
500	64	1	3	3	31	ND	81	89	1	211	ND	0	1
501	64	0	3	3	21	ND	211	65	2	118	1	1	0
502	71	1	3	3	8	ND	60	90	1	185	0	0	0
503	54	1	2	3	ND	ND	54	81	1	447	ND	ND	ND
504	61	0	3	2	38	ND	304	97	1	130	1	0	0
505	47	1	ND	ND	60	ND	204	87	ND	ND	ND	ND	ND
506	55	1	2	3	53	ND	111	66	1	56	ND	ND	ND
507	55	1	2	3	64	ND	141	55	1	81	1	0	1
508	44	1	2	3	38	ND	75	70	1	114	1	0	1
509	55	1	ND	ND	9	ND	239	142	ND	ND	ND	ND	ND
510	51	1	1	2	24.5	ND	204	123	1	105	1	0	0
511	62	1	2	3	15	ND	148	124	1	208	0	0	0
512	76	1	3	3	79	ND	57	103	1	294	1	0	1
513	44	0	2	3	19.5	ND	158	63	1	99	0	0	1
514	64	1	2	3	25.5	ND	30	76	1	408	ND	ND	ND
515	54	1	1	3	3.5	ND	149	145	1	215	0	0	0
516	40	1	3	3	20.5	ND	29	52	2	90	0	1	1
517	67	1	3	3	50	ND	35	95	2	93	0	1	1
518	52	0	2	3	7.5	ND	146	103	1	104	1	0	0
519	39	1	1	3	68.5	ND	109	46	1	299	1	0	1
520	48	0	1	2	2	2.48	225	127	1	160	0	1	1
521	55	0	3	3	62.5	ND	108	91	1	212	1	0	1
522	47	1	2	3	51.5	ND	49	87	1	260	1	1	1
523	55	0	3	3	18	ND	168	61	1	116	1	0	0
524	60	1	2	3	23.5	ND	222	109	1	117	0	0	1
525	45	0	2	3	40	ND	123	66	1	89	0	0	1
526	52	1	1	3	3	ND	40	72	1	304	0	0	0
527	51	1	2	1	8.5	ND	199	120	1	150	0	0	0
528	68	1	2	2	39.5	ND	74	118	1	146	0	0	1
529	54	1	ND	3	5	ND	236	99	1	252	0	0	0
530	55	0	1	2	30	ND	154	97	1	146	ND	0	1
531	63	1	3	3	52	ND	103	79	1	203	0	0	1
532	63	1	2	3	56.5	ND	167	91	1	223	1	0	1
533	66	0	3	3	37	ND	213	69	1	82	1	0	0
534	54	1	3	3	87.5	ND	77	60	1	42	1	0	1
535	64	0	1	3	14.5	ND	222	90	1	155	1	0	0
536	44	0	1	3	24	ND	77	59	1	189	1	1	1
537	30	1	2	3	28	ND	57	60	1	401	1	1	0
538	49	1	2	3	7	ND	187	120	1	311	1	0	0
539	76	1	ND	3	44.5	ND	79	86	2	ND	ND	ND	ND
540	58	0	3	3	61.5	ND	326	65	1	138	0	0	1
541	57	0	1	3	39.5	ND	340	93	1	105	ND	ND	ND
542	42	1	2	3	10.5	ND	718	78	1	112	1	0	0
543	71	0	2	3	ND	ND	175	55	1	200	ND	ND	ND
544	55	0	2	3	12.5	ND	225	81	1	86	1	0	1
545	51	1	3	3	28.5	ND	203	74	2	118	1	0	1
546	44	0	2	3	26.5	ND	187	87	1	153	1	0	1
547	55	1	1	3	1	ND	170	163	1	126	0	0	1
548	73	0	2	3	72	ND	125	85	1	184	1	0	1
549	70	1	3	3	39	ND	141	75	2	157	0	0	0
550	53	0	2	3	46	ND	135	74	1	193	0	0	0
551	41	0	2	3	38.5	ND	157	66	1	191	0	0	1
552	50	1	ND	1	3	ND	370	151	1	104	0	0	0
553	56	1	3	3	48.5	ND	135	95	1	111	1	0	0
554	56	1	2	3	77.5	ND	134	98	1	ND	1	0	1
555	68	1	3	2	27	ND	148	105	1	202	0	0	0
556	62	1	3	3	29	ND	79	72	1	164	1	0	0
557	58	1	2	3	0	ND	51	69	1	221	1	0	1
558	57	1	1	3	6	ND	588	131	1	108	ND	ND	ND
559	68	0	1	3	21	ND	288	136	1	209	1	0	0
560	69	1	2	3	81	ND	79	79	1	103	1	0	1
561	57	1	1	2	1	ND	83	116	1	155	0	0	1
562	55	0	3	3	73.5	ND	113	61	2	195	1	0	0
563	66	1	2	3	29.5	ND	111	90	1	170	1	0	1
564	64	0	3	3	84	ND	296	73	1	356	1	0	1
565	62	1	2	3	29	ND	209	70	1	101	0	0	1
566	59	0	2	3	28.5	ND	238	79	1	164	0	0	0
567	56	1	ND	1	8	ND	190	91	1	143	0	0	0
568	60	0	3	3	7	ND	109	64	2	78	0	0	0
569	64	0	3	3	42.5	ND	168	79	2	158	1	0	0
570	38	0	1	2	0.5	ND	427	102	1	199	0	0	0
571	58	1	2	3	24	ND	237	94	1	83	1	0	1
572	46	1	2	3	45.5	ND	274	82	1	203	0	0	0
573	73	0	3	3	29	ND	208	83	1	59	0	0	0
574	55	0	ND	3	28.5	ND	230	114	1	ND	ND	ND	ND
575	64	0	ND	3	10	ND	190	76	1	117	ND	ND	ND
576	68	0	3	3	54	ND	42	67	1	110	ND	ND	ND
577	58	0	3	3	39.5	ND	231	84	1	63	1	0	1
578	56	1	1	3	22.5	ND	39	83	1	254	ND	ND	ND
579	59	1	3	3	57	ND	200	89	1	171	ND	ND	ND
580	52	0	1	3	31	ND	236	86	ND	ND	ND	ND	ND
581	59	1	1	2	8	ND	149	152	1	126	1	0	1
582	49	0	1	3	8	ND	315	113	1	ND	0	0	1
583	52	0	1	1	8.5	ND	233	123	1	114	1	0	0
584	62	1	3	3	45	ND	58	61	1	183	1	1	1
585	47	1	1	2	24.5	ND	221	93	1	175	ND	ND	ND
586	47	0	3	3	15.5	ND	255	68	1	249	0	0	ND
587	56	1	2	1	8	ND	205	118	1	120	ND	ND	ND
588	39	1	3	3	38.5	ND	254	106	2	119	1	0	1
589	42	1	3	2	0	ND	125	105	1	135	ND	1	ND
590	52	0	2	3	19	ND	138	55	1	115	ND	ND	ND
591	48	1	3	3	34	ND	140	4	1	169	0	0	0
592	55	1	3	3	51	ND	63	66	2	101	ND	ND	ND
593	67	1	3	3	75	ND	154	53	2	197	1	0	ND
594	65	1	2	3	13	ND	344	64	1	132	ND	ND	ND
595	61	1	3	3	90.5	ND	110	68	1	107	ND	ND	ND
596	54	0	3	2	58	ND	208	103	1	155	1	0	1
597	44	1	2	3	27.5	ND	133	118	1	146	1	0	ND
598	52	1	1	1	3	ND	218	130	1	117	ND	ND	ND
599	62	1	1	3	52	ND	141	104	1	94	0	0	1
600	51	1	1	3	1	ND	208	125	1	203	ND	ND	ND
601	39	1	1	3	0	ND	252	138	1	79	ND	ND	ND
602	37	1	2	3	34	ND	83	61	1	319	1	0	1
603	70	1	3	3	60.5	ND	152	57	2	174	1	0	1
604	61	0	2	3	74.5	ND	186	75	2	ND	ND	ND	ND
605	56	1	3	3	31.5	ND	166	76	1	133	1	0	1
606	55	1	3	3	42.5	ND	285	55	1	132	0	1	1
607	34	0	2	3	91.5	ND	131	71	1	59	0	0	1
608	62	1	1	3	52	ND	217	109	1	109	1	0	1
609	57	1	3	3	8	ND	69	42	1	112	1	0	1
610	48	1	2	3	28	ND	368	92	1	185	1	0	1
611	46	1	3	3	47	ND	155	82	1	150	1	0	ND
612	72	0	3	3	41	ND	96	81	1	194	ND	ND	ND
613	66	0	ND	3	31.5	ND	213	87	1	65	0	0	ND
614	56	1	3	3	63.5	ND	120	69	1	158	1	0	1
615	45	1	1	3	16.5	ND	59	121	1	235	ND	ND	ND
616	58	1	3	3	13	ND	126	65	1	127	0	0	0
617	47	0	3	3	75.5	ND	90	76	2	206	1	0	0
618	55	1	2	3	95	ND	39	76	1	164	1	0	ND
619	83	1	3	3	70.5	ND	107	106	2	138	1	1	0
620	48	0	2	3	22.5	ND	202	129	1	132	0	0	0
621	52	0	3	3	44	ND	158	59	2	230	0	1	1
622	46	1	3	3	80.5	ND	108	70	1	235	0	0	1
623	32	1	2	3	57	ND	178	101	1	107	ND	ND	1
624	77	1	2	3	46.5	ND	48	72	1	62	0	0	1
625	49	1	1	3	8	ND	217	71	1	100	1	0	1
626	72	1	3	2	33	ND	111	120	2	150	0	0	1
627	58	0	2	3	4	ND	154	127	1	203	0	0	0
628	81	1	3	3	52	ND	88	75	1	180	0	0	1
629	64	0	3	3	20	ND	149	70	2	114	ND	ND	ND
630	65	0	3	3	59.5	ND	124	86	2	231	1	0	1
631	42	0	1	1	8.5	ND	145	114	1	217	0	0	0
632	71	0	ND	3	3.5	ND	12	39	1	277	ND	0	1
633	37	1	2	3	3.5	ND	70	122	1	131	0	0	0
634	55	1	3	3	54	ND	102	76	1	74	0	0	ND
635	37	1	3	3	49	ND	215	84	1	56	ND	ND	ND
636	59	1	1	1	6	ND	239	86	1	124	ND	ND	ND
637	50	0	1	3	28	ND	143	90	1	212	ND	ND	ND
638	55	1	1	2	55.5	ND	147	80	2	ND	ND	ND	ND
639	50	0	3	3	33.5	ND	173	82	1	250	ND	ND	ND
640	77	1	ND	2	55.5	ND	171	97	1	ND	ND	ND	ND
641	62	1	3	3	38.5	ND	187	113	1	93	ND	ND	ND
642	63	1	3	3	19	ND	257	63	1	132	0	0	0
643	74	1	3	3	9	ND	89	60	2	148	ND	ND	ND
644	56	0	2	3	25	ND	44	43	1	207	ND	ND	ND
645	71	1	3	3	66.5	ND	202	57	2	224	ND	ND	ND
646	53	0	2	3	85.5	ND	20	70	1	112	0	1	1
647	67	1	3	3	23	ND	154	79	2	71	ND	ND	ND
648	62	0	ND	3	11.5	ND	255	73	1	341	0	0	0
649	62	1	2	ND	18	ND	144	52	ND	93	ND	ND	ND
650	68	1	3	3	76.5	ND	97	75	2	84	ND	ND	ND
651	75	0	3	3	38.5	ND	166	75	2	ND	ND	ND	ND
652	67	1	3	3	32	ND	256	103	1	147	ND	ND	ND
653	62	1	1	3	9	ND	144	101	1	182	ND	ND	ND
654	62	1	1	1	1.5	ND	104	137	1	ND	1	0	0
655	67	1	1	3	5	2.36	104	137	1	181	1	0	0
656	66	0	2	3	40	ND	168	79	1	128	ND	ND	ND
657	56	1	1	2	45.5	ND	84	107	1	153	ND	ND	ND
658	36	0	ND	3	45.5	ND	110	52	1	ND	ND	ND	ND
659	51	1	ND	3	32	ND	34	70	1	ND	ND	ND	ND
660	73	1	3	3	71	ND	183	68	1	220	ND	ND	ND
661	57	1	3	3	49	ND	105	69	1	198	ND	ND	ND
662	57	0	1	3	12	ND	261	107	1	124	ND	ND	ND
663	67	1	3	3	65	ND	255	74	1	ND	0	0	ND
664	59	0	2	3	12	ND	187	61	1	68	ND	ND	ND
665	75	0	3	2	55.5	ND	69	91	1	124	ND	ND	ND
666	72	0	2	2	0	ND	163	99	1	134	ND	ND	ND
667	63	1	2	3	5	ND	68	78	1	211	ND	ND	ND
668	54	1	ND	3	89	ND	43	35	ND	ND	ND	ND	ND
669	45	1	3	3	28	ND	202	93	2	409	ND	ND	ND
670	49	1	1	3	13	ND	266	144	1	198	0	0	0
671	50	1	2	3	22	ND	364	96	1	77	ND	ND	ND
672	62	1	2	2	43.5	ND	63	85	ND	ND	ND	ND	ND
673	66	1	1	2	28.5	ND	96	110	1	214	0	0	ND
674	70	0	2	3	68.5	ND	112	71	1	181	ND	ND	ND
675	62	1	2	3	7	ND	157	103	1	148	1	0	0
676	56	1	3	3	57	ND	86	28	1	78	ND	ND	ND
677	61	1	2	3	17	ND	181	132	1	155	0	0	ND
678	55	0	ND	3	7	ND	98	44	ND	ND	ND	ND	ND
679	67	1	2	3	4	ND	102	65	1	111	ND	ND	ND
680	62	1	ND	3	77.5	ND	121	78	ND	ND	ND	ND	ND
681	49	1	3	3	7	ND	214	65	2	111	ND	ND	ND
682	42	1	3	3	16	ND	13	53	1	642	ND	ND	ND
683	66	1	3	3	47	ND	163	80	1	159	ND	ND	ND
684	70	0	ND	3	43	ND	147	74	1	ND	ND	ND	ND
685	55	0	3	3	24.5	ND	67	67	2	121	ND	ND	ND
686	45	0	2	3	15.5	ND	57	72	2	147	ND	ND	ND
687	59	1	3	3	27	ND	50	82	2	ND	ND	ND	ND
688	60	0	2	3	44.5	ND	124	70	1	ND	ND	ND	ND
689	35	0	2	3	7.5	ND	182	84	1	126	ND	ND	ND
690	44	0	ND	1	6	ND	57	119	1	ND	ND	ND	ND
691	70	1	2	2	2.5	ND	448	99	1	224	ND	ND	ND
692	59	1	ND	3	68.8	ND	108	57	2	ND	ND	ND	ND
693	71	1	3	3	15	ND	247	76	1	ND	ND	ND	ND
694	50	0	ND	3	83.5	ND	15	63	2	723	ND	ND	ND
695	50	1	1	3	11	ND	108	48	1	ND	ND	ND	ND
696	48	1	2	2	21.5	ND	111	99	1	108	ND	ND	ND
697	69	1	1	2	10.5	ND	254	124	1	146	ND	ND	ND
698	55	0	ND	3	17.5	ND	590	65	1	ND	ND	ND	ND
699	61	1	3	3	61	ND	14	64	1	119	ND	ND	ND
700	53	1	3	3	85.5	ND	183	70	1	184	ND	ND	ND
701	44	1	2	3	6	ND	206	113	1	159	ND	ND	ND
702	41	1	1	1	13.5	ND	244	130	1	108	ND	ND	ND
703	78	1	3	3	44	ND	98	62	1	ND	ND	ND	ND
704	60	0	3	3	16.5	ND	110	67	1	ND	ND	ND	ND
705	53	0	3	3	15.5	ND	281	85	1	71	ND	ND	ND
706	62	0	2	3	10	ND	89	57	1	129	ND	ND	ND
707	53	1	2	2	29.5	ND	247	108	1	77	ND	ND	ND
708	58	1	2	3	80.5	ND	20	80	1	210	ND	ND	ND
709	58	0	3	3	27.5	ND	53	56	1	500	ND	ND	ND
710	73	1	3	3	43.5	ND	88	78	2	ND	ND	ND	ND
711	54	0	2	3	28	ND	144	78	1	91	ND	ND	ND
712	42	1	1	3	27.5	ND	207	138	1	135	ND	ND	ND
713	68	1	1	3	20.5	ND	67	53	1	111	ND	ND	ND
714	67	1	3	3	9.5	ND	168	40	2	95	ND	ND	ND
715	65	0	ND	3	40.5	ND	284	89	ND	ND	ND	ND	ND
716	45	1	3	1	32.5	ND	271	112	2	ND	ND	ND	ND
717	68	0	2	3	10	ND	127	68	1	ND	ND	ND	ND
718	62	0	3	3	35.5	ND	77	62	1	134	ND	ND	ND
719	63	0	2	3	30.5	ND	69	75	1	144	ND	ND	ND
720	72	0	1	1	4	ND	188	121	1	144	ND	ND	ND
721	83	1	3	3	58	ND	59	75	1	ND	ND	ND	ND
722	43	0	3	3	77	ND	94	63	1	199	ND	ND	ND
723	65	1	ND	2	2.5	ND	381	86	1	ND	ND	ND	ND
724	61	0	ND	3	87.5	ND	73	68	1	74	ND	ND	ND
725	38	0	ND	3	0.5	ND	186	98	1	140	ND	ND	ND
726	57	1	2	3	40.5	ND	248	102	1	96	ND	ND	ND
727	79	1	2	2	13	ND	163	125	1	137	0	0	0
728	52	0	2	3	36.5	ND	71	47	1	223	ND	ND	ND
729	73	1	3	3	43	ND	58	53	1	139	ND	ND	ND
730	60	1	3	3	86	ND	222	99	1	144	ND	ND	ND
731	79	1	3	3	9	ND	173	68	1	136	ND	ND	ND
732	57	1	ND	2	90.5	ND	263	126	1	ND	ND	ND	ND
733	56	1	ND	3	15	ND	127	75	1	143	ND	ND	ND
734	68	1	3	3	26.5	ND	194	98	2	265	ND	ND	ND
735	59	1	ND	3	61	ND	33	73	ND	ND	ND	ND	ND
736	51	1	3	3	35.5	ND	103	58	1	67	0	1	0
737	71	1	2	2	24	ND	110	101	1	118	0	0	0
738	56	0	3	3	56	ND	166	81	1	82	1	0	0
739	68	1	2	2	22.5	ND	145	100	1	139	ND	ND	ND
740	30	1	3	3	84.5	ND	176	96	2	177	ND	ND	ND
741	63	1	ND	3	1	ND	246	73	1	ND	ND	ND	ND
742	70	1	1	3	8.5	ND	68	76	2	ND	ND	ND	ND
743	57	0	2	3	77	ND	57	69	1	426	ND	ND	ND
744	36	0	1	2	16	ND	77	97	1	109	ND	ND	ND
745	60	0	3	3	ND	ND	233	71	1	233	ND	ND	ND
746	67	1	1	2	0	ND	168	100	1	193	0	0	0
747	65	1	ND	3	36	ND	91	93	1	ND	ND	ND	ND
748	58	1	2	3	15.5	ND	111	82	1	ND	ND	ND	ND
749	68	0	ND	3	26.5	ND	23	72	1	ND	ND	ND	ND
750	57	1	3	3	18.5	ND	103	60	1	100	ND	ND	ND
751	69	1	3	3	22	ND	163	70	1	103	ND	ND	ND
752	62	1	3	3	94.5	ND	54	52	2	113	ND	ND	ND
753	58	1	ND	3	33.5	ND	110	81	1	ND	ND	ND	ND
754	67	0	1	1	5.5	ND	100	116	1	ND	ND	ND	ND
755	75	1	3	3	9	ND	253	44	2	ND	ND	ND	ND
756	64	0	ND	3	15	ND	26	61	1	ND	ND	ND	ND
757	62	1	2	2	50	ND	280	122	1	ND	ND	ND	ND
758	60	1	3	3	12	ND	96	62	1	ND	ND	ND	ND
759	37	1	3	3	62	ND	138	60	1	162	0	1	1
760	83	0	3	3	30	ND	218	71	1	ND	ND	ND	ND
761	47	1	2	2	15.5	ND	213	92	1	ND	ND	ND	ND
762	69	1	ND	3	2	ND	326	72	1	ND	ND	ND	ND
763	57	0	1	1	2	ND	79	136	1	ND	ND	ND	ND
764	60	0	3	2	10	ND	229	113	2	ND	ND	ND	ND
765	45	0	ND	3	90	ND	164	65	1	ND	ND	ND	ND
766	65	1	ND	1	60	ND	179	127	2	ND	ND	ND	ND
767	80	1	ND	3	20.5	ND	152	112	1	ND	ND	ND	ND
768	63	0	2	3	30	ND	61	86	1	211	ND	ND	ND
769	51	1	2	3	34.5	ND	207	51	1	212	ND	ND	ND
770	50	1	ND	3	74	ND	91	65	1	ND	ND	ND	ND
771	31	1	1	1	50.5	ND	188	127	1	197	ND	ND	ND
772	32	0	1	3	10.5	ND	124	71	1	152	ND	ND	ND
773	74	1	2	3	50	ND	101	85	1	166	ND	ND	ND
774	55	1	2	3	5	ND	127	44	1	ND	1	0	1
775	72	1	3	3	46	ND	268	74	2	ND	ND	ND	ND
776	65	0	2	3	3	ND	50	99	1	207	ND	ND	ND
777	51	1	1	2	43	ND	86	93	1	149	ND	ND	ND
778	74	1	ND	2	51	ND	134	107	1	ND	ND	ND	ND
779	60	0	3	3	62	ND	240	127	1	ND	ND	ND	ND
780	72	0	3	3	ND	ND	135	86	2	116	ND	ND	ND
781	77	1	1	1	ND	ND	180	135	1	ND	ND	ND	ND
782	50	1	ND	3	46	ND	53	59	1	ND	ND	ND	ND
783	60	1	3	3	15	ND	96	77	1	ND	ND	ND	ND
784	42	1	1	3	24	ND	145	78	2	149	ND	ND	ND
785	46	0	ND	2	2	ND	225	87	1	ND	ND	ND	ND
786	42	0	2	3	63	ND	100	62	1	101	0	0	1
787	49	1	3	3	41.5	ND	120	54	1	318	ND	ND	ND
788	49	1	2	3	33	ND	177	142	1	ND	ND	ND	ND
789	47	1	1	3	74.5	ND	123	62	1	ND	ND	ND	ND
790	42	1	2	3	62.5	ND	108	70	1	ND	ND	ND	ND
791	47	0	1	1	13.5	ND	350	102	1	ND	ND	ND	ND
792	60	1	ND	1	14.5	ND	248	131	1	ND	ND	ND	ND
793	64	1	2	2	4.5	ND	203	169	1	294	ND	ND	ND
794	83	1	3	3	78	ND	91	70	1	ND	ND	ND	ND
795	69	0	2	3	41	ND	111	45	2	186	ND	ND	ND
796	49	0	1	1	13	ND	113	102	1	ND	ND	ND	ND
797	63	1	3	3	37.5	ND	215	71	2	125	ND	ND	ND
798	64	1	1	3	23.5	ND	255	137	1	161	ND	ND	ND
799	42	1	3	2	28.5	ND	221	123	1	ND	ND	ND	ND
800	66	0	2	3	ND	ND	292	55	1	ND	ND	ND	ND
801	60	1	3	3	22	ND	311	76	1	152	ND	ND	ND
802	68	1	3	3	84	ND	362	56	2	ND	ND	ND	ND
803	49	0	3	3	60	ND	102	75	1	236	0	0	1
804	57	1	2	1	3.5	ND	48	106	1	ND	ND	ND	ND
805	60	0	2	3	30.5	ND	89	58	2	128	ND	ND	ND
806	75	1	1	1	7.5	ND	77	111	1	185	ND	ND	ND
807	72	0	3	3	14.5	ND	126	89	1	135	ND	ND	ND
808	42	0	3	3	60.5	ND	209	52	2	222	ND	ND	ND
809	59	1	ND	3	12	ND	84	68	1	ND	ND	ND	ND
810	86	1	ND	2	15	ND	22	85	1	ND	ND	ND	ND
811	75	0	ND	3	72	ND	198	75	1	ND	ND	ND	ND
812	58	0	ND	ND	56.5	ND	38	50	ND	ND	ND	ND	ND
813	58	1	3	3	76.5	ND	60	57	1	535	ND	ND	ND
814	70	1	3	3	47.5	ND	130	52	1	137	ND	ND	ND
815	53	1	3	3	45.5	ND	167	52	1	209	ND	ND	ND
816	61	0	ND	3	45.5	ND	204	66	1	ND	ND	ND	ND
817	50	1	ND	1	1.5	ND	329	143	1	ND	ND	ND	ND
818	76	0	3	3	41.5	ND	166	52	2	ND	ND	ND	ND
819	72	1	3	3	25	ND	93	63	2	ND	ND	ND	ND
820	47	0	2	3	53	ND	124	70	1	181	ND	ND	ND
821	49	0	1	3	22	ND	188	116	1	235	ND	ND	ND
822	49	0	ND	3	60	ND	153	87	1	ND	ND	ND	ND
823	51	1	1	3	10.5	ND	149	116	1	124	ND	ND	ND
824	57	0	1	2	7	ND	196	113	1	ND	ND	ND	ND
825	56	0	3	3	66	ND	88	38	1	80	ND	ND	ND
826	56	0	2	3	38.5	ND	169	94	1	157	ND	ND	ND
827	49	1	1	3	32	ND	93	94	2	218	ND	ND	ND
828	60	1	ND	1	2	ND	160	139	1	ND	ND	ND	ND
829	56	1	2	3	31	ND	51	78	1	194	ND	ND	ND
830	65	1	2	3	49	ND	129	79	1	88	1	0	0
831	56	1	2	2	25	ND	196	111	1	128	ND	ND	ND
832	69	1	ND	3	94	ND	137	85	1	ND	ND	ND	ND
833	28	0	1	3	58	ND	71	69	1	179	ND	ND	ND
834	64	1	2	3	52	ND	170	67	1	155	ND	ND	ND
835	64	1	2	3	35	ND	287	84	1	157	0	0	1
836	70	0	1	3	32	ND	258	80	2	212	ND	ND	ND
837	55	0	ND	2	44.5	ND	189	101	2	ND	ND	ND	ND
838	57	1	ND	3	49	ND	187	91	1	ND	ND	ND	ND
839	69	0	2	3	74	ND	93	89	1	ND	ND	ND	ND
840	70	1	1	3	5.5	ND	266	80	1	697	ND	ND	ND
841	37	0	2	3	25	ND	238	86	2	57	ND	ND	ND
842	72	1	1	3	32.5	ND	140	90	1	ND	ND	ND	ND
843	65	1	2	3	77	ND	170	104	1	152	ND	ND	ND
844	61	0	3	3	60	ND	107	62	2	ND	ND	ND	ND
845	66	0	ND	3	24	ND	84	61	1	ND	ND	ND	ND
846	60	1	3	3	89.5	ND	179	70	2	165	ND	ND	ND
847	54	1	ND	3	ND	ND	61	30	1	ND	ND	ND	ND
848	73	0	3	3	42	ND	157	61	2	ND	ND	ND	ND
849	60	1	ND	1	50	ND	154	114	1	ND	ND	ND	ND
850	49	1	ND	3	16	ND	134	92	1	ND	ND	ND	ND
851	59	1	2	3	66	ND	135	61	1	62	ND	ND	ND
852	74	1	2	3	27	ND	219	112	1	ND	ND	ND	ND
853	62	0	ND	2	40.5	ND	348	108	1	ND	ND	ND	ND
854	42	1	3	3	16	ND	58	78	2	148	ND	ND	ND
855	49	0	2	2	55	ND	227	87	1	118	ND	ND	ND
856	67	0	ND	3	9	ND	156	63	ND	300	ND	ND	ND
857	75	0	ND	3	32	ND	226	80	1	ND	ND	ND	ND
858	54	1	2	3	35	ND	22	58	1	ND	ND	ND	ND
859	69	1	ND	1	13.5	ND	119	114	1	ND	ND	ND	ND
860	55	0	ND	3	2	ND	192	81	1	ND	ND	ND	ND
861	71	0	ND	2	7	ND	192	118	ND	ND	ND	ND	ND
862	63	1	ND	3	95	ND	70	58	1	ND	ND	ND	ND
863	52	1	1	3	15	ND	71	100	1	87	ND	ND	ND
864	53	1	ND	3	28	ND	228	96	1	ND	ND	ND	ND
865	66	1	2	2	6.5	ND	106	92	1	135	ND	ND	ND
866	55	0	ND	3	43	ND	168	60	ND	ND	ND	ND	ND
867	74	1	1	1	12	ND	132	138	1	159	ND	ND	ND
868	65	0	ND	3	50.5	ND	33	56	1	ND	ND	ND	ND
869	83	1	ND	3	37	ND	185	111	1	ND	ND	ND	ND
870	42	1	1	1	10.5	ND	551	135	1	ND	ND	ND	ND
871	54	0	ND	3	87.5	ND	128	54	1	ND	ND	ND	ND
872	51	1	3	3	27	ND	113	69	2	ND	ND	ND	ND
873	54	0	2	3	34.5	ND	217	56	1	200	ND	ND	ND
874	79	0	3	3	18	ND	134	61	2	ND	ND	ND	ND
875	73	1	ND	3	51	ND	72	55	1	164	ND	ND	ND
876	48	0	2	2	13.5	ND	304	91	1	ND	ND	ND	ND
877	63	1	2	2	29.5	ND	165	101	1	ND	ND	ND	ND
878	60	1	2	3	23	ND	70	76	1	ND	ND	ND	ND
879	69	0	ND	3	2	ND	196	82	1	ND	ND	ND	ND
880	40	0	ND	3	42	ND	199	75	1	ND	ND	ND	ND
881	56	0	ND	3	18	ND	168	67	1	ND	ND	ND	ND
882	49	1	3	3	11.5	ND	67	80	1	587	ND	ND	ND
883	70	1	ND	3	18	ND	204	47	1	ND	ND	ND	ND
884	53	1	ND	3	72	ND	112	78	2	121	1	0	1
885	74	0	ND	3	19.5	ND	81	70	1	ND	ND	ND	ND
886	55	0	ND	3	65	ND	128	82	1	ND	ND	ND	ND
887	68	0	ND	1	8	ND	164	133	1	ND	ND	ND	ND
888	47	1	3	3	30	ND	129	60	2	ND	ND	ND	ND
889	46	0	ND	3	82.5	ND	330	81	1	ND	ND	ND	ND
890	51	1	3	3	76	ND	94	59	1	179	ND	ND	ND
891	53	0	ND	2	11	ND	104	85	1	ND	ND	ND	ND
892	ND	0	ND	2	40	ND	181	89	1	ND	ND	ND	ND
893	60	1	1	3	ND	ND	112	77	1	154	ND	ND	ND
894	57	1	3	3	57.5	ND	232	82	2	145	ND	ND	ND
895	64	1	1	1	69	ND	163	126	1	647	ND	ND	ND
896	60	1	2	3	34	ND	328	92	1	143	ND	ND	ND
897	51	1	2	3	26	ND	107	80	1	135	ND	ND	ND
898	63	1	ND	3	12	ND	104	70	1	ND	ND	ND	ND
899	49	1	2	3	30	ND	80	67	1	96	ND	ND	ND
900	65	1	2	3	87.2	ND	200	70	1	140	ND	ND	ND
901	69	1	3	3	58.5	ND	57	54	1	160	ND	ND	ND
902	66	0	ND	2	4.5	ND	45	85	1	ND	ND	ND	ND
903	70	1	ND	3	39	ND	86	76	1	ND	ND	ND	ND
904	78	1	2	2	15	ND	233	120	ND	ND	ND	ND	ND
905	48	0	3	3	87.5	ND	63	68	1	ND	ND	ND	ND
906	58	0	ND	3	9.5	ND	128	69	1	ND	ND	ND	ND
907	70	1	ND	3	28.5	ND	107	70	1	ND	ND	ND	ND
908	66	1	1	3	21.5	ND	96	63	1	332	ND	ND	ND
909	55	0	ND	3	33	ND	75	45	ND	ND	ND	ND	ND
910	60	1	3	3	17.5	ND	100	82	1	ND	ND	ND	ND
911	36	0	ND	3	11	ND	424	49	1	ND	ND	ND	ND
912	59	1	ND	3	60	ND	62	35	1	350	ND	ND	ND
913	45	1	ND	ND	3.5	ND	139	90	ND	ND	ND	ND	ND
914	45	0	2	3	36	ND	145	55	1	78	ND	ND	ND
915	68	1	ND	3	37.5	ND	71	65	1	ND	ND	ND	ND
916	48	1	ND	3	53	ND	29	47	1	ND	ND	ND	ND
917	61	1	3	3	38	ND	156	74	1	535	ND	ND	ND
918	72	0	1	2	57	ND	182	102	1	112	ND	ND	ND
919	67	1	ND	3	32	ND	277	112	1	ND	ND	ND	ND
920	47	1	2	3	72	ND	77	74	2	187	0	1	0
921	63	1	ND	3	15	ND	116	45	2	ND	ND	ND	ND
922	69	1	2	2	19.5	ND	182	108	1	ND	ND	ND	ND
923	71	1	ND	3	6.5	ND	36	83	1	ND	ND	ND	ND
924	46	0	ND	2	30	ND	201	91	1	ND	ND	ND	ND
925	48	1	ND	2	9.5	ND	167	149	1	ND	ND	ND	ND
926	60	0	1	3	32	ND	102	56	1	ND	ND	ND	ND
927	74	1	3	3	86.5	ND	68	43	2	ND	ND	ND	ND
928	69	0	ND	3	ND	ND	148	85	1	108	ND	ND	ND
929	61	1	3	3	ND	ND	127	56	2	387	ND	ND	ND
930	43	0	2	3	38	ND	144	81	1	ND	ND	ND	ND
931	69	0	2	3	46.5	ND	232	58	1	96	ND	ND	ND
932	43	1	2	3	46	ND	62	61	1	180	ND	ND	ND
933	69	0	3	3	17	ND	156	58	2	220	ND	ND	ND
934	53	1	ND	3	50.5	ND	245	76	2	ND	ND	ND	ND
935	52	0	ND	3	1	ND	53	57	1	ND	ND	ND	ND
936	54	0	2	3	23	ND	60	73	1	108	ND	ND	ND
937	59	1	ND	3	39	ND	345	60	1	ND	ND	ND	ND
938	49	1	ND	3	47.5	ND	133	133	1	ND	ND	ND	ND
939	59	1	2	3	50.5	ND	148	84	1	218	ND	ND	ND
940	61	1	ND	3	26.5	ND	56	76	1	ND	ND	ND	ND
941	68	1	ND	3	97	ND	146	81	1	ND	ND	ND	ND
942	50	1	1	1	2.5	ND	180	158	1	160	ND	ND	ND
943	58	0	ND	3	22.5	ND	58	61	1	ND	ND	ND	ND
944	55	1	ND	3	64.5	ND	58	73	2	ND	ND	ND	ND
945	51	1	2	3	66	ND	65	86	1	ND	ND	ND	ND
946	70	0	ND	ND	44	ND	186	53	ND	ND	ND	ND	ND
947	56	1	ND	2	28	ND	125	88	1	ND	ND	ND	ND
948	49	1	1	3	35	ND	244	63	1	164	ND	ND	ND
949	60	1	ND	3	1.5	ND	161	61	1	ND	ND	ND	ND
950	54	1	ND	3	58.5	ND	135	81	1	ND	ND	ND	ND
951	67	0	ND	3	77	ND	77	76	2	ND	ND	ND	ND
952	60	0	ND	3	27	ND	544	111	1	167	ND	ND	ND
953	64	0	ND	3	35.5	ND	149	57	1	ND	ND	ND	ND
954	54	0	ND	3	71.5	ND	91	71	1	ND	ND	ND	ND
955	58	1	2	3	28.5	ND	130	69	1	346	ND	ND	ND
956	59	0	1	1	17.5	ND	186	130	1	94	ND	ND	ND
957	66	1	3	3	70.5	ND	159	109	2	81	ND	ND	ND
958	63	1	1	1	3.5	ND	183	123	1	93	ND	ND	ND
959	59	1	ND	3	85	ND	96	63	1	ND	ND	ND	ND
960	71	1	ND	ND	64	ND	83	87	ND	ND	ND	ND	ND
961	48	1	ND	3	23	ND	78	71	1	ND	ND	ND	ND
962	62	0	2	3	62.5	ND	148	71	1	294	ND	ND	ND
963	67	0	3	3	ND	ND	124	74	2	272	ND	ND	ND
964	68	0	3	3	ND	ND	384	74	2	ND	ND	ND	ND
965	62	0	1	1	28.5	ND	58	103	1	215	ND	ND	ND
966	68	1	ND	3	42.5	ND	79	56	2	ND	ND	ND	ND
967	63	1	ND	3	63	ND	113	71	1	ND	ND	ND	ND
968	66	0	2	2	4	ND	211	92	1	133	ND	ND	ND
969	66	1	ND	ND	46.5	ND	151	119	ND	ND	ND	ND	ND
970	58	1	ND	3	77	ND	104	49	1	ND	ND	ND	ND
971	64	1	3	3	8	ND	115	55	1	835	ND	ND	ND
972	61	0	3	3	55.5	ND	106	90	2	ND	ND	ND	ND
973	83	1	ND	3	0	ND	131	60	1	ND	ND	ND	ND
974	80	1	ND	3	22.5	ND	117	55	1	ND	ND	ND	ND
975	55	0	ND	3	45	ND	118	64	1	ND	ND	ND	ND
976	57	1	2	3	85.5	ND	65	57	2	2174	ND	ND	ND
977	59	1	ND	1	28	ND	108	131	1	ND	ND	ND	ND
978	48	0	3	3	0	ND	77	53	1	273	ND	ND	ND
979	56	0	ND	3	2	ND	118	45	1	ND	ND	ND	ND
980	67	0	ND	ND	8	ND	60	99	ND	ND	ND	ND	ND
981	67	1	ND	3	42	ND	178	27	1	ND	ND	ND	ND
982	49	1	ND	3	60.5	ND	60	77	1	ND	ND	ND	ND
983	49	0	3	3	57.5	ND	271	112	2	248	1	0	1
984	47	1	1	3	18	ND	112	116	1	77	ND	ND	ND
985	52	1	ND	3	36.5	ND	180	59	1	ND	ND	ND	ND
986	45	0	3	2	19.5	ND	219	126	2	225	ND	ND	ND
987	66	1	1	3	2	ND	39	57	1	176	ND	ND	ND
988	64	0	2	3	86	ND	219	49	1	117	ND	ND	ND
989	42	1	ND	3	59	ND	158	85	2	116	0	0	0
990	64	1	ND	3	24	ND	103	47	2	ND	ND	ND	ND
991	43	0	1	3	24	ND	138	73	1	120	ND	ND	ND
992	53	1	1	2	15	ND	55	132	1	ND	ND	ND	ND
993	70	1	ND	3	13.5	ND	106	78	2	202	ND	ND	ND
994	61	1	3	3	64.5	ND	163	44	2	ND	ND	ND	ND
995	58	0	2	3	79.5	ND	104	50	1	103	0	0	0
996	62	0	3	3	36	ND	99	41	1	142	ND	ND	ND
997	53	1	ND	2	51.5	ND	146	99	1	ND	ND	ND	ND
998	69	1	3	3	32	ND	95	114	2	288	ND	ND	ND
999	51	0	ND	3	52	ND	345	60	1	ND	ND	ND	ND
1000	55	1	ND	3	72	ND	147	70	1	179	ND	ND	ND
1001	44	0	ND	3	85	ND	80	63	1	184	ND	ND	ND
1002	62	1	3	3	59.5	ND	20	34	2	ND	ND	ND	ND
1003	69	1	ND	3	28	ND	262	77	1	315	ND	ND	ND
1004	52	1	3	3	50.5	ND	172	116	2	490	ND	ND	ND
1005	36	1	ND	3	79	ND	73	69	2	298	ND	ND	ND
1006	52	0	3	3	26.2	ND	80	57	2	121	ND	ND	ND
1007	74	1	2	3	44	ND	128	73	1	ND	ND	ND	ND
1008	61	1	1	3	33	ND	288	132	1	106	ND	ND	ND
1009	72	1	3	3	8.5	ND	135	96	2	2000	ND	ND	ND
1010	31	1	3	3	26.5	3.92	177	154	2	327	ND	ND	ND
1011	31	1	ND	ND	ND	ND	251	110	ND	ND	ND	ND	ND
1012	32	1	ND	ND	78	ND	178	54	ND	ND	ND	ND	ND
1013	33	1	1	2	9.5	2.61	267	121	1	186	1	ND	ND
1014	35	1	3	3	8.5	2.35	79	85	1	390	ND	ND	ND
1015	35	1	ND	ND	ND	ND	70	61	ND	ND	ND	ND	ND
1016	38	0	1	3	14	2.16	287	129	1	211	ND	ND	ND
1017	38	0	1	2	ND	2.34	432	113	1	188	ND	ND	ND
1018	40	1	ND	ND	ND	ND	110	82	ND	ND	ND	ND	ND
1019	41	1	2	ND	ND	2.21	132	81	1	ND	ND	ND	ND
1020	41	1	3	3	7.5	ND	206	18.1	1	1.2	ND	ND	ND
1021	41	0	3	1	34.5	2.67	299	123	1	281	ND	ND	ND
1022	41	0	ND	ND	ND	ND	112	77	ND	ND	ND	ND	ND
1023	41	1	ND	ND	23.4	ND	365	67	ND	ND	0	0	ND
1024	42	1	1	3	15	2.27	104	149	1	283	ND	ND	ND
1025	42	1	ND	ND	67.5	2.42	20	64	2	ND	ND	ND	ND
1026	43	0	ND	ND	20	2.25	55	76	1	168	1	1	1
1027	43	0	ND	ND	20.5	2.21	61	60	1	215	0	0	ND
1028	43	0	ND	ND	ND	ND	81	89	ND	ND	ND	ND	ND
1029	43	1	ND	ND	ND	ND	237	95	ND	ND	ND	ND	ND
1030	44	1	2	3	11.5	2.18	86	71	1	271	ND	ND	ND
1031	44	1	3	3	59	2.44	325	91	2	141	ND	ND	ND
1032	44	1	ND	3	1	ND	113	22.4	1	0.95	ND	ND	ND
1033	44	0	ND	ND	ND	ND	166	125	ND	ND	ND	ND	ND
1034	44	1	ND	ND	18.5	ND	304	108	ND	ND	ND	0	ND
1035	44	1	ND	1	30	2.55	382	143	1	125	ND	ND	ND
1036	45	0	1	1	36	2.15	196	127	1	179	0	0	0
1037	45	1	1	1	7	2.24	269	136	1	162	ND	ND	ND
1038	45	1	2	3	10	1.95	181	103	1	84	ND	ND	1
1039	45	0	3	3	56.5	2.36	190	57	1	287	ND	ND	1
1040	45	1	3	3	84.5	2.21	216	97	1	112	ND	1	ND
1041	45	1	ND	ND	ND	ND	214	62	ND	ND	ND	ND	ND
1042	46	1	1	ND	15.5	ND	259	31	1	0.95	ND	ND	ND
1043	46	0	2	3	62	2.4	119	73	1	138	ND	ND	ND
1044	46	1	2	2	25.5	2.36	131	102	1	117	ND	0	1
1045	46	1	3	ND	18	ND	116	14.8	1	0.25	ND	ND	ND
1046	46	0	3	3	79.5	2.37	304	62	2	173	ND	ND	ND
1047	46	0	ND	ND	ND	ND	358	79	ND	ND	ND	ND	ND
1048	47	0	ND	3	12	ND	65	126	ND	ND	ND	ND	ND
1049	47	0	ND	ND	39	2.53	112	66	1	148	1	1	ND
1050	47	0	ND	ND	ND	ND	121	55	ND	ND	ND	ND	ND
1051	47	1	ND	ND	ND	ND	171	97	ND	ND	ND	ND	ND
1052	47	1	ND	ND	25.5	1.91	172	94	1	113	0	ND	ND
1053	47	0	ND	ND	ND	ND	290	100	ND	ND	ND	ND	ND
1054	47	0	ND	ND	ND	ND	293	125	ND	ND	ND	ND	ND
1055	48	0	1	1	16	2	193	127	1	130	ND	ND	ND
1056	48	0	3	ND	45.5	ND	184	21.8	1	0.9	ND	ND	ND
1057	48	0	3	3	10	2.71	224	70	2	248	ND	ND	ND
1058	48	0	ND	ND	ND	ND	18	9.7	1	ND	ND	ND	ND
1059	48	0	ND	ND	ND	ND	124	63	ND	ND	ND	ND	ND
1060	48	1	ND	ND	ND	2.27	171	140	1	154	ND	ND	ND
1061	48	0	ND	ND	25.5	ND	198	127	ND	ND	ND	ND	ND
1062	48	1	ND	ND	ND	ND	200	122	ND	ND	ND	ND	ND
1063	48	0	ND	ND	ND	ND	209	90	ND	ND	ND	ND	ND
1064	49	0	1	3	53.5	2.54	202	98	1	151	ND	ND	ND
1065	49	1	2	3	38	2.33	174	114	1	113	ND	ND	ND
1066	49	0	2	3	29.5	3.3	359	114	1	188	ND	ND	1
1067	49	1	2	3	ND	1.97	371	121	1	190	ND	ND	ND
1068	49	1	3	1	ND	2.05	124	126	1	163	ND	ND	ND
1069	49	1	3	3	77.5	2.27	150	84	2	129	ND	ND	ND
1070	49	1	ND	ND	ND	ND	105	44	ND	ND	ND	ND	ND
1071	49	1	ND	ND	ND	ND	133	117	ND	ND	ND	ND	ND
1072	49	0	ND	ND	5	2.11	224	132	1	193	ND	ND	ND
1073	49	0	ND	ND	ND	ND	263	37.7	1	0.97	ND	ND	ND
1074	50	0	1	3	27.5	2.5	219	106	1	ND	ND	ND	ND
1075	50	1	ND	ND	ND	ND	165	92	ND	ND	ND	ND	ND
1076	50	0	ND	ND	ND	ND	275	104	ND	ND	ND	ND	ND
1077	51	0	1	ND	ND	2.36	206	127	1	176	ND	ND	ND
1078	51	0	2	3	68.5	2.32	98	76	1	181	ND	ND	ND
1079	51	1	3	3	23.5	3.07	399	93	2	211	ND	ND	ND
1080	51	1	ND	ND	ND	ND	134	80	ND	ND	ND	ND	ND
1081	51	0	ND	ND	ND	ND	184	88	ND	ND	ND	ND	ND
1082	51	0	ND	ND	23	ND	200	26.6	1	0.65	ND	ND	ND
1083	51	1	ND	3	ND	1.93	282	96	1	122	ND	ND	ND
1084	51	1	ND	ND	ND	ND	360	104	ND	ND	ND	ND	ND
1085	52	0	1	3	10.5	2.3	260	111	1	235	ND	ND	1
1086	52	1	2	3	23	1.92	146	93	1	117	ND	ND	ND
1087	52	0	2	2	ND	ND	344	130	ND	ND	ND	ND	ND
1088	52	0	3	3	ND	2.97	178	90	1	75	ND	ND	ND
1089	52	0	3	3	10.5	2.15	209	61	2	182	ND	0	ND
1090	52	1	ND	ND	28	2.12	199	85	1	149	ND	ND	ND
1091	52	0	ND	3	ND	ND	381	41.1	1	1.05	ND	ND	ND
1092	53	1	1	3	28	2.57	163	141	1	196	ND	ND	ND
1093	53	0	3	3	ND	2.38	88	80	1	266	1	ND	1
1094	53	1	3	3	21	3.08	120	131	2	204	ND	ND	ND
1095	53	0	ND	2	0	ND	83	27.6	1	1.84	ND	ND	ND
1096	53	1	ND	ND	16	ND	134	26.8	1	1.17	ND	ND	ND
1097	53	0	ND	ND	70	2.32	146	85.0	1	200	1	0	ND
1098	53	0	ND	ND	ND	ND	236	103	ND	ND	ND	ND	ND
1099	53	0	ND	ND	ND	ND	283	138	ND	ND	ND	ND	ND
1100	54	1	1	2	21.5	2.33	236	118	1	134	1	ND	ND
1101	54	1	1	3	15	2.1	238	144	1	131	1	1	1
1102	54	0	2	3	32	2.38	36	109	1	84	ND	ND	ND
1103	54	1	2	3	33	2	219	73	1	ND	ND	0	0
1104	54	1	3	3	ND	2.25	35	69	2	435	ND	ND	ND
1105	54	1	3	2	90.5	1.85	107	101	1	151	ND	ND	1
1106	54	0	3	3	82	2.01	111	97	1	178	ND	ND	ND
1107	54	1	3	3	18.5	1.91	149	60	1	225	ND	ND	ND
1108	54	0	3	ND	12	ND	217	21.2	1	0.95	ND	ND	ND
1109	54	1	3	3	53	3.3	290	101	2	133	ND	1	0
1110	54	1	ND	ND	ND	ND	125	129	ND	ND	ND	ND	ND
1111	54	1	ND	ND	1	ND	172	37.1	1	0.97	ND	ND	ND
1112	54	1	ND	ND	ND	ND	220	133	ND	ND	ND	ND	ND
1113	54	1	ND	ND	ND	2.39	225	155	1	182	ND	ND	ND
1114	54	0	ND	ND	ND	ND	231	138	ND	ND	ND	ND	ND
1115	54	1	ND	3	15.5	2.86	256	93	2	168	ND	ND	ND
1116	54	1	ND	ND	9	ND	618	31.6	1	1.19	ND	ND	ND
1117	55	1	1	3	ND	2.42	199	156	1	242	ND	ND	ND
1118	55	1	1	ND	ND	ND	261	140	ND	ND	ND	ND	ND
1119	55	0	3	3	49	2.57	175	133	1	121	ND	ND	ND
1120	55	1	3	3	66	2.23	207	50	2	188	1	ND	1
1121	55	1	3	3	47	2.74	292	131	1	153	0	0	0
1122	55	1	ND	ND	ND	ND	95	108	ND	ND	ND	ND	ND
1123	55	1	ND	ND	3.5	2.44	134	139	1	164	ND	1	ND
1124	56	1	1	3	ND	2.33	179	134	1	170	ND	ND	ND
1125	56	0	1	3	3.5	ND	249	138.8	1	1.55	ND	ND	ND
1126	56	1	2	ND	18	2.02	95	55	1	200	ND	ND	ND
1127	56	0	2	3	50	2.16	219	64	1	116	ND	1	ND
1128	56	0	ND	ND	ND	ND	82	73	ND	ND	ND	ND	ND
1129	56	1	ND	ND	ND	ND	128	67	ND	ND	ND	ND	ND
1130	56	1	ND	ND	ND	2.43	196	151	1	145	ND	ND	ND
1131	56	0	ND	ND	ND	2.36	228	140	1	166	ND	ND	ND
1132	56	0	ND	ND	ND	ND	252	107	ND	ND	ND	ND	ND
1133	57	1	2	ND	49.5	2.2	236	126	1	170	1	ND	1
1134	57	0	3	3	72.5	4.68	96	73	1	223	1	1	1
1135	57	1	3	3	16.5	2.16	344	79	1	178	ND	ND	ND
1136	57	0	ND	ND	2.5	2.23	115	102	1	167	1	ND	ND
1137	58	1	2	3	29.5	2.27	91	94	1	106	1	ND	0
1138	58	0	2	3	ND	2.37	140	81	1	111	ND	ND	ND
1139	58	1	3	3	40.5	ND	147	22.2	1	0.68	ND	ND	ND
1140	58	1	3	3	40.5	1.79	150	57	ND	ND	ND	ND	ND
1141	58	0	3	3	80	2.41	218	64	2	ND	ND	ND	ND
1142	58	1	ND	ND	55	2.66	27	74	2	1926	ND	ND	ND
1143	58	1	ND	ND	ND	ND	50	47	ND	ND	ND	ND	ND
1144	58	1	ND	ND	ND	ND	58	98	ND	ND	ND	ND	ND
1145	58	1	ND	ND	ND	ND	172	91	ND	ND	ND	ND	ND
1146	58	0	ND	ND	18	ND	182	131	ND	ND	0	0	ND
1147	58	1	ND	ND	ND	ND	196	89	ND	ND	ND	ND	ND
1148	59	1	1	3	25.5	1.88	316	149	1	211	0	0	0
1149	59	0	2	3	59	2.15	128	67	1	254	ND	ND	ND
1150	59	0	2	3	62.5	2	145	70	2	237	1	1	1
1151	59	0	2	3	9	2.4	206	79	1	228	ND	ND	ND
1152	59	1	3	3	28.4	2.3	148	96	1	91	ND	ND	ND
1153	59	1	3	3	26.5	2.74	161	100	2	195	ND	1	1
1154	59	1	3	3	38.5	2.1	184	119	1	200	ND	ND	ND
1155	59	0	3	3	26	2.07	204	102	1	144	ND	ND	ND
1156	59	1	ND	ND	ND	ND	56	71	ND	ND	ND	ND	ND
1157	59	1	ND	ND	ND	ND	149	67	ND	ND	ND	ND	ND
1158	59	0	ND	ND	ND	ND	171	110	ND	ND	ND	ND	ND
1159	59	1	ND	ND	ND	ND	174	118	ND	ND	ND	ND	ND
1160	59	1	ND	ND	ND	ND	263	101	ND	ND	ND	ND	ND
1161	60	1	1	3	13	2.36	124	126	1	221	ND	ND	1
1162	60	1	1	3	ND	2.27	164	134	1	146	ND	0	ND
1163	60	0	2	2	31	2.59	137	106	1	418	0	0	0
1164	60	0	2	1	ND	2.27	138	106	1	127	ND	ND	ND
1165	60	1	2	1	23.5	2.23	141	155	1	271	1	1	1
1166	60	1	2	2	52.5	2.48	188	112	1	78	ND	ND	ND
1167	60	1	2	3	40.5	2.11	205	89	1	257	1	ND	1
1168	60	1	2	3	ND	ND	215	41.6	1	1.46	ND	ND	ND
1169	60	0	3	3	88	2.09	33	53	1	130	1	0	1
1170	60	0	3	3	36	2.36	72	77	1	137	1	ND	1
1171	60	0	3	3	28.8	2.12	224	68	2	268	ND	ND	ND
1172	60	1	ND	ND	ND	ND	82	47	ND	ND	ND	ND	ND
1173	60	1	ND	ND	ND	ND	131	66	ND	ND	ND	ND	ND
1174	60	1	ND	ND	ND	ND	136	53	ND	ND	ND	ND	ND
1175	60	1	ND	ND	40	2.1	179	72	1	116	ND	ND	ND
1176	60	1	ND	ND	ND	ND	200	29.5	1	ND	ND	ND	ND
1177	60	1	ND	ND	ND	ND	273	123	ND	ND	ND	ND	ND
1178	61	1	1	3	ND	2.15	156	141	1	138	0	0	0
1179	61	0	1	3	7.5	2.36	222	124	1	173	1	0	ND
1180	61	1	1	1	28	2.29	240	131	1	229	ND	ND	0
1181	61	1	2	3	3	2.01	204	114	1	184	ND	ND	ND
1182	61	1	2	3	24.5	2.17	233	64	1	180	1	0	1
1183	61	0	3	3	83	2.33	124	65	2	164	ND	ND	ND
1184	61	1	3	3	86	2.33	125	69	2	167	ND	ND	1
1185	61	1	3	3	52	2.44	129	67	2	143	ND	1	1
1186	61	0	3	3	30.5	2.06	161	89	1	198	1	ND	ND
1187	61	0	3	3	44.5	2.67	165	129	1	204	ND	ND	1
1188	61	1	ND	3	12	ND	45	16.5	1	0.3	ND	ND	ND
1189	61	1	ND	ND	ND	ND	112	144	ND	ND	ND	ND	ND
1190	61	1	ND	ND	ND	ND	131	144	ND	ND	ND	ND	ND
1191	61	1	ND	ND	ND	ND	173	109	ND	ND	ND	ND	ND
1192	61	0	ND	ND	ND	ND	178	96	ND	ND	ND	ND	ND
1193	61	1	ND	3	ND	2.29	188	103	1	268	1	0	ND
1194	61	1	ND	ND	ND	ND	201	79	ND	ND	ND	ND	ND
1195	61	1	ND	ND	ND	ND	204	146	ND	ND	ND	ND	ND
1196	61	0	ND	ND	ND	ND	206	73	ND	ND	ND	ND	ND
1197	61	1	ND	ND	ND	ND	207	143	ND	ND	ND	ND	ND
1198	61	1	ND	ND	ND	ND	252	108	ND	ND	ND	ND	ND
1199	62	0	1	3	8	2.12	283	122	1	217	ND	ND	ND
1200	62	1	2	3	6	2.35	191	120	1	ND	ND	ND	ND
1201	62	1	2	3	12	ND	193	26.2	1	1.11	ND	ND	ND
1202	62	1	3	3	47	ND	25	20	1	ND	ND	ND	ND
1203	62	0	3	3	ND	3.09	151	73	2	163	1	1	1
1204	62	1	3	ND	ND	ND	234	30.4	1	1.05	ND	ND	ND
1205	62	0	ND	ND	39	ND	139	18.6	1	0.8	ND	ND	ND
1206	62	1	ND	ND	33	2.22	212	85	1	262	1	ND	ND
1207	62	1	ND	ND	ND	ND	222	106	ND	ND	ND	ND	ND
1208	62	1	ND	ND	7	2.29	253	100	1	259	ND	ND	ND
1209	62	1	ND	ND	59	ND	291	63	ND	ND	ND	ND	ND
1210	62	0	ND	3	ND	ND	325	119	ND	ND	ND	0	ND
1211	62	1	ND	ND	ND	ND	329	105	ND	ND	ND	ND	ND
1212	63	0	2	3	63	2.45	130	86	1	196	1	ND	1
1213	63	1	3	3	44	2.51	114	80	1	160	1	ND	1
1214	63	0	3	3	40.5	2.24	120	87	2	169	ND	ND	ND
1215	63	0	3	3	80	3.05	161	57	1	209	1	ND	ND
1216	63	1	3	3	68	2.63	181	62	2	136	ND	ND	ND
1217	63	1	3	1	18	2.31	195	112	2	155	ND	1	ND
1218	63	1	ND	ND	ND	ND	36	68	ND	ND	ND	ND	ND
1219	63	0	ND	ND	ND	ND	87	63	ND	ND	ND	ND	ND
1220	63	1	ND	ND	4	ND	104	24	1	1.59	ND	ND	ND
1221	63	1	ND	ND	ND	ND	126	113	ND	ND	ND	ND	ND
1222	63	1	ND	ND	26	ND	126	79	ND	ND	ND	ND	ND
1223	63	1	ND	ND	35	ND	144	104	ND	ND	0	1	ND
1224	63	1	ND	ND	ND	ND	152	94	ND	ND	ND	ND	ND
1225	63	1	ND	ND	ND	ND	171	69	ND	ND	ND	ND	ND
1226	63	1	ND	3	62	2.81	217	120	2	150	ND	1	1
1227	63	1	ND	ND	31.5	2.52	462	115	1	139	ND	ND	ND
1228	64	0	1	2	27	2.11	134	96	1	154	ND	0	1
1229	64	1	1	ND	ND	2.3	161	119	1	199	ND	ND	ND
1230	64	1	1	3	13	2.35	240	135	1	158	0	0	0
1231	64	1	1	3	18	2.22	382	106	1	152	ND	ND	ND
1232	64	0	2	3	ND	ND	123	21.5	1	ND	ND	ND	ND
1233	64	0	3	3	29	2.36	147	74	2	153	ND	ND	ND
1234	64	0	3	3	0	ND	152	39.5	1	0.97	ND	ND	ND
1235	64	1	ND	ND	73	2	30	40	1	ND	1	1	1
1236	64	1	ND	2	ND	ND	112	23.9	1	0.99	ND	ND	ND
1237	64	0	ND	ND	ND	ND	141	89	ND	ND	ND	ND	ND
1238	64	1	ND	ND	15	ND	207	29.1	1	1.21	ND	ND	ND
1239	64	1	ND	ND	ND	ND	230	79	ND	ND	ND	ND	ND
1240	64	1	ND	3	48	ND	247	19.8	1	0.57	ND	ND	ND
1241	64	1	ND	ND	ND	ND	372	130	ND	ND	ND	ND	ND
1242	64	0	ND	ND	ND	ND	696	108	ND	ND	ND	ND	ND
1243	65	1	1	1	12.5	2.33	139	111	1	134	ND	ND	ND
1244	65	0	1	2	45	2.39	186	116	1	191	ND	ND	ND
1245	65	0	1	1	19.5	2.11	255	110	1	156	ND	ND	ND
1246	65	0	3	3	38	2.44	88	81	2	192	ND	ND	ND
1247	65	1	3	3	22.5	2.03	108	64	1	239	ND	ND	ND
1248	65	1	3	3	ND	2.15	240	85	2	481	ND	ND	ND
1249	65	0	3	ND	25	2.5	242	76	1	116	1	ND	1
1250	65	1	ND	3	42.5	2.28	73	72	2	230	ND	ND	ND
1251	65	0	ND	ND	ND	ND	218	67	ND	ND	ND	ND	ND
1252	65	1	ND	ND	ND	ND	223	52	ND	ND	ND	ND	ND
1253	65	1	ND	ND	ND	ND	277	122	ND	ND	ND	ND	ND
1254	66	0	1	3	21	2.16	115	114	1	179	1	ND	1
1255	66	0	2	3	48	2.02	44	47	1	158	1	ND	0
1256	66	0	2	3	8.5	2.26	153	129	1	128	1	ND	ND
1257	66	1	2	3	ND	3.27	160	97	1	157	ND	ND	ND
1258	66	1	2	3	15.5	2.32	333	96	1	ND	1	ND	ND
1259	66	1	3	3	43.5	ND	77	19.3	1	0.81	ND	ND	ND
1260	66	1	3	ND	17	2.31	99	78	1	101	ND	ND	ND
1261	66	1	3	1	35	2.15	187	142	2	233	1	ND	ND
1262	66	1	3	3	68.5	2.3	192	75	1	179	1	1	1
1263	66	0	3	3	32.5	2.58	225	77	2	186	ND	1	ND
1264	66	1	3	3	61	2.48	235	71	1	191	1	1	1
1265	66	1	3	3	81	2.27	334	103	1	180	ND	ND	ND
1266	66	0	ND	ND	ND	ND	31	77	ND	ND	ND	ND	ND
1267	66	1	ND	ND	68	2.24	114	78	1	180	1	1	ND
1268	66	1	ND	3	5	ND	152	28.5	1	0.75	ND	ND	ND
1269	66	0	ND	ND	ND	ND	170	109	ND	ND	ND	ND	ND
1270	66	0	ND	ND	ND	ND	382	26.6	1	1.41	ND	ND	ND
1271	67	0	2	3	ND	2.5	63	145	1	267	ND	ND	ND
1272	67	0	2	2	32.5	2.27	134	101	1	203	ND	ND	ND
1273	67	1	2	3	28.5	ND	177	27.1	1	0.93	ND	ND	ND
1274	67	0	2	1	11.5	2.22	249	138	1	236	ND	ND	ND
1275	67	0	3	3	49.5	2.2	72	67	1	102	ND	ND	ND
1276	67	1	3	3	16	1.94	87	61	2	142	ND	ND	ND
1277	67	0	3	3	72	2.83	97	87	1	521	0	ND	ND
1278	67	0	3	3	37.5	2.17	135	78	1	248	ND	ND	ND
1279	67	0	3	3	20.5	2.25	232	107	2	156	ND	ND	1
1280	67	0	3	3	58	2.43	343	94	2	206	ND	1	1
1281	67	0	3	3	24.5	2.18	429	92	1	146	ND	1	ND
1282	67	1	ND	ND	ND	ND	167	94	ND	ND	ND	ND	ND
1283	67	1	ND	ND	ND	ND	167	136	ND	ND	ND	ND	ND
1284	67	0	ND	ND	ND	ND	173	94	ND	ND	ND	ND	ND
1285	67	0	ND	ND	ND	ND	277	62	ND	ND	ND	ND	ND
1286	68	0	2	3	ND	1.95	87	112	1	207	ND	ND	ND
1287	68	1	2	2	32.5	1.96	283	100	1	93	ND	ND	ND
1288	68	0	3	3	24.5	3.07	117	78	2	75	ND	ND	ND
1289	68	1	3	3	47.5	2.32	187	98	2	ND	1	0	ND
1290	68	1	3	2	21.5	2.42	196	118	2	238	ND	ND	ND
1291	68	1	ND	ND	ND	ND	118	63	ND	ND	ND	ND	ND
1292	68	1	ND	ND	19	ND	211	30.9	1	ND	ND	ND	ND
1293	68	1	ND	ND	ND	ND	217	122	ND	ND	ND	ND	ND
1294	68	0	ND	3	6	ND	377	20.9	1	1.08	ND	ND	ND
1295	68	1	ND	ND	ND	ND	395	68	ND	ND	ND	ND	ND
1296	69	1	1	3	64	1.98	196	104	1	ND	ND	ND	ND
1297	69	0	2	3	28.5	2.47	117	124	1	177	ND	ND	1
1298	69	0	2	2	6.5	1.99	118	94	1	ND	1	1	ND
1299	69	0	2	3	49	2.17	239	123	1	97	0	0	0
1300	69	1	3	3	74	2.22	94	68	1	118	ND	ND	ND
1301	69	0	3	3	19	2.01	132	70	1	130	1	1	ND
1302	69	1	3	3	43	3.07	270	89	2	361	ND	ND	ND
1303	69	1	3	2	25	2.06	382	93	1	130	ND	ND	ND
1304	69	1	ND	ND	40.5	ND	100	66	ND	ND	0	0	ND
1305	69	0	ND	3	42	2.23	122	47	2	219	1	0	ND
1306	70	0	1	1	13.5	ND	173	125	ND	ND	ND	ND	ND
1307	70	1	3	3	89	2.79	138	76	1	87	ND	ND	ND
1308	70	0	ND	ND	14.5	2.61	38	74	1	333	ND	ND	1
1309	71	0	2	2	20	2.2	189	140	1	188	ND	ND	1
1310	71	0	2	3	8.5	2.28	209	114	1	151	ND	ND	ND
1311	71	1	2	2	15.5	2.2	235	142	1	271	ND	ND	ND
1312	71	1	3	3	22.5	2.54	79	106	2	203	1	ND	ND
1313	71	1	3	3	39.5	2.34	159	85	2	153	ND	ND	ND
1314	71	0	3	2	9	2.6	198	85	1	170	ND	ND	ND
1315	71	1	ND	ND	5.5	ND	147	35	1	0.51	ND	ND	ND
1316	71	1	ND	ND	49	ND	213	102	ND	ND	1	1	ND
1317	71	1	ND	ND	ND	ND	276	119	ND	ND	ND	ND	ND
1318	71	0	ND	ND	ND	ND	293	115	ND	ND	0	0	ND
1319	72	0	3	2	20.5	2.13	163	86	1	254	ND	ND	ND
1320	72	0	ND	ND	ND	ND	134	67	ND	ND	ND	ND	ND
1321	72	1	ND	ND	53.4	ND	162	86	ND	ND	0	0	ND
1322	72	1	ND	ND	11.5	ND	167	104	ND	ND	0	0	ND
1323	72	1	ND	ND	4	2.09	193	83	2	168.6	ND	ND	ND
1324	72	0	ND	ND	ND	ND	419	95	ND	ND	ND	ND	ND
1325	73	1	1	3	ND	2.13	59	72	1	174	ND	ND	ND
1326	73	0	1	3	ND	2.23	403	101	1	124	ND	ND	ND
1327	73	1	ND	ND	39.5	ND	101	62	ND	ND	0	0	ND
1328	73	0	ND	ND	ND	ND	176	106	ND	ND	ND	ND	ND
1329	74	1	2	3	98	2.13	112	72	1	372	ND	0	ND
1330	74	0	3	3	ND	3.17	187	110	2	496	ND	ND	ND
1331	74	1	ND	ND	ND	ND	169	99	ND	ND	ND	ND	ND
1332	74	1	ND	ND	ND	ND	176	122	ND	ND	ND	ND	ND
1333	74	1	ND	ND	ND	ND	196	90	ND	ND	ND	ND	ND
1334	75	1	2	2	18	2.2	172	87	1	270	ND	ND	ND
1335	75	1	2	3	12	2.65	243	161	1	173	ND	1	ND
1336	75	0	3	3	73	2.55	41	60	1	152	ND	ND	ND
1337	76	0	2	2	45.5	2.28	150	119	1	116	1	1	1
1338	76	0	2	3	48.5	2.42	259	81	1	100	ND	1	ND
1339	76	1	3	3	30	ND	76	20.6	1	0.68	ND	ND	ND
1340	76	1	3	3	51	2.5	143	72	1	113	ND	1	ND
1341	76	0	ND	ND	ND	ND	240	133	ND	ND	ND	ND	ND
1342	76	0	ND	ND	57	1.99	359	77	2	144	0	0	ND
1343	77	1	2	3	83.5	2.27	163	73	1	110	ND	ND	ND
1344	77	1	ND	ND	ND	ND	22	110	ND	ND	ND	ND	ND
1345	77	1	ND	ND	ND	ND	48	92	ND	ND	ND	ND	ND
1346	77	0	ND	3	58.5	2.87	103	70	2	ND	ND	ND	ND
1347	77	1	ND	ND	ND	ND	300	75	ND	ND	ND	ND	ND
1348	78	1	3	3	ND	2.09	149	97	2	98	ND	ND	ND
1349	78	1	ND	ND	ND	ND	107	73	ND	ND	ND	ND	ND
1350	78	0	ND	ND	ND	ND	164	63	ND	ND	ND	ND	ND
1351	78	0	ND	ND	ND	ND	356	93	ND	ND	ND	ND	ND
1352	79	1	2	3	25	1.98	130	75	1	289	ND	1	ND
1353	79	1	2	2	17.5	2.25	156	125	1	98	ND	ND	0
1354	83	0	3	3	10	1.95	174	50	2	98	ND	ND	ND
1355	84	1	2	2	17.5	2.12	104	91	1	142	ND	ND	ND
1356	85	1	3	3	ND	2.96	300	110	2	232	1	1	1
1357	86	0	3	3	48	2.09	1325	100	2	171	ND	ND	ND
1358	86	1	ND	ND	ND	ND	46	80	ND	ND	ND	ND	ND
1359	87	1	ND	ND	36	ND	159	68	ND	ND	0	0	ND
1360	33	1	3	3	ND	3.86	218	119	2	220	0	0	0
1361	34	0	3	3	10	3.18	189	90	1	232	1	1	1
1362	34	1	ND	ND	ND	ND	30	108	ND	ND	ND	ND	ND
1363	36	1	2	3	24.5	2.23	101	114	1	250	ND	1	1
1364	41	0	3	2	33.5	2.56	115	85	1	106	ND	ND	1
1365	42	1	1	3	23	2.22	164	118	1	125	0	0	0
1366	43	1	2	3	28	2.18	230	122	2	174	ND	ND	ND
1367	44	0	1	3	25	2.32	235	110	1	205	ND	1	1
1368	44	1	3	3	46.5	2.68	201	103	2	166	1	0	1
1369	45	1	3	3	74.5	2.26	180	60	2	120	1	1	1
1370	45	0	3	3	1.5	2.29	361	113	1	160	ND	1	1
1371	47	0	3	3	34	2.21	168	62	2	229	1	1	1
1372	48	0	1	3	13.5	2.33	238	111	1	188	1	1	ND
1373	48	1	3	3	15.5	2.2	161	99	1	ND	0	0	0
1374	48	0	3	3	30.5	2.27	186	92	1	158	ND	ND	ND
1375	49	0	1	3	31	2.36	180	105	1	214	ND	1	ND
1376	49	0	2	2	1.5	2.39	324	130	1	252	ND	ND	1
1377	50	1	1	3	ND	2.11	204	133	1	208	ND	ND	0
1378	50	1	1	3	6	2.36	364	108	1	63	ND	ND	ND
1379	50	0	3	3	ND	2.28	104	70	1	577	ND	ND	ND
1380	51	1	2	3	73	2.26	244	103	1	163	ND	ND	0
1381	51	1	2	3	49	2.2	382	103	1	211	ND	0	1
1382	51	0	3	3	21	ND	189	82	1	ND	ND	ND	ND
1383	52	1	2	2	20	2.11	105	117	1	195	ND	0	0
1384	52	1	2	3	39	2.14	160	97	1	135	1	ND	ND
1385	53	0	3	3	65.6	2.37	38	138	1	ND	ND	ND	ND
1386	53	1	3	3	29	2.82	88	81	2	188	ND	0	0
1387	53	1	3	3	16	2.3	184	102	2	115	ND	ND	ND
1388	54	1	1	3	13	2.17	139	139	1	164	ND	ND	1
1389	55	0	2	3	22.5	2.04	243	127	1	163	ND	ND	1
1390	55	0	2	3	ND	2.38	325	112	1	181	ND	ND	ND
1391	55	0	3	3	51.5	2.45	100	84	2	208	1	1	ND
1392	55	0	3	3	50	2.24	177	98	1	193	1	0	1
1393	55	0	3	3	ND	2.13	219	71	2	182	ND	0	ND
1394	56	1	3	3	31.5	3.83	43	98	2	327	ND	ND	1
1395	56	0	3	3	21.5	3.37	152	85	2	269	0	0	0
1396	56	1	ND	3	23.5	2.04	321	87	2	224	ND	ND	ND
1397	57	0	1	2	ND	2.35	127	121	1	201	ND	1	ND
1398	57	0	3	3	3	2.26	238	114	1	154	0	0	0
1399	57	0	3	3	40.5	2.67	256	107	1	184	ND	ND	ND
1400	58	0	1	3	9	1.99	232	100	1	111	ND	ND	0
1401	58	1	1	1	19	2.3	262	140	1	250	ND	ND	1
1402	58	1	1	3	18.5	2.44	279	149	1	160	1	ND	1
1403	58	0	3	2	31.5	1.75	91	81	2	177	1	1	ND
1404	58	0	3	3	25	2.26	256	69	2	164	ND	ND	1
1405	59	0	2	3	38.5	2.49	200	85	1	135	ND	1	ND
1406	60	0	1	3	ND	2.35	248	126	1	167	ND	ND	ND
1407	60	0	2	3	31.5	2.29	159	93	1	391	ND	ND	ND
1408	60	1	2	1	27	2.27	195	110	1	117	1	0	ND
1409	60	0	3	3	46.5	2.08	73	61	1	263	ND	0	1
1410	60	0	3	3	84.5	2.46	102	66	2	120	1	ND	ND
1411	60	1	3	3	25.5	2.4	213	83	1	86	1	0	ND
1412	61	0	1	1	ND	2.3	122	107	1	218	ND	1	0
1413	61	1	2	3	ND	2.27	58	104	1	272	ND	ND	1
1414	61	1	3	3	48	2.75	85	92	1	126	ND	ND	ND
1415	61	1	3	3	ND	2.24	130	78	2	232	1	ND	1
1416	61	1	3	3	47.5	2.02	425	82	1	ND	ND	ND	ND
1417	62	1	1	3	ND	2.03	213	95	1	165	ND	ND	ND
1418	62	1	2	3	66	2.43	90	39	1	161	ND	ND	ND
1419	62	0	3	3	54.1	2.4	240	74	2	322	ND	0	ND
1420	63	1	3	3	42	1.93	50	76	2	124	1	1	0
1421	63	1	3	3	54.5	2.75	104	79	2	223	0	ND	1
1422	64	1	2	2	21	2.12	119	86	1	106	1	1	1
1423	64	1	2	3	30	2.32	138	141	1	109	ND	ND	1
1424	64	1	3	3	37.5	2.03	63	79	1	158	ND	ND	ND
1425	64	1	3	3	70.5	2.52	93	86	2	917	1	ND	ND
1426	64	1	3	3	ND	1.92	158	50	1	135	ND	ND	ND
1427	64	1	ND	3	41	2.27	160	158	1	134	1	ND	1
1428	65	0	1	3	13	2.18	188	117	1	143	ND	ND	ND
1429	65	1	1	2	20	2.19	227	109	1	191	ND	0	1
1430	65	1	2	2	22.5	2.17	139	97	1	229	ND	ND	ND
1431	66	0	2	3	51	2.19	278	100	1	160	1	1	1
1432	66	0	3	3	22.5	2.56	116	53	2	120	1	ND	ND
1433	67	0	1	3	3	2.13	159	105	1	106	0	0	0
1434	67	0	1	2	10.5	2.24	189	87	1	190	0	0	0
1435	67	0	1	3	26	2.31	203	112	1	246	1	ND	ND
1436	67	1	2	3	ND	2.02	94	105	1	128	1	ND	1
1437	67	0	2	3	28	2.7	152	73	1	89	ND	0	1
1438	67	1	2	3	10.5	2.16	182	127	1	158	ND	0	ND
1439	67	1	3	3	69	1.63	12	65	1	193	ND	ND	ND
1440	68	0	2	3	48.3	2.09	223	149	1	95	1	ND	1
1441	68	1	3	3	61.5	1.98	85	97	1	135	ND	1	1
1442	69	0	3	3	95	2.22	98	73	1	82	1	ND	1
1443	71	0	2	3	39	2.26	83	80	1	145	1	1	1
1444	71	1	2	3	29	2.3	188	124	1	161	ND	1	1
1445	71	0	3	3	15.5	1.86	163	67	2	444	1	ND	ND
1446	72	1	3	1	20	2.23	227	113	2	159	ND	ND	ND
1447	73	1	3	3	70.5	2.39	8	91	2	2516	0	ND	ND
1448	73	1	3	3	43	1.89	163	62	1	160	1	ND	1
1449	73	1	3	3	78	2.48	168	97	ND	225	ND	ND	ND
1450	73	1	3	3	15	2.33	214	80	2	164	ND	ND	ND
1451	73	1	3	3	70	2.09	240	62	1	71	1	1	ND
1452	74	0	3	3	22	2.27	145	65	1	130	0	0	ND
1453	74	1	3	3	51	2.04	179	82	1	75	ND	1	1
1454	75	0	3	3	88	2.58	104	86	2	337	1	ND	1
1455	75	1	3	3	ND	1.91	111	98	2	949	ND	ND	ND
1456	75	0	3	3	44.5	2.26	141	79	1	195	ND	ND	ND
1457	75	1	3	3	5	1.92	203	124	2	204	ND	ND	ND
1458	75	0	3	3	6	2.3	452	95	1	217	ND	ND	ND
1459	77	1	3	3	57	2.42	98	69	1	96	ND	ND	ND
1460	77	1	3	3	61.5	2.21	157	61	1	250	1	ND	ND
1461	77	1	3	3	15	2.05	260	69	1	158	ND	ND	ND
1462	79	0	3	3	20.5	2.26	134	80	1	115	ND	1	ND
1463	80	1	2	2	35.5	2.16	175	109	1	104	ND	ND	ND
1464	81	1	3	3	48	2.01	108	64	2	17	ND	ND	1
1465	81	0	3	3	63	2.09	114	86	1	105	ND	ND	ND
1466	81	0	3	3	8	2.35	114	60	1	110	1	1	1
1467	81	1	3	2	47.5	2.07	155	101	2	156	ND	1	1
1468	83	1	3	3	60.5	1.72	185	74	2	163	ND	1	1

## Sheet: Fig 1c-d
Fig 1c, d	OS statues: death, 0, false; 1, true			PFS statues: progression, 0, false; 1, true
Patients' number	Platelet counts (X109/L)	ISS stage	OS (Months)	OS statues	PFS (Months)	PFS statues
1	17	2	2	1	2	1
2	20	2	14	1	14	1
3	20	2	12	1	9	1
4	22	2	1	0	1	0
5	30	2	17.5	1	14	1
6	39	2	44	1	27	1
7	39	1	94	0	94	0
8	39	1	52	1	39	1
9	40	1	18	1	18	1
10	44	2	74	0	74	0
11	48	2	3	1	2	1
12	48	2	29	1	29	1
13	49	2	21	1	14	1
14	50	2	106	0	54	1
15	51	2	1	1	1	1
16	55	1	73	1	73	1
17	57	2	36	1	4	1
18	57	2	5	1	4	1
19	57	2	62	1	23	1
20	57	1	4	0	4	0
21	58	1	17	0	17	0
22	59	1	90	0	72	1
23	60	2	52	1	52	1
24	60	1	18	0	18	0
25	61	2	94	0	78	1
26	61	1	15	0	12	1
27	62	2	7	1	7	1
28	63	2	24	1	24	1
29	64	1	13	0	13	0
30	65	2	30	1	30	1
31	65	2	15	1	6	1
32	67	2	15.5	0	15.5	0
33	67	1	39	1	38	1
34	68	2	6	1	4	1
35	68	1	83.5	1	55.5	1
36	69	2	18.5	1	16	1
37	70	2	1	0	1	0
38	70	2	4.5	1	4.5	1
39	71	2	28.2	1	8	1
40	71	1	32	1	30.5	1
41	73	2	26.5	1	26.5	1
42	74	2	8	1	7	1
43	74	2	22	1	22	1
44	75	2	24	1	24	1
45	76	2	29	0	22.5	1
46	77	2	5	1	3	1
47	77	1	102	0	92	0
48	77	1	51.5	0	22	1
49	77	1	35	0	35	0
50	79	1	105	0	95	0
51	80	2	20	1	20	1
52	83	2	54.5	0	43	1
53	83	2	11	1	11	1
54	84	1	54	0	54	1
55	85	2	17	0	17	0
56	86	1	6	0	6	0
57	86	1	14	0	14	0
58	89	2	14	0	14	0
59	89	2	16	0	16	0
60	89	2	31	1	20	1
61	89	2	7	1	7	0
62	92	2	28	0	28	0
63	92	1	21	1	11	1
64	93	2	5	0	5	0
65	94	2	9.5	0	3.5	1
66	95	1	9.5	0	9.5	0
67	96	2	9	0	9	0
68	96	1	38.5	1	38.5	1
69	96	1	56	1	56	1
70	97	2	12.5	0	12.5	0
71	100	2	54	1	25	1
72	100	1	103	0	60	1
73	101	2	26	0	26	0
74	102	2	20	0	20	0
75	102	2	31	1	26	1
76	102	2	25	1	25	1
77	102	1	34	1	34	1
78	103	2	18	0	18	0
79	103	2	13	0	13	0
80	104	2	1	1	1	1
81	104	1	15	0	15	0
82	104	1	76	0	76	0
83	106	2	23	1	23	1
84	107	2	3	0	3	0
85	107	2	42	0	42	0
86	107	2	60	0	60	0
87	107	2	10	1	10	1
88	108	2	1	0	1	0
89	108	1	6	0	6	0
90	109	1	9	0	9	0
91	110	2	41	0	30	1
92	111	2	66	0	66	0
93	111	2	14	0	14	0
94	111	2	5	0	5	0
95	111	2	39	1	39	1
96	111	2	35	1	25	1
97	112	2	15	1	13	1
98	112	2	28.1	1	10.8	1
99	112	1	13	0	13	0
100	112	1	14	1	14	1
101	113	1	32	0	32	0
102	122	2	10.5	0	10.5	0
103	123	2	37	0	37	0
104	123	2	49	0	34	1
105	123	1	2	0	2	0
106	123	1	16	1	14	1
107	124	2	26	0	26	0
108	124	2	1	0	1	0
109	124	2	11	0	11	0
110	124	1	21	1	21	1
111	125	2	12.5	0	11.5	1
112	125	2	23	1	23	1
113	125	2	14	1	14	1
114	126	1	30	0	30	0
115	127	2	13.5	0	13.5	0
116	127	2	17.5	1	17.5	1
117	127	2	3	1	3	1
118	127	1	31	0	31	0
119	128	2	136	0	15	1
120	129	2	11	1	11	1
121	130	2	22	1	22	1
122	131	2	21	0	21	0
123	131	2	64	0	64	0
124	132	1	35	0	35	0
125	133	2	60.5	0	36	1
126	134	2	15	1	10	1
127	134	1	37.5	1	37.5	1
128	135	2	48	0	12	1
129	135	2	1.5	1	1.5	1
130	135	2	20.5	1	20.5	1
131	136	2	15.5	0	15.5	0
132	136	1	46.5	0	9	1
133	137	2	15	0	15	0
134	137	2	46.5	0	36	1
135	137	2	12	0	12	0
136	137	1	45	0	45	0
137	137	1	31	0	31	0
138	138	2	60	0	60	1
139	138	1	27	1	27	1
140	140	1	83	1	28	1
141	141	2	36	0	36	0
142	141	2	25	1	25	1
143	141	1	13	0	13	0
144	141	1	63	0	48	1
145	142	1	25.5	0	25.5	0
146	143	1	73	0	40	1
147	144	2	136	0	136	0
148	144	2	26	0	26	0
149	144	2	12.5	0	10	1
150	144	2	2	1	2	1
151	144	2	27.5	1	13.6	1
152	144	1	29.5	1	27	1
153	145	2	48	1	7	1
154	145	1	16	0	16	0
155	145	1	57	0	57	0
156	146	2	24	1	24	1
157	147	2	13	0	13	0
158	147	2	12.5	1	12.5	1
159	147	1	1	0	1	0
160	148	2	33.5	0	25	0
161	148	2	50.5	0	48	1
162	148	2	16	0	15	0
163	148	2	48	1	48	1
164	148	2	3	1	3	1
165	149	2	13	0	8	1
166	149	1	68	0	46	1
167	149	1	118	0	93.5	1
168	150	2	43.5	0	43.5	0
169	153	1	13	0	13	0
170	154	2	15	0	15	0
171	154	2	20	0	21	0
172	154	2	40	1	47	1
173	154	1	50.5	0	38.5	1
174	156	2	46	0	46	0
175	156	2	11.5	0	11.5	0
176	157	2	45	0	26	1
177	157	2	78	0	78	0
178	157	2	53.5	0	53.5	0
179	157	1	32	0	32	0
180	158	2	40	1	7	1
181	158	2	26	1	26	1
182	159	1	12.5	0	7.5	1
183	161	2	5	1	5	0
184	161	1	16.5	1	13	1
185	163	2	40	1	36.5	1
186	163	2	74	1	74	0
187	163	1	32	1	32	1
188	164	1	32	0	32	0
189	165	2	40	0	25	1
190	165	2	47	1	47	1
191	165	1	41	0	41	0
192	166	2	34	0	18	1
193	166	2	32.5	0	32.5	0
194	167	2	20	0	19	1
195	167	2	41	0	41	0
196	167	2	14	1	14	1
197	168	2	22	0	11	0
198	168	2	1	0	1	0
199	168	1	48	0	48	0
200	169	2	1	0	1	0
201	170	2	70.5	1	70.5	1
202	170	2	39	1	39	1
203	170	1	53	0	53	0
204	171	2	48	0	48	0
205	173	2	10	0	10	0
206	174	2	20.5	1	12	1
207	175	2	29	0	29	0
208	175	2	54	0	54	1
209	175	2	11	0	11	0
210	175	1	13	0	13	0
211	177	2	87	0	87	0
212	177	2	4	1	4	1
213	178	2	69	0	69	0
214	179	2	34	0	34	0
215	180	1	53	1	53	1
216	180	1	7	1	7	1
217	181	2	29	1	8	1
218	181	1	45	0	45	0
219	182	2	1	0	1	0
220	182	2	1	0	1	0
221	182	1	8	0	8	0
222	183	2	16	0	16	0
223	183	1	41	0	41	0
224	185	2	22	0	22	0
225	185	1	3.5	0	3.5	0
226	186	1	133.5	0	78	1
227	187	2	52.5	0	52.5	0
228	187	2	6	0	6	0
229	187	2	53	0	53	0
230	188	1	24	0	24	0
231	188	1	59	1	59	1
232	191	1	26	0	26	0
233	192	2	22	1	5	1
234	193	1	22	0	22	0
235	194	2	20.5	0	20.5	0
236	194	2	33	0	32.5	0
237	194	2	13	0	13	0
238	195	2	28	0	13	1
239	196	2	33	0	33	0
240	196	1	108	0	91	1
241	200	2	21	0	21	1
242	200	2	5	1	5	0
243	200	2	7	1	7	1
244	201	2	21.5	0	21.5	0
245	201	2	3.5	1	1.5	1
246	201	1	24	0	24	0
247	202	2	17	1	7.5	1
248	202	1	44	0	44	0
249	202	1	13	0	13	0
250	203	2	48	0	48	0
251	203	2	1	0	1	0
252	203	2	20	1	8	1
253	204	2	15	0	15	0
254	204	1	39	0	2.5	1
255	204	1	16.5	0	16.5	0
256	205	2	60	0	60	0
257	206	2	39	0	32	1
258	206	2	96	0	52	1
259	206	1	13	0	13	0
260	207	2	1	1	1	1
261	207	2	27	1	13	1
262	207	1	98	0	63	0
263	208	1	11	0	11	0
264	208	1	9	1	9	1
265	209	2	20.5	1	20.5	1
266	209	2	29	1	10	1
267	210	1	10	0	10	0
268	211	2	30.5	0	30.5	0
269	211	2	16	0	16	0
270	211	2	17	1	14	0
271	211	2	37.5	1	22	1
272	211	1	24	0	24	0
273	213	2	32	0	32	0
274	213	2	42.5	0	35	0
275	213	2	1	0	1	0
276	214	1	14.5	0	14.5	0
277	215	2	45	0	43	1
278	215	1	11	0	11	0
279	217	2	36	0	36	0
280	217	1	70	0	70	0
281	217	1	36	1	42	1
282	218	2	26.5	0	26.5	0
283	218	1	46	1	25	1
284	219	2	2	0	2	0
285	219	2	51	1	51	1
286	220	2	31.5	0	9	1
287	220	1	10	0	10	0
288	221	2	22	0	21	1
289	221	1	60	0	60	0
290	222	2	36	0	29.5	1
291	222	1	51	0	51	0
292	223	2	10	0	10	0
293	225	2	48	0	48	0
294	225	2	1	1	1	1
295	225	1	9	0	9	0
296	226	2	19.5	0	19.5	0
297	227	2	41	0	41	0
298	231	1	15	0	15	0
299	232	2	8.5	0	8.5	0
300	232	2	11	1	11	1
301	233	2	11.5	0	11.5	0
302	233	2	62	0	62	0
303	233	1	57	0	57	0
304	234	1	17	0	17	0
305	236	1	16	0	16	0
306	236	1	36	0	23	1
307	236	1	60	0	52	1
308	237	2	57	0	57	0
309	237	2	2	1	2	1
310	237	1	25.5	0	25.5	0
311	237	1	11.5	0	11.5	0
312	238	2	23.5	0	5	1
313	238	2	14	1	14	1
314	238	2	28	1	15.5	1
315	239	1	61	1	47	1
316	240	2	12.5	0	12.5	0
317	243	2	15	1	15	1
318	243	1	16	1	10	1
319	244	1	20.5	0	20.5	0
320	244	1	15	0	15	0
321	244	1	35	1	35	1
322	247	2	96	0	66	0
323	247	1	26	0	26	0
324	248	2	16.5	1	16.5	1
325	248	2	31	1	21.5	1
326	248	1	28	0	28	0
327	249	2	31.5	0	31.5	0
328	249	1	13	0	13	0
329	251	2	27	0	27	0
330	251	1	16.5	0	16.5	0
331	254	2	47	0	8	1
332	254	1	96	0	16	1
333	255	1	33	0	33	0
334	258	1	15	0	15	0
335	260	2	12.5	0	12.5	0
336	260	2	25.5	0	13.5	1
337	261	2	33	0	33	0
338	261	1	76	0	76	0
339	262	2	18.5	0	18.5	0
340	262	2	48	0	13	1
341	262	1	12	0	12	0
342	263	1	19	0	19	0
343	264	2	46	0	46	0
344	265	2	12	0	12	0
345	266	1	2	1	2	1
346	269	2	34.5	0	34.5	0
347	269	1	18.5	1	18	1
348	271	2	12	1	9	1
349	271	1	19	0	19	0
350	272	2	12.5	0	12.5	0
351	272	1	13	0	5	1
352	274	2	56	0	56	0
353	274	1	43	0	43	0
354	276	2	27	0	27	0
355	280	2	58	1	24	1
356	282	2	32	0	24.5	0
357	284	2	11	0	11	0
358	286	2	32	0	32	0
359	286	2	19	0	19	0
360	287	2	70	1	18	1
361	288	2	15	0	12	1
362	288	1	158	0	158	0
363	288	1	7	1	7	1
364	292	2	1	0	1	0
365	294	2	12	0	12	0
366	7	3	2	1	2	1
367	13	3	1	1	1	1
368	19	3	1	1	1	1
369	20	3	16	0	16	0
370	23	3	26	0	26	0
371	24	3	2	1	2	1
372	25	3	24	0	4	1
373	27	3	15	1	15	1
374	29	3	1	1	1	1
375	30	3	4	1	4	1
376	33	3	1	1	1	1
377	35	3	23	0	17	1
378	35	3	17	1	12	1
379	37	3	17.5	0	17.5	0
380	38	3	1	1	1	1
381	42	3	29	1	10	1
382	43	3	9.5	0	9.5	0
383	43	3	22.5	1	10	1
384	50	3	10.5	0	10.5	0
385	50	3	8	1	8	1
386	53	3	4	1	1	1
387	54	3	6	1	6	1
388	56	3	20	1	19.5	1
389	57	3	48	0	30	1
390	57	3	26	0	26	0
391	57	3	43	1	43	1
392	58	3	30	1	1	1
393	58	3	1	1	1	1
394	59	3	17	0	17	0
395	60	3	33	0	33	0
396	60	3	5	1	5	1
397	61	3	16	0	16	0
398	63	3	40	1	40	1
399	64	3	3.5	1	3.5	1
400	67	3	1	0	1	0
401	67	3	4	1	4	1
402	67	3	25	1	25	1
403	68	3	8	1	8	1
404	69	3	7	0	7	0
405	69	3	35	1	35	1
406	69	3	24.5	1	24.5	1
407	70	3	9	0	9	0
408	70	3	22	1	12	1
409	70	3	13	1	11	1
410	71	3	29	0	22	1
411	72	3	10.5	0	10.5	0
412	74	3	43	0	43	0
413	75	3	8	1	8	1
414	76	3	18.5	1	18.5	1
415	77	3	12	0	12	0
416	77	3	4	0	4	0
417	77	3	14	1	14	1
418	79	3	19.5	0	19.5	0
419	79	3	17	1	10	1
420	80	3	15	0	12	1
421	80	3	11	1	11	1
422	81	3	49	0	38	0
423	81	3	2	1	2	1
424	82	3	12	0	12	0
425	84	3	30	0	30	0
426	86	3	88	0	20	1
427	86	3	56	0	56	0
428	87	3	26	0	18	1
429	87	3	17	1	17.5	1
430	88	3	1	0	1	0
431	88	3	1	1	1	1
432	88	3	6	1	4	1
433	89	3	10	0	10	0
434	90	3	57	1	35	1
435	91	3	30.5	0	30.5	0
436	91	3	29.5	0	18.5	1
437	91	3	13	1	11	1
438	91	3	15	1	15	1
439	92	3	25.5	1	17	1
440	93	3	20	1	20	1
441	94	3	22	0	22	0
442	94	3	9.5	0	9.5	0
443	94	3	53	1	53	1
444	95	3	11	0	11	0
445	95	3	15	1	15	1
446	96	3	13	0	13	0
447	96	3	9	1	9	1
448	96	3	41	1	20	1
449	96	3	34	1	34	1
450	97	3	1	1	1	1
451	97	3	11	1	10.6	1
452	98	3	14.5	1	14.5	1
453	98	3	51	1	51	1
454	100	3	9	1	9	1
455	102	3	42	0	30.5	1
456	102	3	53	1	23	1
457	102	3	30	1	26	1
458	103	3	51	0	51	0
459	103	3	32.5	1	18	1
460	105	3	1	1	1	1
461	106	3	15.5	0	15.5	0
462	106	3	1	1	1	1
463	107	3	22	1	22	1
464	107	3	17.5	1	12	1
465	107	3	33	1	33	1
466	108	3	14	1	14	1
467	108	3	26	1	14	1
468	109	3	21	0	21	0
469	109	3	35	1	32	1
470	109	3	7	1	7	1
471	110	3	7	1	2	1
472	110	3	0.5	1	0.5	1
473	111	3	21.5	0	21.5	0
474	111	3	33.5	1	33.5	1
475	112	3	15	0	15	0
476	113	3	1	0	1	0
477	113	3	15.5	1	15.5	1
478	114	3	18	0	18	0
479	114	3	25	0	24	1
480	115	3	2	1	2	1
481	117	3	19	0	19	0
482	117	3	16	0	16	0
483	117	3	11	0	11	0
484	117	3	33	1	33	0
485	118	3	37	1	37	1
486	120	3	17	0	13	1
487	120	3	1	0	1	0
488	120	3	25	1	3	1
489	121	3	4	1	4	1
490	121	3	23.5	1	18	1
491	122	3	33	0	33	0
492	123	3	14	0	14	0
493	123	3	11	0	10	1
494	124	3	62	0	62	0
495	124	3	2	1	1.6	1
496	125	3	11	0	11	0
497	125	3	37.5	1	6	1
498	126	3	66	0	66	0
499	126	3	8.5	0	8.5	0
500	126	3	3	1	3	1
501	127	3	28	0	27.5	1
502	127	3	20	1	20	1
503	128	3	3	1	3	1
504	129	3	1	0	1	0
505	130	3	33	0	33	0
506	130	3	35	1	35	1
507	131	3	15.5	0	15.5	0
508	132	3	11.5	0	11.5	0
509	134	3	14	0	14	0
510	134	3	22	1	4	1
511	134	3	26	1	26	1
512	135	3	16	0	16	0
513	135	3	2	0	2	0
514	135	3	2.5	1	2.5	1
515	135	3	9	1	9	1
516	136	3	12.5	0	12.5	0
517	137	3	11.5	0	11.5	0
518	138	3	39	0	27	1
519	138	3	10	1	9	1
520	138	3	18	1	13	1
521	139	3	17	0	17	0
522	139	3	5.5	1	1.5	1
523	139	3	37.5	1	27	1
524	140	3	34	0	34	0
525	140	3	60	0	60	0
526	141	3	34.5	0	34.5	0
527	141	3	53	0	50	0
528	141	3	1	1	1	0
529	142	3	39	0	28.5	1
530	143	3	12	0	12	0
531	144	3	30.5	1	8	1
532	145	3	9	1	5.5	1
533	147	3	24	0	24	0
534	148	3	40	0	31	1
535	148	3	23.5	1	1	1
536	149	3	39	0	39	0
537	149	3	4	1	4	1
538	150	3	33	0	33	0
539	150	3	27	0	27	0
540	150	3	2	1	2	1
541	151	3	21	0	21	0
542	152	3	21	0	21	0
543	152	3	17	0	17	0
544	152	3	10	1	9.5	1
545	152	3	4	1	3	1
546	153	3	14	0	14	0
547	154	3	4	1	4	1
548	155	3	20	0	20	0
549	155	3	10.5	0	10.5	0
550	155	3	6	1	6	1
551	156	3	12.5	0	5.5	1
552	156	3	21	0	21	0
553	156	3	22	1	11	1
554	156	3	81	1	81	1
555	156	3	1	1	1	1
556	157	3	2	1	2	1
557	158	3	52.5	1	43	1
558	159	3	14	0	6	1
559	159	3	72	1	72	1
560	162	3	20	1	33	1
561	163	3	24	0	24	0
562	163	3	1	0	1	0
563	163	3	83	1	6.5	1
564	164	3	9	1	9	1
565	166	3	21.5	1	7.5	1
566	166	3	17	1	17	1
567	166	3	0	1	0	1
568	166	3	1	1	1	1
569	167	3	16	1	16	1
570	168	3	56	0	56	0
571	168	3	6	1	6	1
572	168	3	11.6	1	10	1
573	169	3	17	0	17	0
574	171	3	9.5	0	9.5	0
575	172	3	17	1	17	1
576	173	3	9	1	8	1
577	175	3	12	0	12	0
578	175	3	12	1	10	1
579	176	3	17	0	17	0
580	176	3	34.5	1	2.5	1
581	177	3	4.5	1	4.5	1
582	178	3	11.5	0	11.5	0
583	179	3	1	1	1	1
584	180	3	14	1	8.5	0
585	181	3	20	0	20	0
586	181	3	23	1	16	1
587	183	3	15	0	15	0
588	183	3	23	1	14	1
589	184	3	4	1	4	1
590	185	3	12.5	0	12.5	0
591	185	3	9	0	9	0
592	185	3	10	0	10	0
593	185	3	25.5	1	25.5	1
594	185	3	11.5	1	11	1
595	186	3	12.5	0	12.5	0
596	187	3	43	0	18	1
597	187	3	4	0	4	0
598	187	3	2	1	2	1
599	188	3	2	1	2	1
600	189	3	12	0	12	0
601	190	3	5	1	5	1
602	191	3	1	1	1	1
603	194	3	6	1	6	1
604	195	3	12	0	12	0
605	195	3	13.5	1	13.5	1
606	197	3	9	0	9	0
607	198	3	16	0	16	0
608	200	3	27	1	24	1
609	202	3	32	0	32	1
610	202	3	29.5	1	28	1
611	202	3	66	1	34	1
612	203	3	26	0	25.5	0
613	203	3	21	1	21	1
614	208	3	39.5	0	39.5	0
615	208	3	21	1	22.4	1
616	209	3	5.5	1	5.5	1
617	209	3	35	1	13	1
618	210	3	15.5	0	15.5	0
619	211	3	36	0	21	1
620	211	3	14	0	14	0
621	211	3	43.5	1	31	1
622	212	3	39	0	39	0
623	212	3	13	0	13	0
624	213	3	32.5	0	32.5	0
625	213	3	49.5	0	49.5	0
626	214	3	78	1	53.5	1
627	215	3	1	0	1	0
628	215	3	72	0	42	1
629	218	3	1	0	1	0
630	219	3	18	0	18	0
631	219	3	8.5	0	8.5	0
632	221	3	55	1	55	1
633	222	3	6	0	6	0
634	224	3	16	0	16	0
635	229	3	23	0	23	0
636	231	3	8.5	0	8.5	0
637	232	3	1	0	1	0
638	233	3	19	1	19	1
639	234	3	43	0	10	1
640	236	3	41	0	41	0
641	237	3	21	0	21	0
642	239	3	36	0	21.5	1
643	240	3	44	1	38.5	1
644	245	3	19.5	0	19.5	0
645	247	3	9	0	9	0
646	252	3	41	0	27	1
647	253	3	23	0	23	0
648	254	3	16	1	12	1
649	255	3	7	0	7	0
650	255	3	4	1	4	1
651	255	3	43	1	25	1
652	255	3	1	1	0	1
653	256	3	52.5	1	5	1
654	257	3	36	1	36	1
655	258	3	11	0	11	0
656	259	3	36	0	36	0
657	268	3	1	1	1	1
658	271	3	1	1	1	1
659	271	3	67	1	67	1
660	272	3	46	0	46	0
661	273	3	12	0	12	0
662	281	3	38	0	38	0
663	281	3	64	0	64	0
664	282	3	16	0	6	1
665	293	3	9	0	9	0
666	295	3	32	0	32	0
667	296	3	24	1	24	1
668	298	3	8	1	19	0

## Sheet: Fig 1f
Fig 1f
Platelet level	Normal	Low
	378	31
Normal: 120-300×109/L; Low: <120×109/L	1219	1123
	1007	0
	1067	39
	1016	1988
	1409	977
	399	63
	818	637
	1833	463
	1200	0
	2463	799
	1310	2906
	3282	1352
	1657	97
	2676	1466
	1703	1495
	1790	245
	1562	1190
	418	100
	1380
	1747
	3261
	1430
	664
	2326

## Sheet: Fig 1g
Fig 1g
Platelet counts (X109/L)	CD41+ MKs/100 mm2
10	31
43	1123
50	0
63	39
64	1988
68	977
77	63
81	637
84	463
86	0
86	799
92	2906
92	1352
94	97
96	1466
97	1495
98	245
104	1190
115	100
125	378
150	1219
152	1007
155	1067
156	1016
163	1409
172	399
176	818
176	1833
185	1200
185	2463
210	1310
224	3282
224	1657
226	2676
238	1703
241	1790
242	1562
243	418
251	1380
257	1747
258	3261
272	1430
273	664
294	2326

## Sheet: Fig 1i
Fig 1i
Weeks	IgG2b (mg / mL)						Platelet counts (X109/L)
Week 0	1.888	2.301	1.864	1.884	1.813	1.843	1223	1407	1463	1442	1547	1783
Week 1	2.12	1.9	2.334	2.394	2.301	2.363	1597	2036	1400	1602	1935	1487
Week 2	2.998	3.996	3.506	3.272	3.705	4.269	1627	1717	1607	1555	1625	1487
Week 3	4.107	3.436	4.031	4.23	3.81	4.913	1768	2905	1639	1564	2155	1797
Week 4	4.706	4.625	4.004	4.649	5.054	6.188	1190	2037	1372	1327	2059	1508
Week 5	5.769	7.55	5.766	6.177	11.007	12.717	1017	856	1341	525	1124	579
Week 6	18.794	11.378	8.119	7.966	14.854	16.034	845	291	654	624	448	661

## Sheet: Fig 1j
Fig 1j
IgG2b (mg/mL)	Platelet counts (X109/L)
1	1652
1.349	1328
1.83	1561
1.34	1695
1.814	2268
1.239	1498
1.136	1002
5.174	992
1.957	1876
0.904	449
1.34	1786
1.63	735
1.13	819
1.227	1258
1.212	1309
1.64	1488
6.574	745
5.1	697
7.67	419
1.175	1847
3.88	851
2.8475	1205
1.6884	863
3.3808	912
5.709	1358
3.7472	980
2.38	924
1.732	969
2.6576	1147
2.6128	1030
2.074	1048
2.4486	881
11.7211	854
6.696	441
6.669	434
3.6216	841
6.21	100

## Sheet: Fig 2b
Fig 2b
	Normal, MM patients with normal platelet counts (120-300 X 109/L); Low, MM patients with low platelet counts (<120 X 109/L).
Platelet level	Normal	Low
CD41a+CD42b+ cells	75.8	75
	68.2	76.5
	72	69.6
	74.1	36.7
	66.4	65.4
	50.6	53
	91.6	65.3
	60.2	85.3
	84.8	6.86
	88.6	44.1
	69	86.9
	91.4	86.4
	90.9	78.7
	95.2	81.4
	69.4	77.6
	83.3	82.7
	92.1
	75.2
	91
	85.6

## Sheet: Fig 2d
Fig 2d
	Normal, MM patients with normal platelet counts (120-300 X 109/L); Low, MM patients with low platelet counts (<120 X 109/L).
Platelet level	Normal	Low
CD41a+CD42b+ PLP	27.5	12.4
	27.8	11.5
	11.8	1.07
	1.74	3.11
	7.85	1.32
	6.82	8.39
	37.2	24.9
	15.8	24
	40.7	5.99
	43	19
	40.3	28.9
	28.8	26.1
	53.7	31
	40.5	2.42
	36.6	31.6
	36.7	19.2
	28.2
	52.1
	30
	33.3

## Sheet: Untargeted metabolomic data
Fig 2e, f		Normal, MM patients with normal platelet counts (120-300 X 109/L); Low, MM patients with low platelet counts (<120 X 109/L)
Abundances of metabolites in BM	Metabolites	Normal																							Low
	L-Serine	113686	143870	74913	42578	314811	51727	107096	175304	199947	122918	167555	216104	236021	142144	124578	87531	133967	110059	193938	80949	203160	72590	52370	160501	548801	430817	215434	28068	299925	188886
	2-Hydroxypyridine	85281	100410	58481	75646	155270	122505	63246	111494	88247	94698	92084	76964	52985	69585	68953	83801	120090	90669	36256	100037	33586	91137	89669	72969	67335	71466	88913	79774	140261	67446
	Glycerol	203638	332362	300282	253824	1021845	211214	403924	346181	695693	57694	182852	101229	247898	400822	259939	93055	352721	408313	310778	98736	228896	117556	224467	82241	531124	98970	1856869	235353	824726	1558734
	Glyceraldehyde	1201	29706	112721	60535	4541	33297	32174	16438	14850	3502	342	2701	335	2066	11776	1092	27312	52229	12676	8362	914	7611	27014	501	396	11571	636	673	1424	11112
	Ethanolamine	22879	56506	45378	48112	57004	46916	33148	85529	61072	16255	26780	26518	29299	65658	33073	30313	19578	28457	49717	41323	28243	46015	39932	19953	24126	37777	63367	128282	61856	16481
	Spermidine	102	564	640	2538	956	1201	1639	150	569	590	224	1580	456	1535	1889	404	1221	1235	708	2343	5098	584	916	410	10313	206	918	5628	643	163
	Ratio of Ethanolamine/O-Phosphoethanolamine	2.52611	4.05817	3.65657	1.20145	7.87022	2.01391	3.34896	8.42235	1.65372	0.854762	3.24882	0.322698	1.46108	6.27046	0.876826	1.02095	0.706813	2.18816	3.67078	5.07342	0.154061	2.25486	1.30326	2.68402	0.217763	2.99841	5.08972	1.44366	1.15045	1.22036
	Dimethylglycine	2727	58086	7514	13402	6212	8930	14035	4835	3282	3171	7165	17111	6171	12388	8225	4126	2530	6923	4256	10313	11189	4083	2486	5808	3007	4537	3090	11785	5680	4413
	L-Alanine	735711	482980	578803	513462	660448	853772	101431	537509	542532	675997	297979	354878	632557	325822	581297	550142	1278094	567442	354534	613564	1099898	298098	477739	845475	327417	579491	763286	273811	752485	629757
	Alpha-ketoisovaleric acid	22668	42771	58664	27178	34042	17631	23147	24578	19707	23997	9755	20378	32493	26309	42092	18088	31227	17957	29027	20147	28812	15658	46333	17258	19007	34161	45572	14919	20240	38676
	2-Hydroxybutyric acid	72665	150114	348324	387406	64930	24613	38097	63561	27034	78371	68742	35646	54756	122464	154637	59910	99682	37120	116355	72754	161618	45915	93902	3017	199069	101068	41406	227407	53950	45085
	Sarcosine	2721	16042	11451	5764	5303	3240	8414	6519	4887	2556	4209	7609	3770	1158	6131	2018	3442	5230	7201	5754	6526	4845	4241	4673	3176	3518	2021	2516	6195	1507
	L-Alpha-aminobutyric acid	35569	57446	60014	65137	48051	13215	49553	44989	38129	22970	68604	47157	28835	47628	40496	22867	64308	16378	38606	182452	34236	2950	23090	32442	54295	45357	24081	65266	34840	5920
	Ketoleucine	1042	2435	1293	889	1279	750	131	723	1017	1093	1343	848	1181	547	1462	656	1358	651	1255	1453	644	603	1692	365	828	1561	864	850	616	1157
	L-Valine	285673	480030	1103199	154120	132271	317467	54228	346389	343575	430273	132098	256704	665080	234393	402070	196802	370141	233423	595861	531851	476578	133223	401217	168930	363549	327365	252522	305626	379785	285907
	Urea	1667201	3516393	2382607	1475368	1176518	1290896	3238851	5011322	548449	2140992	4370226	2410368	5070261	7504990	7461645	7775450	456949	223023	3043420	1386255	7575144	9548205	7584988	9935761	3156021	1085961	3328978	3896042	6239995	8346439
	L-Leucine	161638	171309	728022	25253	68958	250981	46878	184103	125177	217961	58695	73710	408347	154549	226600	129323	233299	181549	483971	471089	696443	66624	118042	151641	278473	217752	178800	256493	435458	80737
	L-Alloisoleucine	102954	160156	324770	47006	56878	108151	15331	96160	100248	161668	123594	66592	234040	118682	133132	102545	145790	52404	214606	213013	221360	60087	103659	88766	182295	142072	149855	181947	165416	133167
	L-Proline	362573	531815	507455	45354	428422	630607	190140	1000983	380044	678811	338103	322769	2848405	391685	380482	392607	1369754	341708	1039046	392963	751006	347835	293986	609304	572863	897079	627037	326949	846737	296667
	Glycine	987147	948017	271906	1167543	234423	709883	2443837	1252075	3347311	847187	3406182	1516154	1216500	1971986	1478129	1055652	1211741	874545	993253	354776	1653929	1087502	764801	1968127	3480107	3498032	3929319	1895078	1659138	915995
	L-Serine	113686	143870	74913	42578	314811	51727	107096	175304	199947	122918	167555	216104	236021	142144	124578	87531	133967	110059	193938	80949	203160	72590	52370	160501	548801	430817	215434	28068	299925	188886
	3-Oxoalanine	7276	15306	8435	109374	19474	16929	136610	15679	7989	14617	8805	13323	12500	21145	19578	11032	12135	13556	15205	40871	13347	9147	11355	16181	17341	14248	15950	9470	8595	12580
	L-Threonine	72634	49569	58116	11080	136107	17694	63354	114395	173899	95064	18320	97578	116737	116782	89832	54518	40998	37288	73828	85341	89916	13313	52796	75838	188324	171492	126213	16716	55890	51917
	Methylcysteine	3236	3318	951	504	4077	4657	1777	2962	5327	3610	1495	3184	3224	2750	2279	2169	2660	2884	1387	1356	2157	2118	2617	1940	3036	3570	5497	3092	2665	4276
	Beta-Alanine	3670	2225	1472	4432	2356	4944	2105	1717	2547	1270	1586	1865	5020	2994	1814	1764	6578	3445	1885	1398	2044	1519	1594	441	1658	1704	4535	1365	2829	2679
	L-Homoserine	18299	26835	11297	90873	21728	10853	22833	32212	20909	23005	22425	25132	22532	24208	23470	19354	20189	1946	24321	11396	22911	1428	25714	14319	24413	27509	17427	17167	16388	21042
	Aminomalonic acid	69473	176103	22861	131570	158084	72134	54266	15892	70407	95277	46296	91629	31178	133487	28871	47962	72091	63298	46985	67733	36356	33116	62767	64084	95023	91274	117184	124348	99185	51214
	L-Asparagine	3499	5623	7825	13274	11556	4963	16275	9331	19827	9618	9313	22508	13524	17610	13229	7198	10004	8090	20065	5985	15240	6215	8106	2402	11699	22989	16839	5257	6489	9430
	L-Methionine	35748	57554	25711	16816	33735	13256	13767	35767	35082	39550	26181	27927	49080	45478	34247	25270	38753	30581	39043	20554	39301	13781	18143	20063	87402	54581	31708	32340	82363	21478
	L-Aspartic acid	23964	99415	22815	94902	157317	22898	26640	18911	39260	22142	25817	108427	47375	24134	118014	58451	71118	24060	39469	8456	164363	25172	85322	52120	710703	56236	40237	186999	399753	35831
	Pyroglutamic acid	581481	550683	313094	1246109	374994	613374	662663	520882	1230644	559863	861917	856214	560629	517569	628208	631413	756798	588709	509717	916756	1108407	416505	457845	400348	1817759	561619	679873	1067307	871099	751747
	2-Phenylglycine	5337	4676	3946	1299	2654	946	463	1710	2635	1274	1935	1081	1508	3283	2194	2095	1020	11236	1008	1606	3515	956	986	1527	6803	1140	1161	856	9641	1154
	Iminodiacetic acid	184101	671438	152315	1714500	666425	250164	287599	775465	443929	192225	336898	256401	288255	510336	534161	410886	379486	326574	428168	180121	443117	395807	414668	389080	656261	637536	514579	366954	424117	513711
	4-Hydroxy-L-proline	19307	7428	6457	13103	17183	16499	2560	10764	5870	16773	4887	13863	2460	12086	5668	4554	12766	19591	10584	51176	20864	4463	13478	10252	14193	10211	18716	7444	19379	4628
	L-Cysteine	18274	12587	28828	7537	18670	19608	29832	22813	28885	29384	31499	86864	37374	47372	29208	20363	40603	22504	31323	11642	73198	14621	27477	11976	42928	30386	14417	18314	15689	37393
	Creatine	61064	2158241	154424	9464	77238	403734	305252	38087	162009	62229	287065	95475	19524	2097173	29282	229239	544407	394476	848127	58065	550544	206830	48317	27242	527368	403362	973359	2395993	98935	117844
	Creatinine	62505	757952	157093	226444	79664	408193	61564	39687	89900	61778	139131	95358	19691	2142696	29741	73172	564255	389265	629100	44849	158405	79365	50394	27974	237550	268236	505643	470392	103618	69641
	D-2-Hydroxyglutaric acid	181	3463	312	341	475	477	1403	2742	424	407	173	4401	359	797	510	394	937	1141	1045	537	1424	514	653	362	386	442	469	1008	570	852
	L-Arginine	27314	29285	26705	17749	21249	28363	9702	37063	16999	28979	7383	25935	47704	59918	13933	15067	40168	24775	65475	4774	17732	7208	22922	26885	23721	60362	25482	8570	28329	47054
	L-Glutamic acid	35103	83648	27604	104170	79184	38192	74466	37932	65803	101319	42351	155194	42562	61616	184840	82779	79722	50636	93514	50861	323053	37997	98700	42807	1372194	87551	71710	530057	344022	111319
	L-Phenylalanine	69918	194397	90003	82255	118233	54124	70701	92862	92518	96531	16819	63754	108892	167569	90487	84297	134094	84872	104667	76499	130581	41682	84739	69891	234934	128157	115164	96102	137352	49568
	N-Acetyl-L-aspartic acid	13754	101431	13824	79774	4515	87410	264402	100716	57347	8541	27781	14994	14060	309346	17900	20915	161318	159515	123510	40570	15650	31587	10838	15732	48661	9928	79331	36713	14590	21742
	Homocysteine	397	399	232	570	194	518	908	516	440	509	293	266	481	662	237	363	336	483	396	293	604	343	610	408	90	521	363	450	185	570
	L-Glutamine	625692	411281	391601	26615	279170	606509	155345	825137	1086901	568518	963721	545031	843908	491592	438932	582534	640582	584340	410413	628884	727869	267625	361831	434698	130200	708313	621863	115341	141011	897599
	Ornithine	430892	350882	213175	598652	453883	525333	151746	474798	912140	246928	236923	322420	1506669	263085	312760	353379	507383	418191	350773	457046	379062	163639	363360	235938	871960	481731	287855	179896	1097481	1031227
	Citrulline	2441	2831	1493	3469	1795	4845	1498	3311	4540	2805	1342	2512	2666	3610	2416	1739	4207	2458	2053	2175	2112	1438	2337	1626	2892	4120	2142	1760	3602	2946
	L-Lysine	379703	343207	355626	411177	324641	271742	250448	322289	289903	326066	289503	365779	373885	261112	432833	164965	360561	240468	286982	417452	456296	113995	195467	192553	517980	420725	216581	222375	756745	189542
	L-Tyrosine	378565	104016	370298	335503	95619	96125	167200	203247	509885	494503	238088	347744	346222	198155	337307	243633	130851	146153	227148	320928	603484	158783	185038	253030	505126	360245	194622	129644	191147	164522
	L-Tryptophan	80070	233715	223134	121034	3784	40082	106884	101421	304369	176032	18836	98740	144315	88419	332850	45297	105320	96374	132913	300495	537794	19458	91442	89980	272099	283511	167753	80709	283557	117764
	L-Cystine	17823	4697	36592	7398	9878	18870	17556	55159	47606	27216	14945	50996	19868	253112	18671	20234	52850	53864	79295	50892	24522	12366	17379	12414	13489	40188	2461	37396	13533	27266
	Ratio of L-Valine/Alpha-ketoisovaleric acid	12.6025	11.2233	18.8054	5.67076	3.88552	18.0062	2.34277	14.0935	17.4342	17.9303	13.5416	12.5971	20.4684	8.90923	9.55217	10.8803	11.8532	12.999	20.5278	26.3985	16.541	8.5083	8.65942	9.7885	19.1271	9.583	5.54117	20.4857	18.7641	7.39236
	Ratio of Alpha-ketoisovaleric acid/L-Valine	0.0793495	0.0891007	0.0531763	0.176343	0.257366	0.0555365	0.426846	0.0709549	0.0573587	0.0557716	0.0738467	0.0793833	0.0488558	0.112243	0.104688	0.0919096	0.0843651	0.076929	0.0487144	0.0378809	0.060456	0.117532	0.115481	0.102161	0.0522818	0.104351	0.180467	0.0488146	0.0532933	0.135275
	Ratio of Beta-Alanine/L-Aspartic acid	0.153146	0.0223809	0.064519	0.0467008	0.0149761	0.215914	0.0790165	0.0907937	0.0648752	0.0573571	0.0614324	0.0172005	0.105963	0.124057	0.0153711	0.0301791	0.0924942	0.143184	0.047759	0.165326	0.0124359	0.0603448	0.0186822	0.00846124	0.0023329	0.0303009	0.112707	0.0072995	0.00707687	0.0747677
	Ratio of Sarcosine/Dimethylglycine	0.9978	0.276177	1.52396	0.430085	0.85367	0.362822	0.599501	1.34829	1.48903	0.806055	0.587439	0.444685	0.610922	0.0934776	0.74541	0.489094	1.36047	0.755453	1.69196	0.557937	0.583251	1.18663	1.70595	0.80458	1.0562	0.775402	0.654045	0.213492	1.09067	0.341491
	Ratio of L-Serine/Glycine	0.115166	0.151759	0.275511	0.036468	1.34292	0.0728669	0.0438229	0.140011	0.0597336	0.14509	0.0491914	0.142534	0.194016	0.0720816	0.0842809	0.0829165	0.110557	0.125847	0.195255	0.228169	0.122835	0.0667493	0.0684753	0.0815501	0.157697	0.12316	0.0548273	0.014811	0.180772	0.206209
	Ratio of Glycine/L-Serine	8.6831	6.5894	3.62962	27.4213	0.744647	13.7236	22.8191	7.14231	16.741	6.89229	20.3287	7.01585	5.1542	13.8732	11.8651	12.0603	9.04507	7.94615	5.1215	4.38271	8.14102	14.9814	14.6038	12.2624	6.34129	8.11953	18.2391	67.5174	5.53184	4.84946
	Ratio of Sarcosine/Glycine	0.00275643	0.0169216	0.0421138	0.00493686	0.0226215	0.00456413	0.00344295	0.00520656	0.00145998	0.00301704	0.00123569	0.00501862	0.00309905	0.000587225	0.00414781	0.00191161	0.00284054	0.00598025	0.00724992	0.0162187	0.00394576	0.00445516	0.00554523	0.00237434	0.000912616	0.00100571	0.000514338	0.00132765	0.00373387	0.00164521
	Ratio of L-Glutamic acid/Pyroglutamic acid	0.0603683	0.151899	0.0881652	0.0835962	0.211161	0.0622654	0.112374	0.0728226	0.0534704	0.180971	0.0491358	0.181256	0.0759183	0.119049	0.294234	0.131101	0.105341	0.0860119	0.183463	0.0554793	0.291457	0.0912282	0.215575	0.106924	0.754882	0.15589	0.105476	0.49663	0.394929	0.14808
	Ratio of Oxoglutaric acid/L-Glutamic acid	0.0651226	0.0263007	0.100964	0.0317366	0.117953	0.0414485	0.081742	0.0868132	0.0569123	0.0491418	0.0812732	0.0172107	0.0972229	0.0620456	0.0213969	0.0280385	0.0645117	0.103642	0.0817204	0.186784	0.0118525	0.0496092	0.0566768	0.0798701	0.00563258	0.0763898	0.0493376	0.0248049	0.0202225	0.0749378
	Ratio of L-Glutamine/L-Glutamic acid	17.8245	4.91681	14.1864	0.255496	3.52559	15.8805	2.08612	21.7531	16.5175	5.61117	22.7556	3.51193	19.8277	7.97832	2.37466	7.03722	8.0352	11.54	4.38879	12.3648	2.25309	7.04332	3.66597	10.1548	0.0948845	8.09029	8.67191	0.217601	0.409889	8.0633
	Ratio of L-Glutamic acid/L-Glutamine	0.0561027	0.203384	0.0704901	3.91396	0.283641	0.0629702	0.479359	0.0459705	0.0605419	0.178216	0.0439453	0.284743	0.0504344	0.12534	0.421113	0.142102	0.124452	0.086655	0.227853	0.080875	0.443834	0.141979	0.272779	0.0984753	10.5391	0.123605	0.115315	4.59556	2.43968	0.124019
	Ratio of L-Glutamic acid/Oxoglutaric acid	15.3556	38.0218	9.90456	31.5094	8.47794	24.1263	12.2336	11.519	17.5709	20.3493	12.3042	58.1033	10.2856	16.1172	46.7358	35.6652	15.5011	9.64863	12.2368	5.35379	84.3701	20.1576	17.6439	12.5203	177.538	13.0908	20.2685	40.3146	49.4498	13.3444
	Ratio of L-Tyrosine/L-Phenylalanine	5.41441	0.53507	4.11429	4.07882	0.808734	1.77601	2.36489	2.1887	5.5112	5.12274	14.1559	5.45447	3.1795	1.18253	3.72768	2.89017	0.975815	1.72204	2.1702	4.19519	4.62153	3.80939	2.18362	3.62035	2.15008	2.81097	1.68996	1.34902	1.39166	3.31912
	Ratio of L-Phenylalanine/Phenylpyruvic acid	469.248	543.008	762.737	76.3033	267.495	227.412	85.6982	86.7869	440.562	536.283	122.766	2056.58	229.73	2577.98	486.489	602.121	185.213	463.781	630.524	20.6531	388.634	587.07	320.981	134.406	1034.95	355.992	298.352	781.317	495.856	157.359
	Ratio of Phenylpyruvic acid/L-Phenylalanine	0.00213107	0.00184159	0.00131107	0.0131056	0.00373838	0.00439731	0.0116689	0.0115225	0.00226983	0.00186469	0.00814555	0.000486244	0.00435294	0.0003879	0.00205554	0.0016608	0.0053992	0.00215619	0.00158598	0.0484189	0.00257312	0.00170337	0.00311545	0.00744016	0.000966229	0.00280905	0.00335174	0.00127989	0.00201672	0.00635491
	Ratio of Pyruvic acid/L-Alanine	0.0763724	0.0502712	0.176932	0.121697	0.166293	0.0188224	1.14882	0.0989788	0.116742	0.0634589	0.165904	0.0395995	0.113312	0.207414	0.111076	0.0982783	0.0781171	0.0587761	0.0772648	0.102972	0.09804	0.15873	0.181457	0.0735303	0.0693947	0.083953	0.0798626	0.056203	0.050187	0.123521
	Ratio of L-Asparagine/L-Aspartic acid	0.146011	0.0565609	0.342976	0.139871	0.0734568	0.216744	0.610923	0.493417	0.505018	0.434378	0.360731	0.207587	0.285467	0.729676	0.112097	0.123146	0.140668	0.336243	0.508374	0.707781	0.0927216	0.246901	0.0950048	0.046086	0.0164612	0.408795	0.418495	0.0281125	0.0162325	0.26318
	Ratio of Pyruvic acid/L-Serine	0.494239	0.168763	1.36704	1.46759	0.34887	0.310669	1.08805	0.303484	0.316764	0.348997	0.295043	0.0650289	0.303685	0.475433	0.518294	0.61769	0.745266	0.303037	0.141246	0.780491	0.530784	0.651839	1.65532	0.387337	0.0414012	0.112925	0.282954	0.548276	0.125915	0.411825
	Ratio of L-Aspartic acid/N-Acetyl-L-aspartic acid	1.74233	0.980124	1.65039	1.18964	34.8432	0.261961	0.100756	0.187766	0.684604	2.59244	0.929304	7.23136	3.36949	0.0780162	6.59296	2.79469	0.440856	0.150832	0.319561	0.20843	10.5024	0.79691	7.87249	3.31299	14.6052	5.66438	0.507204	5.09354	27.3991	1.64801
	Ratio of Ornithine/L-Arginine	15.7755	11.9816	7.98259	33.7288	21.3602	18.5218	15.6407	12.8106	53.6585	8.52093	32.0903	12.4318	31.5837	4.39075	22.4474	23.4538	12.6315	16.8796	5.35736	95.7365	21.3773	22.7024	15.852	8.77582	36.759	7.9807	11.2964	20.9914	38.7405	21.9158
	Ratio of Citrulline/Ornithine	0.00566499	0.00806824	0.00700364	0.00579468	0.00395476	0.00922272	0.00987176	0.00697349	0.00497731	0.0113596	0.00566429	0.00779108	0.00176947	0.0137218	0.00772477	0.00492106	0.00829157	0.0058777	0.00585279	0.00475882	0.00557165	0.00878764	0.00643164	0.00689164	0.00331667	0.00855249	0.00744125	0.00978343	0.00328206	0.00285679
	Ratio of Urea/L-Arginine	61.0383	120.075	89.2195	83.124	55.3682	45.5134	333.833	135.211	32.2636	73.8808	591.931	92.9388	106.286	125.254	535.538	516.058	11.3759	9.00194	46.4822	290.376	427.202	1324.67	330.904	369.565	133.048	17.9908	130.64	454.614	220.269	177.38
	Ratio of Citrulline/L-Arginine	0.0893681	0.0966707	0.0559071	0.195448	0.0844746	0.170821	0.154401	0.0893344	0.267075	0.0967942	0.181769	0.0968575	0.0558863	0.060249	0.173401	0.115418	0.104735	0.0992129	0.0313555	0.455593	0.119107	0.199501	0.101954	0.0604798	0.121917	0.0682549	0.0840593	0.205368	0.127149	0.0626089
	Ratio of Ketoleucine/L-Leucine	0.0064465	0.0142141	0.00177604	0.0352037	0.0185475	0.00298827	0.00279449	0.00392715	0.0081245	0.00501466	0.022881	0.0115045	0.00289215	0.00353933	0.0064519	0.00507257	0.00582086	0.00358581	0.00259313	0.00308434	0.000924699	0.00905079	0.0143339	0.002407	0.00297336	0.00716871	0.00483221	0.00331393	0.0014146	0.0143305
	D-Threitol	2261	9495	1034	3613	3698	19651	32017	9552	7908	3684	2944	3159	1908	63640	6050	1836	31843	26328	14424	4785	1607	3826	4017	1297	6927	1737	11319	7344	3322	3188
	Erythritol	12394	42050	11545	29865	19831	131252	98549	47765	50353	16409	16166	14331	10439	126891	14338	10592	202919	103231	64789	24019	7105	20221	16256	11954	25202	10170	56783	21684	21215	16869
	Threonic acid	11737	64973	11306	11117	15560	95797	212973	45659	28840	13592	16370	10308	5071	177953	13805	8263	107287	67730	73956	25349	9840	20540	15037	9715	24943	4460	63114	23916	10035	15108
	D-Xylose	1131	1853	742	1795	1054	1840	4498	1881	1859	1104	831	797	797	3778	728	1563	2382	2488	1319	943	753	1163	1353	1171	968	1945	2139	4462	895	1342
	L-Arabinose	6465	17437	6147	11296	10860	12775	14052	11044	18460	8613	9754	4341	2392	18194	7852	7723	15721	22758	11227	9942	6139	11539	5451	5406	1755	6425	3438	13904	11554	7189
	Ribonolactone	410	2459	421	2401	1201	2058	3409	2202	1629	802	1238	1066	950	7418	2408	984	3873	1665	2793	1041	1394	1498	1579	885	2507	1366	1860	4751	2473	979
	L-Arabitol	11221	25194	8442	25931	14586	43360	62694	33430	60077	11853	11099	14490	12552	72455	11146	12322	64281	72455	39861	22722	11876	44522	12191	14065	19889	10700	39635	21201	21577	15021
	Rhamnose	6355	5422	4520	5607	14776	11795	837	10809	12004	5568	19182	8234	7840	15132	13779	7642	12994	10258	6177	8019	8482	5374	6526	7919	11979	5610	6264	20374	9229	11650
	3-Phosphoglyceric acid	4955	4936	7177	2256	1227	5212	507	2231	2580	1586	362	8082	3463	3256	1590	2339	6199	819	1015	440	7552	2215	4285	3687	26865	2274	941	4709	21168	8429
	1,5-Anhydrosorbitol	1006449	844452	422326	1063082	700594	450008	876413	292961	706258	497536	229324	1030471	403963	806873	543190	136543	215116	9925	103418	447285	1007162	145574	669346	290266	445750	709958	402713	774123	1043125	74123
	D-Tagatose	25876	44363	40578	200045	36062	90707	1415	22582	27837	373940	11888	21930	59599	65735	9950	131311	45947	39637	36938	53942	46082	72509	475722	57597	17864	46290	51145	203538	82704	71863
	Gluconolactone	149	4345	2655	13367	21958	297	555	538	1712	738	36739	118	2917	7551	47645	1685	1179	105	2096	63795	554	1359	235	701	4723	29951	4127	5858	792	1704
	L-Sorbose	963	1023	563	6800	1680	4367	144	226	1504	18994	621	326	2825	266	90	7980	506	1867	1799	894	2703	840	17774	2581	1062	1831	2263	11075	3486	4349
	D-Fructose	9582	117917	15098	159486	28246	13904	41236	24681	47539	22142	56942	13012	8735	59427	44968	52222	23806	30657	30087	52436	64835	96264	19521	12709	102369	27128	27958	132858	28011	39535
	D-Mannose	376009	435487	749063	1185456	369970	333234	1314448	721985	766153	494006	555711	586112	456375	596763	775373	520717	127760	475043	876624	1197731	946359	1050485	563377	465473	409095	858857	537950	1029173	637106	544095
	D-Galactose	409610	399625	108857	234975	327994	438824	385511	404684	311870	285444	346184	381509	47671	206100	152659	89097	211079	329402	306093	995333	394190	126389	109523	158675	342414	124020	153454	380774	431851	223684
	D-Glucose	866966	150089	539903	942884	1008636	1061700	818441	959650	1167515	492448	865529	1229946	436963	723557	558000	391392	642903	687907	713786	1180578	1001271	398270	391513	565871	851130	510272	520576	904515	555532	228547
	Mannitol	286216	41790	153095	58831	20789	230258	95137	72673	86667	13816	42449	85339	22642	923540	26379	334714	209686	491079	383322	43907	13797	1228662	585077	350532	98955	771437	37570	21531	20161	33928
	D-Glucuronic acid	32937	28866	10295	61765	40576	18338	1000501	9640	11558	79272	17168	113856	8043	37148	16739	22381	42296	24435	40995	92644	13211	41969	27148	39125	8307	33584	27117	20254	11762	29613
	Galactonic acid	6858	21240	6647	12804	1790	18281	35436	18738	10878	8689	7704	6126	3384	54313	3710	10755	26588	18553	31980	10112	8483	6874	10502	6747	10695	5245	19658	14613	4703	5990
	Glucose 6-phosphate	283	2203	255	629	857	908	1296	731	249	235	581	1676	369	61	885	262	896	467	218	81	1291	752	779	355	5519	306	490	1406	1864	1357
	Sucrose	7139	2800	2592	260	415	2447	119536	727	172	697	289	806	329	4213	84	495	3549	1029	1141	191	335	628	21029	2738	3906	1596	1480	6006	6290	2473
	Alpha-Lactose	655	5317	998	609	1055	419	2511	611	618	2083	213	288	1179	2669	343	225	2000	1341	2278	269	1021	850	269	1259	613	223	984	1299	520	781
	D-Maltose	5004	6427	4321	5144	2086	29753	4514	13278	26900	10119	4737	25027	14070	20000	78114	17624	15686	7573	9394	1977	163666	20638	25110	2624	35156	9875	6193	26611	8349	8534
	Ratio of D-Glucose/Sucrose	121.441	53.6032	208.296	3626.48	2430.45	433.878	6.84682	1320.01	6787.88	706.525	2994.91	1525.99	1328.16	171.744	6642.86	790.691	181.15	668.52	625.579	6181.04	2988.87	634.188	18.6178	206.673	217.903	319.719	351.741	150.602	88.3199	92.4169
	Ratio of Glucose 6-phosphate/D-Glucose	0.000326426	0.014678	0.000472307	0.000667102	0.000849662	0.000855232	0.0015835	0.000761736	0.000213273	0.000477208	0.000671266	0.00136266	0.000844465	8.43e-05	0.00158602	0.000669406	0.00139368	0.000678871	0.000305414	6.86e-05	0.00128936	0.00188817	0.00198972	0.000627351	0.00648432	0.00059968	0.000941265	0.00155442	0.00335534	0.00593751
	Ratio of D-Fructose/Sucrose	1.3422	42.1132	5.82485	613.408	68.0627	5.68206	0.344967	33.9491	276.39	31.7676	197.031	16.1439	26.5502	14.1056	535.333	105.499	6.70781	29.793	26.369	274.534	193.537	153.287	0.92829	4.64171	26.2081	16.9975	18.8905	22.1209	4.45326	15.9867
	Ratio of L-Arabinose/L-Arabitol	0.576152	0.692109	0.728145	0.435618	0.74455	0.294626	0.224136	0.330362	0.307272	0.726651	0.878818	0.299586	0.190567	0.251108	0.704468	0.626765	0.244567	0.314098	0.281654	0.43755	0.516925	0.259175	0.447133	0.384358	0.0882397	0.600467	0.0867415	0.655818	0.535478	0.478597
	Caproic acid	110	1091	884	1078	942	651	1700	74	275	171	839	1077	730	987	770	281	728	788	622	747	1798	806	271	624	364	413	346	1242	783	483
	Dodecanoic acid	933	10169	1323	1328	5855	1744	4941	1485	3837	782	5131	1908	1163	1414	3246	1199	4080	1959	2849	3735	3594	2340	3596	1755	68161	1476	1744	2582	4121	8009
	Myristic acid	3051	27245	8081	4000	27761	3327	12278	4729	4212	7569	8128	5090	4824	4167	14357	2434	3371	4031	6365	22236	17994	3656	5821	3650	68351	3616	4699	12587	21515	48830
	Palmitoleic acid	2178	10988	8094	3102	27807	1752	16122	1885	4331	4506	7033	4811	1954	3758	19287	1047	4852	2192	6387	7625	10705	4561	3030	3382	39411	2267	6437	20129	19737	77728
	Palmitic acid	159251	531375	338568	301905	609652	72646	955916	114528	224925	186910	443124	173079	264139	121464	653115	111482	148345	145510	316629	846929	721538	94347	240425	110641	895846	155287	215930	580144	825617	973136
	Heptadecanoic acid	1359	8631	2845	2544	5646	1012	5793	1655	1856	2079	3384	2577	2201	1478	5724	1588	2858	1809	2640	5822	5332	1021	1848	1747	8981	881	1752	2832	5835	7566
	Linoleic acid	51310	53314	34673	34285	84911	9175	115753	16460	34175	16649	48201	22422	59963	15688	130081	11887	17263	26570	39423	87692	65653	9862	22573	17055	162098	13494	33962	64213	113395	94258
	Oleic acid	7046	4572	1932	9958	1166	2488	31088	2535	1202	11490	44626	11378	8572	257	1483	8286	326	17204	942	51662	8273	699	7253	1981	6908	6385	1014	14741	1986	82185
	Stearic acid	85434	235864	184013	113632	171037	39212	315196	53421	125161	97818	166535	78956	88934	59643	237183	68591	85289	73292	104630	294721	305300	62822	111726	59194	525610	85592	111537	177119	323902	513052
	Arachidonic acid	1745	1655	1536	1519	802	1677	1362	935	1527	2243	914	1749	1935	586	2231	1497	1182	1369	1852	2404	4156	936	2578	1280	3888	1837	1245	2191	4743	2913
	Docosahexaenoic acid	274	766	718	396	312	145	727	335	300	674	435	657	495	339	1049	303	384	635	536	494	1926	432	458	705	1493	481	543	761	1576	1748
	Behenic acid	786	684	560	1170	471	764	690	852	557	783	641	884	745	623	977	466	906	530	620	736	541	607	761	542	1072	404	744	586	656	552
	Tetracosanoic acid	307	95	481	339	167	285	175	282	394	230	119	333	203	230	415	324	208	237	188	147	1163	318	207	109	78	279	131	463	182	302
	Tryptamine	1166	2653	3662	3348	804	1826	5013	894	3661	2416	2070	3449	2204	1420	1875	2127	1575	1575	3007	3191	8178	2537	1423	2092	3673	3451	2524	2264	2567	633
	Ratio of Tryptamine/L-Tryptophan	0.0145623	0.0113514	0.0164117	0.0276616	0.212474	0.0455566	0.0469013	0.00881474	0.0120282	0.0137248	0.109896	0.0349301	0.0152721	0.0160599	0.00563317	0.0469568	0.0149544	0.0163426	0.0226238	0.0106191	0.0152066	0.130383	0.0155618	0.0232496	0.0134988	0.0121724	0.0150459	0.0280514	0.00905285	0.00537516
	Decanoylcarnitine	408	3914	885	344	1305	486	1935	1297	804	1485	859	510	935	809	550	275	942	1002	510	1777	971	313	555	819	6286	661	823	1466	990	1629
	Glycerol 3-phosphate	8656	5026	4426	33597	1663	3528	1497	2301	9303	1992	1774	24654	17123	3202	6640	10698	6072	2748	6121	2313	23919	4616	24990	1834	76490	6379	3136	25308	29499	16505
	O-Phosphoethanolamine	9057	13924	12410	40045	7243	23296	9898	10155	36930	19017	8243	82176	20053	10471	37719	29691	27699	13005	13544	8145	183324	20407	30640	7434	110790	12599	12450	88859	53767	13505
	MG182	1381	3930	738	587	6610	1575	3164	1383	1247	2722	338	1114	1082	3204	483	654	3453	2459	1400	599	1370	1292	1385	817	8046	1704	1552	673	961	933
	Cholesterol	67872	94338	61363	91166	32891	24839	87360	82927	96578	93052	31060	44069	94855	56655	87196	67102	94838	86806	74163	153394	99172	79054	82990	72783	53636	41270	81703	61390	89026	103371
	Ratio of Glycerol 3-phosphate/Glycerol	0.0425068	0.0151221	0.0147395	0.132363	0.00162745	0.0167034	0.00370614	0.00664681	0.0133723	0.034527	0.00970184	0.243547	0.0690728	0.00798858	0.0255445	0.114964	0.0172147	0.00673013	0.0196957	0.0234261	0.104497	0.0392664	0.11133	0.0223003	0.144015	0.0644539	0.00168886	0.107532	0.0357682	0.0105887
	Uracil	395	902	208	3174	1123	339	741	1316	1251	3620	1581	935	1474	309	882	343	2399	705	256	536	1592	516	813	1072	4983	594	311	7567	1363	356
	Hypoxanthine	1348	7442	1475	642	428	3036	417	404	1954	1913	281	894	1404	4120	522	369	974	2319	696	4810	1303	2698	884	1064	2399	1113	407	1850	3512	1415
	Uridine	999	1951	482	5003	923	686	1051	1072	823	1344	1528	751	1848	490	1520	1849	1033	639	997	875	1284	1281	1309	593	5347	1064	1092	10358	2495	987
	Inosine	1538	25404	2917	626	2142	874	10053	2198	2363	366	1811	3291	858	76	903	297	416	1361	2942	2349	339	2510	242	1092	587	213	876	1192	186	106
	Ratio of Hypoxanthine/Inosine	0.876463	0.292946	0.505656	1.02556	0.199813	3.47368	0.0414802	0.183803	0.826915	5.22678	0.155163	0.27165	1.63636	54.2105	0.578073	1.24242	2.34135	1.70389	0.236574	2.04768	3.84366	1.0749	3.65289	0.974359	4.08688	5.22535	0.464612	1.55201	18.8817	13.3491
	Ratio of Uracil/Uridine	0.395395	0.462327	0.431535	0.634419	1.21668	0.494169	0.705043	1.22761	1.52005	2.69345	1.03469	1.24501	0.797619	0.630612	0.580263	0.185506	2.32236	1.10329	0.25677	0.612571	1.23988	0.40281	0.621085	1.80776	0.931924	0.558271	0.284799	0.730546	0.546293	0.360689
	Pyruvic acid	56188	24280	102409	62487	109828	16070	116526	53202	63336	42898	49436	14053	71676	67580	64568	54067	99841	33352	27393	63180	107834	47317	86689	62168	22721	48650	60958	15389	37765	77788
	L-Lactic acid	1873016	1440229	1533895	13551	782556	2596743	318974	2406516	2141597	1263824	1741573	830903	1133588	578275	2614314	494619	1514152	931148	1220745	1066907	1276150	1231295	1025884	1315367	775302	1276371	381235	1786769	899951	2711456
	Glycolic acid	58543	71838	53652	49958	103819	60802	99481	180638	51461	44884	55916	31365	39361	57226	53544	52164	65879	57486	35299	43827	56476	55717	99081	49872	63544	43220	44863	55043	61304	61204
	Oxalic acid	88546	187086	37947	3424536	176169	115776	385227	156661	51902	88807	53883	49129	80475	114395	119120	46553	129182	93649	63176	254641	56092	52281	68280	91229	57576	37972	37707	55044	27931	47928
	2-Hydroxy-3-methylbutyric acid	10915	36755	13530	62665	31686	26341	12459	40001	17796	6886	18521	18234	37183	23221	17606	14560	58546	12651	21124	58778	11536	14344	155126	8509	18541	19366	32266	40093	15701	14004
	Methylmalonic acid	1032	1058	1380	2712	1553	1481	2941	1022	1429	1254	1260	1584	922	1570	1319	1101	1331	1757	837	3039	1376	1098	1235	482	1215	1346	1181	1180	1235	1157
	Benzoic acid	2531	2494	1428	3594	3419	3266	1937	3241	2661	1998	3608	2598	1321	3091	2575	2592	2223	3123	879	3246	1755	3255	2522	2510	2099	2825	2850	2450	2013	1790
	Pyrophosphate	10772	4075	17639	28082	4915	14882	23132	10259	36712	13644	9620	88257	6055	3689	41771	5697	4639	8607	4010	2519	120759	4796	9487	4137	23758	2781	1204	11371	4641	5185
	Maleic acid	8391	9583	8304	5189	10955	10075	6143	11624	8978	9621	9545	9654	5961	11901	9349	8097	12608	11537	6099	6174	8491	9968	10072	9653	9619	8809	8482	9272	9060	7885
	Succinic acid	9475	194750	40949	490377	22863	112136	1355197	17155	716335	126983	673523	277141	30678	253529	44837	106790	15204	128761	119401	157930	189036	78843	29926	285519	211828	602552	122385	1343182	95200	62653
	Glyceric acid	13432	242780	12318	9253	14084	16601	8165	10471	28224	25800	9608	19514	7005	25210	10416	26714	14475	16885	8140	14224	26159	14228	14332	14534	23199	15566	27532	36821	36828	25151
	Fumaric acid	3710	9883	2956	37205	7262	5143	31674	6036	8893	5016	7269	8517	4585	6740	9028	7591	6035	8027	5667	24734	8687	8710	8173	4925	14104	6958	7665	12040	8788	8136
	Glutaric acid	125	208	116	112	508	141	166	154	85	128	112	133	175	121	72	96	110	134	171	143	140	160	102	169	189	146	212	125	146	218
	Malic acid	8573	24409	5850	11470	14903	11553	7709	6073	18546	9860	8308	19451	18458	8783	16185	16862	16216	10908	18848	10452	30380	16314	32259	6764	81374	12012	10068	19484	15737	26782
	Hydroxypropionic acid	29431	130559	13660	12478	2769	6178	37786	14200	1663	30062	15756	11389	3765	112914	11389	11234	31516	22588	20533	1097	23329	4334	7997	6983	2457	7744	13682	24446	10084	16758
	Oxoglutaric acid	2286	2200	2787	3306	9340	1583	6087	3293	3745	4979	3442	2671	4138	3823	3955	2321	5143	5248	7642	9500	3829	1885	5594	3419	7729	6688	3538	13148	6957	8342
	Phenylpyruvic acid	149	358	118	1078	442	238	825	1070	210	180	137	31	474	65	186	140	724	183	166	3704	336	71	264	520	227	360	386	123	277	315
	Hypotaurine	1522	4509	3091	3966	3850	2248	3334	3892	14350	3350	1351	13572	29638	4486	9582	9421	6192	1020	7770	2560	26015	11020	6084	1056	8363	12160	9640	7728	27294	4295
	Citric acid	95709	180147	98603	146381	135461	126667	267992	140711	244091	152656	113174	100467	638514	488644	378799	337332	148213	152471	1166959	132897	498279	332485	142619	180475	595229	645841	804690	285031	72234	208239
	Isocitric acid	184220	541411	188968	288704	155358	241696	282814	220307	376896	287470	306604	190029	346541	416188	264785	210344	287750	285850	425211	340138	320621	193840	278078	180651	322287	265026	401421	200025	132193	540563
	L-Pipecolic acid	10287	17178	29690	8141	8165	15495	24449	15971	24103	15110	15213	25632	11049	13447	17388	19139	15550	16454	14651	12505	46103	20562	21815	11695	15651	20272	16520	13847	13571	28947
	Homogentisic acid	30288	725	20980	1161	292	1227	578	1075	455	68927	281	707	175	411	918	331	1425	1219	274	921	1452	1572	1192	650	1161	256	2219	381	726	398
	Hydroxyphenyllactic acid	3284	4977	2879	3188	3129	4680	15637	4872	5759	2667	2340	2649	3653	11714	3745	1987	7681	5970	5713	2940	3730	3125	4718	3532	4818	2371	6800	5513	2168	1161
	Petroselinic acid	71290	430284	224087	88035	312546	21467	574901	33162	131297	56484	225111	68982	105278	47928	245327	30593	76346	60838	131386	681660	217173	48571	90036	26073	368888	53676	129191	143932	404506	535047
	Ratio of Fumaric acid/Succinic acid	0.391557	0.0507471	0.0721874	0.0758702	0.317631	0.045864	0.0233722	0.351851	0.0124146	0.0395014	0.0107925	0.0307316	0.149456	0.0265847	0.201352	0.0710834	0.396935	0.0623403	0.0474619	0.156614	0.0459542	0.110473	0.273107	0.0172493	0.0665823	0.0115476	0.0626302	0.00896379	0.0923109	0.129858
	Ratio of Pyruvic acid/L-Lactic acid	0.0299987	0.0168584	0.066764	4.61125	0.140345	0.00618852	0.365315	0.0221075	0.0295742	0.033943	0.0283858	0.0169129	0.0632293	0.116865	0.0246979	0.10931	0.0659386	0.0358182	0.0224396	0.0592179	0.0844995	0.0384286	0.0845018	0.0472629	0.029306	0.0381159	0.159896	0.00861275	0.0419634	0.0286886
	Ratio of Oxoglutaric acid/Isocitric acid	0.0124091	0.00406346	0.0147485	0.0114512	0.0601192	0.00654955	0.021523	0.0149473	0.00993643	0.0173201	0.0112262	0.0140557	0.0119409	0.00918575	0.0149366	0.0110343	0.0178732	0.0183593	0.0179723	0.0279298	0.0119424	0.00972451	0.0201167	0.018926	0.0239817	0.0252353	0.00881369	0.0657318	0.0526276	0.0154321
	Dopamine	11298	4142	9764	22772	4177	3570	12773	8596	7128	5099	3372	7168	5311	5300	3186	4996	7861	9326	3816	13636	8156	8728	7181	8292	2759	8166	5343	3563	6925	8452
	Phosphate	988186	1459068	569899	1106621	1504640	446172	52202	1092419	1773327	72346	1629054	716195	1994310	1428103	1970378	1460256	229382	765205	1620059	571461	347080	836566	811568	1073826	1605520	1961949	1179045	1378386	751078	818445
	Pantothenic acid	3207	2560	6660	1522	2614	2744	4574	4316	1306	8488	1439	4657	3997	4218	5225	4596	5462	2745	7111	4788	2376	5469	5096	4997	2868	5484	3858	2723	3307	5883
	Alpha-Tocopherol	664	10511	3694	3615	2595	1473	5772	4967	4682	11553	3194	2125	4135	4896	5646	5699	5670	6696	3594	10891	8788	6888	4110	5024	3151	2870	8120	3538	4268	6913
	Unknown_1	50706	70907	44045	44797	66276	72223	2708	7400	58261	66075	36728	59586	61873	64257	15018	68007	62197	37451	53267	1863	38154	55883	46746	83452	25287	77446	66737	76503	99841	76886
	Unknown_2	71764	69882	39677	137228	77254	76858	3951	1725	30528	98432	13715	92230	67830	39949	12547	83199	78840	52160	46271	48991	50162	55306	84979	67278	13131	58147	43248	97440	138406	58285
	Unknown_3	1700149	1257903	2440746	1677010	2096827	2772608	1572127	2815684	682950	1411933	1614569	1636534	923141	573140	2008239	2154066	2025577	967304	1892432	608774	1498420	1534792	3714563	1658842	1516606	1914130	1801177	1575228	1236696	2520833
	Unknown_4	50809	53899	83851	71597	50549	65162	77429	50357	39576	72722	41765	15718	40538	56120	59267	55794	57187	69698	30108	56103	83299	50523	57375	72701	41526	28018	40011	58986	69517	41171
	Unknown_5	67706	216696	14183	144372	27120	61478	21881	76598	118991	54567	44189	51549	11570	50379	65609	109358	70487	39498	12499	85803	116824	60425	72121	11968	195201	92781	96743	170155	62014	115205
	Unknown_6	37761	34783	59614	48968	34140	56217	40079	10037	31104	54563	14588	36823	29792	42023	25635	39162	51034	35815	38220	77581	66463	27029	35125	41332	16256	34422	35966	48320	59024	36415
	Unknown_8	593376	147112	260130	173160	143460	314520	101506	592747	247206	184542	79169	167193	315541	499004	274436	256971	665699	353468	302355	220962	278989	322283	667246	592282	233612	145407	175221	156603	240078	200139
	Unknown_9	94145	259496	217075	793267	137990	59770	448527	99283	77083	86283	1911072	36871	43243	29738	126500	55967	128320	57015	248154	387321	84041	39970	79695	48674	1889262	93152	80456	614686	57898	285936
	Unknown_10	5104	7873	3981	6658	3439	3290	10358	4323	10750	5037	4443	5464	5662	6242	6935	7926	7858	4940	7357	17442	8837	7530	9391	10755	5519	4857	7257	7003	8818	10144
	Unknown_11	8832	4966	6886	20884	4243	8438	14213	6138	25584	6638	6819	14915	7591	17236	9189	6757	11466	7176	11224	11314	21070	6512	6325	5712	7600	9315	4795	10776	7208	8990
	Unknown_12	44525	54034	40535	17953	53563	51711	26107	11822	42933	53058	53055	58687	25265	53005	41057	47492	61549	60105	23818	37684	46436	39129	43587	24704	52622	46872	54006	58398	55490	48316
	Unknown_13	7323	10900	6058	5369	10013	8712	23498	9135	8042	10298	10917	10486	1791	5877	6548	8878	8581	12114	1651	8038	6367	9394	6911	7852	7157	6891	9071	10370	9718	6637
	Unknown_14	4357	14011	2914	3569	7941	373697	28768	15625	18797	3682	5350	4024	3410	25977	3475	3324	17191	15903	12121	5030	1384	493230	4157	44931	8830	3070	20118	73238	7917	4135
	Unknown_15	21436	25518	17197	2278	31517	26007	4717	27550	22726	27287	20353	27968	12523	31358	23786	24021	31191	28463	13739	9922	16064	21624	29247	21931	27664	24396	26697	23364	29483	26500
	Unknown_16	2042	28827	744	1504	3251	6487	6628	5318	5157	2183	3708	1467	1334	10449	2830	1978	7283	4730	3916	3842	2467	8121	2094	1015	8276	2378	5559	5769	2504	2871
	Unknown_18	14436	17486	13019	7002	21391	19534	9301	17791	14193	20082	12614	20943	9336	24823	15897	14931	20027	19620	11180	14635	9900	15563	19017	11284	18615	15778	16522	15831	19843	16584
	Unknown_19	33318	42146	39846	166813	31647	34255	89761	33654	43630	32292	15866	33529	28736	66702	28012	36555	50385	49331	39372	199832	38590	32897	35991	57169	27703	28570	28757	37014	58587	54453
	Unknown_20	6465	5479	5437	54232	7596	11670	34519	1942	3455	13398	1514	9706	3508	5221	3275	7961	12018	7176	4341	45793	6917	2533	5130	4298	2110	8955	8598	6372	6483	8215
	Unknown_21	657	58037	148408	70202	230954	802	1247	906	3736	183054	91224	1174	141548	1088	68498	39328	13910	11917	6637	135115	121917	61310	1799	34644	1251	1005	15224	3343	1447	953
	Unknown_22	26919	2206	2632	15388	2595	32410	29215	3729	26559	7340	3780	124178	42811	58901	3208	19942	5053	35496	3263	45658	62841	15182	7560	14460	2953	1360	15263	7876	4774	24021
	Unknown_23	10043	21192	15994	20652	8047	22697	9447	780	8313	28713	3742	22499	4538	20562	4794	16281	19309	21100	7466	16320	21632	9034	9797	14810	3950	10763	13562	29115	23700	11725
	Unknown_24	27078	18483	10348	221351	25175	26939	175596	211075	16143	26069	11302	33103	16332	19536	14147	10993	67803	17513	12412	307351	9429	9347	17725	10195	33067	24276	17876	9320	20898	10704
	Unknown_25	27397	26309	137063	49554	32604	74814	105462	32191	56116	41135	32428	96848	35531	42629	27394	32741	40070	29837	52354	41466	112246	62631	50915	56308	49018	48001	36961	24433	58936	78257
	Unknown_26	3706	1750	3785	2423	1256	3150	3660	3456	2821	2817	1638	2216	4438	4759	840	2253	4811	4739	4629	2280	1821	3786	1630	4002	691	3506	5026	4473	4234	3703
	Unknown_27	3153	7581	3884	8140	2464	4416	1481	454	4176	7345	1151	5969	2228	4160	1813	9730	4135	4242	2865	5199	11605	4389	2753	4275	2277	4202	5449	13421	4947	5514
	Unknown_28	6812	1927	19739	5575	15773	2389	3749	968	5090	8631	6149	3583	7376	10492	4771	16090	16713	2602	3813	9834	11265	11361	44849	12839	1205	4832	8577	1090	5044	23663
	Unknown_29	73287	1940	335385	1383	4307	1978	127054	91281	3756	962	5643	1838	2028	4006	4418	2331	4034	2307	48485	280349	165598	1591	1502	1168	3208	1573	848	6090	14951	3222
	Unknown_30	18960	11626	10372	1700	3008	2625	24743	423386	12162	1458	6738	6519	41713	31401	1159	3515	416	8916	20625	39510	630	45973	18731	8530	5599	8466	27820	230	34859	51090
	Unknown_31	244324	159129	213589	197913	69097	236450	423294	96215	588463	171478	246989	112676	409573	132600	541466	262986	357701	140028	393398	387047	156537	68553	500479	516780	445594	183490	143629	52166	415362	214381
	Unknown_32	4674	8223	6133	8592	3362	6828	4562	420	4473	12156	1644	8468	2978	5744	2318	6758	5865	6916	2479	5190	11538	4101	4463	7826	2005	5353	5938	11600	10589	6101
	Unknown_34	74036	65350	97040	41722	50773	43795	25217	74552	65851	64844	50441	87543	46491	106492	73093	135811	125155	57840	69390	63441	69385	219999	136055	68869	64888	121553	75981	91920	51516	71000
	Unknown_35	1656	4877	9083	7355	264	3874	5173	5994	2712	8951	297	2989	3303	4602	1475	127	4866	19593	10612	5155	2283	1231	750	7900	4393	3165	7603	1840	9289	1792
	Unknown_36	5966	6722	25737	12089	4110	14400	29280	7580	13877	7256	7602	14234	10602	4423	6617	5306	7499	5308	13891	11546	25192	12384	9642	13701	11135	11167	8810	3907	16471	17380
	Unknown_37	78309	278967	73326	344818	162311	59003	88160	64419	117679	540255	441570	447846	225802	78651	397156	184230	454839	103390	599415	211340	218572	1176212	74469	97570	656503	210738	225944	104155	45937	299291
	Unknown_39	61613	52543	74721	538431	44477	41454	233055	47811	56541	67606	45609	81293	30003	77997	54684	96959	117001	56213	61626	342583	61624	136514	100378	57076	49999	90893	68268	83133	42880	53909
	Unknown_40	2327	8158	5027	12505	4774	14260	9981	14966	13384	1720	6572	9307	14601	38287	7855	8670	29782	6423	14719	18295	34223	7188	16989	3434	36172	4633	6353	17666	5516	16612
	Unknown_41	3945	9123	5817	7334	2896	3639	1613	1085	4423	5417	3116	3988	4431	7318	4463	3997	5117	3903	7900	6524	10839	2077	3325	3119	7960	9869	3482	9346	12103	5347
	Unknown_42	868	1225	1131	739	459	388	1031	2713	1848	1019	461	916	1192	1058	3283	225	2806	447	929	597	1165	484	1140	405	1003	525	3774	552	1073	598
	Unknown_43	74322	209112	40064	128234	126181	53785	78916	247650	71180	76913	102657	110880	52171	51343	123693	62427	78954	174247	67461	99275	93741	63550	95925	77488	139407	89010	50414	55826	67137	57378
	Unknown_44	628	1255	958	203	1779	420	1357	1999	751	736	1332	1160	876	1666	923	827	659	1176	726	69	904	1043	937	1076	1128	1093	623	605	704	536
	Unknown_45	40145	101008	39612	53652	115153	34471	71740	118533	66025	51461	71308	58060	84909	84941	142677	54936	51544	94435	73225	39994	91478	69590	57282	73198	104525	96243	62852	45777	44592	63038
	Unknown_48	8040	40259	7671	14355	14856	33506	173905	18721	15179	6789	11160	7266	5430	156649	11804	7440	73267	62099	43656	11023	6343	13933	9266	6633	30407	9061	32141	18601	9013	8181
	Unknown_49	44834	106517	54260	25554	22158	23482	51788	61480	61664	95333	62706	70984	62916	63211	72469	48967	75409	76878	66687	112999	89233	55264	131123	56434	75303	48945	69043	33894	59728	80199
	Unknown_50	942	4433	1447	480	1040	4553	6112	1712	1721	1052	1922	2153	786	8602	1000	955	5949	5994	4775	1197	1948	1735	1266	833	3539	967	3107	2687	1653	1380
	Unknown_51	4359	5858	4430	4830	118377	3307	6636	33906	7920	7433	23305	4147	11048	11380	62669	5753	5570	10578	1812	9802	15060	8674	7394	5335	16907	4588	7200	7787	6370	5167
	Unknown_52	2071	2588	2352	2061	876	1107	2101	2195	3618	2066	836	2066	2452	669	2081	2259	2049	2118	3168	4886	2255	2284	2188	2429	890	2141	4707	721	2572	4078
	Unknown_53	1370	1139	1741	1444	517	1396	618	1598	4635	1069	918	10603	3738	1175	6022	1307	3461	749	1058	285	19209	1950	2497	417	7631	386	2215	2196	529	1374

## Sheet: Targeted metabolomic data
Fig 2g, h		Normal, MM patients with normal platelet counts (120-300 X 109/L); Low, MM patients with low platelet counts (<120 X 109/L); ND: Not detected.
	Metabolites	normal
Abundances of metabolites in BM (mM)	lysine	178.17	215.84	178.11	430.44	282.83	216.24	224.79	345.43	213.62	194.94	251.52	197.32	172.33	382.11	163.51	182.06	206.89	138.92	131.48	272.01	214.87	89.54	196.23	263.12	225.27	197.76	198.86	196.35	256.14	255.21	125.52	267.84	320	249.92	255.1	356.21	246.85	252.51	215.46	257.38	246.08	385.54	220.53	243.28	287.34	168.75	285.52	172.76
	alanine	540.03	358.92	436.89	953.45	639.32	390.11	735.41	740.27	331.59	328.1	548.65	301.85	315.12	772.95	497.81	399.45	388.42	449.69	488.87	798.68	411.38	413.61	345.13	608.41	696.52	342.14	398.88	417.51	775.21	498.19	352.8	736.77	407.21	449.52	646.38	621.13	482.71	778.68	621.8	650.62	579.84	859.49	473.81	432.43	652.52	1043.97	641.49	549.69
	proline	149.06	153.08	208.89	293.79	271.34	149.46	401.23	292.78	172.16	125.25	196.77	119.8	123.63	526.45	193.73	338.76	246.64	89.38	393.87	240.53	206.21	109.6	157.63	285.34	219.97	141.12	205.24	166.08	215.15	257.28	145.96	329.23	182.92	171.29	247.88	422.14	147.13	213.82	269.96	180.24	247.79	287.17	123.87	162.4	306.33	281.99	198.91	279.36
	valine	177.21	149.16	149.98	215.05	214.81	124.26	180.9	210.49	123.83	148.51	155.08	124.41	128.58	258.9	108.56	150.46	142.09	128.17	84.32	222.93	209.43	68.51	186.27	145.93	85.11	157.89	159.93	165.62	146.23	146.6	127.23	145.11	252.7	195.04	200.13	134.01	160.26	168.12	143.46	214.29	179.77	256.21	118.82	182.44	192.9	117.62	261.64	122.96
	threonine	73.71	56.2	106.74	166.98	100.9	38.48	130.45	118.06	54.39	58.12	81.4	54.22	48.88	158.94	63.69	61.26	45.04	51.29	16.75	104.46	92.72	35.5	60.63	73.36	72.83	54.02	42.97	69.09	28.67	139.31	62.26	77.77	114.98	76.02	104.63	138.92	71.73	84.03	64.43	77.13	111.23	112.41	25.61	75.44	87.23	23.11	75.64	60.25
	cystine	61.8	17.8	9.72	24.6	16.57	8.57	54.76	5.11	15.06	14.26	27	5.62	29.2	38.44	24.66	66.69	16.42	12.18	27.08	18.34	19.25	6.42	10.99	18.86	22.85	12.49	23.87	6.71	23.25	6.17	28.11	29.91	40.03	17.7	13.72	5.86	18.03	6.94	7.02	25.28	5.97	47.2	19.25	13.31	34.69	27.63	9.91	20.15
	isoleucine	80.7	72.16	74.45	130.84	99.35	71.37	99.46	114.44	71.54	64.31	92.06	65.74	66.22	172.64	57.75	46.38	79.23	54.34	45.56	116.56	110.63	36.35	120.4	82.79	59.43	80.6	83.36	102.26	85.99	75.44	71.42	80.79	148.11	87.37	104.57	58.54	81.58	118.73	97.97	101.83	87.86	157.51	84.7	100.98	88.79	73.64	144.03	80.42
	ornithine	100.39	107.45	110.52	168.58	110.28	75.93	113.49	160.59	114.22	63.69	155.57	70.64	85.67	185.7	119.14	87.73	64.11	71.32	296.04	134.61	126.88	34.46	104.06	128.22	75.25	53.52	116.91	81.53	154.16	58.78	94.82	180.62	156.57	105.91	193.73	139.78	97.62	112.76	98.5	90	129.01	204.78	95.97	83.38	173.25	105.36	85.49	98.87
	methionine	29.53	26.12	32.08	86.72	45.38	25.7	35.06	47.84	32.76	24.15	24.84	25.58	21.23	58.32	21.61	22.77	32.46	18.17	23.11	43.99	27.07	18.49	27.03	32.03	40.65	31.44	26.03	14.23	34.74	27	20.01	34.69	39.51	29.89	37	44.13	33.48	39.96	31.14	40.72	30.8	57.28	26.23	25.8	41.31	38.54	28.78	24.65
	aminoadipic acid	0.45	1.49	0.29	1.84	1.64	1.22	1.15	1.66	0.98	1.13	1.19	1.23	1.13	2.2	1.08	2.25	1.47	2.7	1	1.39	1.12	0.3	1.29	0.87	1.17	1.35	1.29	0.74	1.26	1.04	1.26	1.1	1.81	1.66	2.31	1.93	0.74	1.96	1.19	1.38	0.77	2.18	0.63	0.46	1.34	0.9	1.18	1.17
	hydroxylysine	ND	1.35	ND	1.71	1.49	1.04	1.37	1.92	0.19	0.76	0.33	1.03	1.36	1.51	2.08	3.69	1.81	3.63	0.93	0.78	0.93	0.28	0.45	0.65	1.3	1.4	1.02	0.67	1.73	0.55	0.33	1.12	1.34	1.08	1.3	1.06	1.42	1.43	0.5	0.12	0.1	1.34	1.02	0.87	0.13	ND	0.69	0.51
	phenylalanine	51.97	55.18	63.51	116.2	86.16	79	60.3	77.81	74.05	40.19	44.77	42.15	61.53	113.01	36.17	65.93	44.96	101.05	80.44	80.37	42.58	36.44	56.33	59.34	61.74	43.34	43.81	54.67	75.56	52.93	36.74	73.48	108.25	60.09	95.62	100.97	55.55	86.42	71.83	70.44	99.97	102.16	48.26	49.32	97.77	75.92	80.16	64.17
	tyrosine	65.46	58.61	52.2	87.76	97.05	24.55	46.1	73.2	48.49	37.75	47.73	27.67	49.32	121.68	39.48	30.18	23.57	34.96	11.86	70.65	46.44	33.79	46.09	38.88	66.82	41.69	38.53	39.91	40.25	47.7	32.97	50.59	69.26	49.94	57.73	74.76	46.83	77.57	72.88	71.32	61.48	94.23	32.27	58.04	46.23	34.34	64.79	64.95
	tryptophan	41.64	44.95	31.35	65.01	54.6	48.3	48.91	42.86	42.45	29.45	46.31	14.84	31.74	110.88	24.14	36.85	29.42	40.11	16.54	50.9	42.25	23.32	26.82	51.68	34.85	28.31	28.92	41.51	35.18	40.66	20.57	52.57	59.49	42.75	53.99	60.35	33.04	54.58	29.14	51.61	38.4	71.12	20.3	52.19	53.4	33.73	46.55	36.44
	glycine	183.55	209.4	322.14	305.95	220.68	345.95	200.08	236.42	237.9	150.23	187.08	204.94	95.55	252.97	195.71	193.91	187.26	141	227.77	273.14	236.63	173.49	156.04	173.29	383.88	102.96	168.38	210.76	405.74	194.09	147.28	246.02	236.1	201.59	278.52	455.68	251.79	150.97	249.75	151.22	191.3	212.61	246.43	282.97	250.13	362.56	139.17	319.34
	sarcosine	3.06	2	1.29	2.42	6.3	1.99	3.43	2.28	3.62	1.28	3.86	1.46	2	5.85	1.83	3.42	2.47	0.75	2.08	3.64	2.41	2.07	1.25	1.84	1.66	1.68	2.96	1.25	1.29	2.21	1.43	2.62	3.22	2.16	1.73	4.4	4.8	3.35	1.74	3.54	3.43	3.02	2.68	2.63	2.11	5.45	1.65	3.64
	2-aminobutyric acid	8.63	19.41	20.4	22.51	19.57	17.18	29.22	24.06	24.08	19.89	16.81	27.5	13.49	39.14	23.2	10.78	15.98	11.39	6.83	27.59	18.34	9.97	45.38	21.98	28.61	22.36	16.13	12.56	16.03	21.66	28.03	18.41	25.22	23.29	34.89	31.13	22.96	17.56	18.83	27.58	23.95	21.73	15.2	18.53	13.44	14.77	9.63	12.09
	serine	233.25	108.47	175.54	500.82	282.84	178.92	159.53	344.54	244.17	143.33	186.35	197.27	119.23	338.71	132.45	333.06	190.76	94.21	134.22	233.81	242.29	109.65	160.92	160.04	194.15	65.51	94.76	146.48	270.11	245.19	146.42	156.77	236.61	237.89	251.02	347.88	187.39	188.2	259.64	154.92	211.51	298.3	195.71	250.16	326.83	227.06	223.25	148.51
	taurine	135.78	69.57	72.23	128.52	71.47	85.61	106.62	123.52	96.67	64.83	70.2	73.18	25.55	94.4	72.1	90.54	59.1	104.54	64.09	104.24	102.22	61.18	51.6	70.35	101.06	99.8	164.6	56.4	133.18	92.88	96.07	127.42	82.41	104.49	107.29	116.19	80.65	92.43	69.06	156.2	136.65	171.82	63.92	65.03	138.61	153.52	92.25	113.07
	4-hydroxyproline	46.37	25.95	44.4	34.65	35.4	25.07	97.39	42.75	26.81	24.42	82.42	24.62	24.42	72.59	26.47	88.07	31.47	13.32	58.69	43.74	26.59	12.69	25.66	71.13	47.15	20.48	38.81	25.79	56.26	27.98	29.23	78.86	106.42	18.05	37.28	47.06	43.35	18.76	29.79	37.11	35.87	33.21	40.88	36.05	43.76	70.53	14.6	77.76
	leucine	102.65	105.45	78.38	179.59	107.59	85.51	140.13	162.8	93.79	83.15	103.73	78.98	95.03	211.73	50.58	77.67	96.53	78.93	79.02	152.32	111.97	49.39	140.69	85	71.37	92.18	111.18	111.14	111.65	116.35	73.4	92.33	196.61	114.44	145.18	95.16	110.1	154.09	93.34	155.89	102.63	185.97	81.8	114.39	132.78	79.65	204.67	78.84
	asparagine	50.79	38.33	19.4	90.11	78.71	22.6	48.12	15.29	36.66	36.21	43.35	1.15	9.66	44.63	35.31	49.83	17.01	2.6	37.35	43.77	45.68	26.36	25.72	20.64	10.45	26.46	14.21	2.21	8.93	8.41	32.22	79.6	60.52	49.25	51.27	52.33	24.55	1.71	24.27	38.79	46.77	77.08	6.41	11.26	64.63	5.81	26.73	8.71
	aspartic acid	31.29	47.72	50.87	117.52	66.09	58.78	24.13	119.42	46.93	29.03	21.19	62.47	42.39	126.7	13.71	37.5	72.77	80.33	66.82	77.53	27.24	17.75	28.57	51.26	81.47	21.53	74.53	81.79	94.66	83.97	20.23	61.65	29.23	29.66	55.72	113.84	69.44	85.08	43.18	22.64	38.74	100.52	33.43	46.78	68.51	112.8	60.4	72.99
	glutamine	755.32	426.86	825.36	276.31	572.71	159.22	956.05	181.46	197.85	422.06	26.11	99.28	313.81	261.59	697.18	599.71	475.97	302.95	425.05	909.69	956.97	328.48	565.43	338.3	322.91	464.8	346.33	26.07	182.5	314.83	336.72	651.87	719.88	568.16	279.56	631.94	674.2	132.66	320.53	676.82	607.9	719.61	25.91	201.11	781.85	1003.48	373.82	501.94
	glutamic acid	153.66	238.38	88.23	526.44	312.14	259.63	135.67	549.18	393.78	267.39	556.31	389.6	244.49	542.92	101.18	178.05	178.37	256.65	385.68	139.57	125.43	100.6	167.76	439.26	431.52	201.06	338.77	575.48	441.25	401.61	257.7	270.23	332.34	411.82	589.12	352.74	183.48	555.88	275.96	143.59	245.48	324.21	386.82	439.7	303.12	196.85	316.28	261.59
	histidine	81.26	77.3	72.82	117.34	68.88	73.22	72.62	102.89	61.03	53.58	66.05	69.09	33.34	113.87	54.79	89.75	55.6	52.64	77.13	89.42	59.8	45.77	67.66	63.77	73.57	49.01	65.61	62.97	90.59	85.34	58.53	87.5	84.1	75.83	107.25	87.09	78.81	78.07	51.41	106.16	95.26	129.24	66.63	56.78	82.61	73	106.58	71.64
	1-methylhistidine	3.52	4.16	6.3	2.76	2.72	6.99	7.13	2.91	6.86	0.33	4.24	3.3	4.86	6.92	3.18	22.56	7.35	9.94	27.47	3.47	3.05	1.89	1.86	17.49	9.49	1.89	4.93	6.35	4.28	5.2	6.21	13.33	5.59	1.98	10.56	11.97	6.73	4.7	4.88	7.06	9.41	6.1	5.54	2.18	7.32	10.72	1.85	9.48
	arginine	32.83	76.06	89.33	154.1	108.14	76.19	135.49	74.64	78.71	76.38	67.63	108.83	65.75	184.18	70.17	78.37	56.38	45.7	98.38	84.05	50.27	19.09	72.09	81.62	82.29	56.21	55.05	81.76	71.64	85.67	69.01	105.51	85.14	58.68	31.48	142.82	98.28	122.61	95.03	55.46	90.75	81.08	88.2	83.61	67.34	62.36	118.56	66.71
	citrulline	18.99	25.76	35.92	28.58	29.99	20.58	45.42	28.26	28.88	25.05	44.07	36.18	24.26	55.74	32.74	44.45	24.1	4.81	25.59	36	40.16	15.02	36.66	50.35	20.01	21.89	23.06	33.44	38.99	23.59	25.3	95.5	61.87	32.05	32.78	18.71	34.7	11.07	29.75	22.93	44.63	37.96	18.2	35.68	47.96	35.48	18.41	35.59
	Kynurenine	1.83	0.99	1.82	0.93	2.83	2.06	2.25	1.59	0.66	1.07	1.85	1.23	1.19	3.42	1.16	4.3	1.02	1.12	1.1	1.28	1.93	0.79	0.95	5.38	1.4	0.94	1.9	1.88	2.84	1.14	0.73	2.15	2.99	1.06	2.26	4.11	1.26	3.02	2.12	1.59	1.68	1.55	0.49	1.85	5.07	1.28	1.79	2.37
[truncated: 66 more columns]

[truncated: 84 more sheets: Fig 2k, Fig 2l, Fig 3a, Fig 3c, Fig 3f, Fig 3g, Fig 3h, Fig 3i, Fig 3j, Fig 3k, Fig 3l, Fig 4d, Fig 4e, Fig 4c, Fig 4f, Fig 4g, Fig 4h, Fig 4j, Fig 5a&b, Fig 5c …]
